# Supplementary material for: DNA mismatch repair protects the genome from oxygen-induced replicative mutagenesis
Source: Nucleic Acids Res. 2023 Oct 4;51(20):11040–55. doi: 10.1093/nar/gkad775 (PMC10639081; doi:10.1093/nar/gkad775)
Supplement: gkad775_Supplemental_Files [file gkad775_supplemental_files.zip]

Archive with 5 entries (5 files):
- Supplementary_figs.pdf
- Supplementary_file_S1.xlsx
- Supplementary_table_S1.pdf
- Supplementary_table_S2.xlsx
- Table S2 File S1 legends.docx
