# Supplementary material for: DNA mismatch repair protects the genome from oxygen-induced replicative mutagenesis
Source: Nucleic Acids Res. 2023 Oct 4;51(20):11040–55. doi: 10.1093/nar/gkad775 (PMC10639081; doi:10.1093/nar/gkad775)
Supplement: gkad775_Supplemental_Files [file gkad775_supplemental_files.zip › Supplementary_file_S1.xlsx]

## Sheet: Figure 1
	Figure 1A
		DLD-1 high oxygen	DLD-1 low oxygen	TK6 high oxygen	TK6 low oxygen	HCT116 high oxygen	HCT116 low oxygen	HCT116 +chr3 high oxygen	HCT116 +chr3 low oxygen	DLD1-REV1 high oxygen
	doubling times (h)	24	23.11	17.36	17.36	17.45	13.7	17.71	15.49	22.48
		25.34	23.11	16.4	18.4	18.23	14.05	20	16.28	23.35
		18.62	18.7	16.91	15.86	17.68	14.49	18.66	17.31	24.15
		18.87	19.31	17.46	18.16	17.98	15.74	16.12	16.43	26.23
		19.27	20.68			14.87	17.4	19.31	17.09	26.45
		20.8	16.75			19.9	17.55	16.33	15.75	26.55
	mean	21.15	20.2767	17.0325	17.445	17.685	15.4883	18.0217	16.3917	24.86
	SD	2.86129	2.53282	0.484794	1.1464	1.62909	1.68712	1.58469	0.716894	1.8
	p value (t test)	0.587923		0.532071		0.0446875		0.0445907
	Figure 1B
	anti-HIF1-alpha						anti-tubulin
	anti-NQO1						anti-actin
	anti-gammaH2AX						anti-tubulin
	anti-HSP10						anti-tubulin
	Figure 1D
		treatment	%
	low oxygen	no treatment	50.76
			50.31
			82.23
		rotenone	53.78
			44.41
			89.69
	high oxygen	no treatment	100
			100
			100
			100
		rotenone	116.62
			116.15
			138.64
			136.18

## Sheet: Figure 2
	Figure 2B
	genotype	treatment	snv	indel
	DLD-1	low oxygen	0.024863	0.0010535
	DLD-1	high oxygen	0.0530544	0.00156569
	HCT116-chr3	low oxygen	0.00111987	0.000173138
	HCT116-chr3	high oxygen	0.00252478	0.000194526
	HCT116	low oxygen	0.0116657	0.0039518
	HCT116	high oxygen	0.0201622	0.00567254
	TK6	low oxygen	0.000781055	5.88735e-05
	TK6	high oxygen	0.00148203	6.6102e-05
	Figure 2C
	genotype	treatment	sample	SNVnumber	divisions	SNVnumber_norm		average	standard deviation
	DLD-1	high oxygen	clone1	8934	68	131.382
	DLD-1	high oxygen	clone2	10316	68	151.706
	DLD-1	high oxygen	clone3	11946	68	175.676
	DLD-1	high oxygen	clone4	9897	68	145.544
	DLD-1	high oxygen	clone5	14615	68	214.926		163.847	32.7315
	DLD-1	low oxygen	clone1	6041	71	85.0845
	DLD-1	low oxygen	clone2	5175	71	72.8873
	DLD-1	low oxygen	clone3	5139	71	72.3803		76.784	7.19289
	TK6	high oxygen	clone1	377	84.5	4.46154
	TK6	high oxygen	clone2	365	84.5	4.31953
	TK6	high oxygen	clone3	390	84.5	4.61538
	TK6	high oxygen	clone4	415	84.5	4.91124
	TK6	low oxygen	clone1	201	82.5	2.43636
	TK6	low oxygen	clone2	194	82.5	2.35152
	TK6	low oxygen	clone3	202	82.5	2.44848
	HCT116	high oxygen	clone1	4321	81.4	53.0835
	HCT116	high oxygen	clone2	5816	81.4	71.4496
	HCT116	low oxygen	clone1	3228	93	34.7097
	HCT116	low oxygen	clone2	3473	93	37.3441
	HCT116+chr3	high oxygen	clone1	621	79.9	7.77222
	HCT116+chr3	high oxygen	clone2	625	79.9	7.82228
	HCT116+chr3	low oxygen	clone1	304	87.9	3.45848
	genotype	treatment	sample	ins_number	divisions	ins_number_norm
	DLD-1	high oxygen	clone1	37	68	0.544118
	DLD-1	high oxygen	clone2	42	68	0.617647
	DLD-1	high oxygen	clone3	48	68	0.705882
	DLD-1	high oxygen	clone4	49	68	0.720588
	DLD-1	high oxygen	clone5	73	68	1.07353		0.732353	0.203611
	DLD-1	low oxygen	clone1	39	71	0.549296
	DLD-1	low oxygen	clone2	26	71	0.366197
	DLD-1	low oxygen	clone3	30	71	0.422535		0.446009	0.0937793
	TK6	high oxygen	clone1	5	84.5	0.0591716
	TK6	high oxygen	clone2	3	84.5	0.035503
	TK6	high oxygen	clone3	2	84.5	0.0236686
	TK6	high oxygen	clone4	8	84.5	0.0946746
	TK6	low oxygen	clone1	6	82.5	0.0727273
	TK6	low oxygen	clone2	5	82.5	0.0606061
	TK6	low oxygen	clone3	6	82.5	0.0727273
	HCT116	high oxygen	clone1	298	81.4	3.66093
	HCT116	high oxygen	clone2	357	81.4	4.38575
	HCT116	low oxygen	clone1	283	93	3.04301
	HCT116	low oxygen	clone2	313	93	3.36559
	HCT116+chr3	high oxygen	clone1	6	79.9	0.0750939
	HCT116+chr3	high oxygen	clone2	7	79.9	0.0876095
	HCT116+chr3	low oxygen	clone1	5	87.9	0.0568828
	genotype	treatment	sample	del_number	divisions	del_number_norm
	DLD-1	high oxygen	clone1	244	68	3.58824
	DLD-1	high oxygen	clone2	226	68	3.32353
	DLD-1	high oxygen	clone3	319	68	4.69118
	DLD-1	high oxygen	clone4	287	68	4.22059
	DLD-1	high oxygen	clone5	319	68	4.69118		4.10294	0.62815
	DLD-1	low oxygen	clone1	199	71	2.80282
	DLD-1	low oxygen	clone2	210	71	2.95775
	DLD-1	low oxygen	clone3	189	71	2.66197		2.80751	0.147943
	TK6	high oxygen	clone1	13	84.5	0.153846
	TK6	high oxygen	clone2	16	84.5	0.189349
	TK6	high oxygen	clone3	13	84.5	0.153846
	TK6	high oxygen	clone4	9	84.5	0.106509
	TK6	low oxygen	clone1	8	82.5	0.0969697
	TK6	low oxygen	clone2	8	82.5	0.0969697
	TK6	low oxygen	clone3	12	82.5	0.145455
	HCT116	high oxygen	clone1	1031	81.4	12.6658
	HCT116	high oxygen	clone2	1166	81.4	14.3243
	HCT116	low oxygen	clone1	747	93	8.03226
	HCT116	low oxygen	clone2	927	93	9.96774
	HCT116+chr3	high oxygen	clone1	48	79.9	0.600751
	HCT116+chr3	high oxygen	clone2	35	79.9	0.438048
	HCT116+chr3	low oxygen	clone1	42	87.9	0.477816
	genotype	treatment	length_cat	del_number	divisions	del_number_norm	samplenum
	DLD-1	high oxygen	del_1	1333	68	3.92059	5
	DLD-1	high oxygen	del_1-10	15	68	0.0441176	5
	DLD-1	low oxygen	del_1	576	71	2.70423	3
	DLD-1	low oxygen	del_1-10	6	71	0.028169	3
	DLD-1	low oxygen	del_10-	1	71	0.00469484	3
	TK6	high oxygen	del_1	19	84.5	0.056213	4
	TK6	high oxygen	del_1-10	4	84.5	0.0118343	4
	TK6	low oxygen	del_1	14	82.5	0.0565657	3
	TK6	low oxygen	del_1-10	1	82.5	0.0040404	3
	HCT116	high oxygen	del_1	2059	81.4	12.6474	2
	HCT116	high oxygen	del_1-10	94	81.4	0.577396	2
	HCT116	low oxygen	del_1	1576	93	8.47312	2
	HCT116	low oxygen	del_1-10	63	93	0.33871	2
	HCT116+chr3	high oxygen	del_1	39	79.9	0.244055	2
	HCT116+chr3	high oxygen	del_1-10	13	79.9	0.0813517	2
	HCT116+chr3	low oxygen	del_1	24	87.9	0.273038	1
	HCT116+chr3	low oxygen	del_1-10	10	87.9	0.113766	1
	HCT116+chr3	low oxygen	del_10-	1	87.9	0.0113766	1
	genotype	treatment	length_cat	del_number	divisions	del_number_norm	samplenum
	DLD-1	high oxygen	del_1	31	68	0.0911765	5
	DLD-1	high oxygen	del_1-10	11	68	0.0323529	5
	DLD-1	high oxygen	del_10-	5	68	0.0147059	5
	DLD-1	low oxygen	del_1	9	71	0.0422535	3
	DLD-1	low oxygen	del_1-10	4	71	0.0187793	3
	DLD-1	low oxygen	del_10-	2	71	0.00938967	3
	TK6	high oxygen	del_1	3	84.5	0.00887574	4
	TK6	high oxygen	del_1-10	14	84.5	0.0414201	4
	TK6	high oxygen	del_10-	11	84.5	0.0325444	4
	TK6	low oxygen	del_1	3	82.5	0.0121212	3
	TK6	low oxygen	del_1-10	5	82.5	0.020202	3
	TK6	low oxygen	del_10-	5	82.5	0.020202	3
	HCT116	high oxygen	del_1	26	81.4	0.159705	2
	HCT116	high oxygen	del_1-10	13	81.4	0.0798526	2
	HCT116	high oxygen	del_10-	5	81.4	0.0307125	2
	HCT116	low oxygen	del_1	17	93	0.0913978	2
	HCT116	low oxygen	del_1-10	18	93	0.0967742	2
	HCT116+chr3	high oxygen	del_1	10	79.9	0.0625782	2
	HCT116+chr3	high oxygen	del_1-10	12	79.9	0.0750939	2
	HCT116+chr3	high oxygen	del_10-	9	79.9	0.0563204	2
	HCT116+chr3	low oxygen	del_1	1	87.9	0.0113766	1
	HCT116+chr3	low oxygen	del_1-10	3	87.9	0.0341297	1
	HCT116+chr3	low oxygen	del_10-	3	87.9	0.0341297	1

## Sheet: Figure 3
	Figure 3A
	DLD-1
	genotype	treatment	mutation type	sample	number	divisions	number_norm
	DLD-1	high oxygen	C>A	clone1	1496	68	22
	DLD-1	high oxygen	C>A	clone2	1965	68	28.8971
	DLD-1	high oxygen	C>A	clone3	2472	68	36.3529
	DLD-1	high oxygen	C>A	clone4	1876	68	27.5882
	DLD-1	high oxygen	C>A	clone5	3486	68	51.2647
	DLD-1	high oxygen	C>G	clone1	135	68	1.98529
	DLD-1	high oxygen	C>G	clone2	159	68	2.33824
	DLD-1	high oxygen	C>G	clone3	152	68	2.23529
	DLD-1	high oxygen	C>G	clone4	132	68	1.94118
	DLD-1	high oxygen	C>G	clone5	167	68	2.45588
	DLD-1	high oxygen	C>T	clone1	2206	68	32.4412
	DLD-1	high oxygen	C>T	clone2	2761	68	40.6029
	DLD-1	high oxygen	C>T	clone3	3217	68	47.3088
	DLD-1	high oxygen	C>T	clone4	2507	68	36.8676
	DLD-1	high oxygen	C>T	clone5	3759	68	55.2794
	DLD-1	high oxygen	C>T_CpG	clone1	472	68	6.94118
	DLD-1	high oxygen	C>T_CpG	clone2	610	68	8.97059
	DLD-1	high oxygen	C>T_CpG	clone3	729	68	10.7206
	DLD-1	high oxygen	C>T_CpG	clone4	560	68	8.23529
	DLD-1	high oxygen	C>T_CpG	clone5	772	68	11.3529
	DLD-1	high oxygen	T>A	clone1	345	68	5.07353
	DLD-1	high oxygen	T>A	clone2	362	68	5.32353
	DLD-1	high oxygen	T>A	clone3	469	68	6.89706
	DLD-1	high oxygen	T>A	clone4	379	68	5.57353
	DLD-1	high oxygen	T>A	clone5	594	68	8.73529
	DLD-1	high oxygen	T>C	clone1	3995	68	58.75
	DLD-1	high oxygen	T>C	clone2	4145	68	60.9559
	DLD-1	high oxygen	T>C	clone3	4488	68	66
	DLD-1	high oxygen	T>C	clone4	4106	68	60.3824
	DLD-1	high oxygen	T>C	clone5	5278	68	77.6176
	DLD-1	high oxygen	T>G	clone1	285	68	4.19118
	DLD-1	high oxygen	T>G	clone2	314	68	4.61765
	DLD-1	high oxygen	T>G	clone3	419	68	6.16176
	DLD-1	high oxygen	T>G	clone4	337	68	4.95588
	DLD-1	high oxygen	T>G	clone5	559	68	8.22059
	DLD-1	low oxygen	C>A	clone1	1548	71	21.8028
	DLD-1	low oxygen	C>A	clone2	1211	71	17.0563
	DLD-1	low oxygen	C>A	clone3	1262	71	17.7746
	DLD-1	low oxygen	C>G	clone1	77	71	1.08451
	DLD-1	low oxygen	C>G	clone2	80	71	1.12676
	DLD-1	low oxygen	C>G	clone3	74	71	1.04225
	DLD-1	low oxygen	C>T	clone1	1679	71	23.6479
	DLD-1	low oxygen	C>T	clone2	1522	71	21.4366
	DLD-1	low oxygen	C>T	clone3	1531	71	21.5634
	DLD-1	low oxygen	C>T_CpG	clone1	410	71	5.77465
	DLD-1	low oxygen	C>T_CpG	clone2	422	71	5.94366
	DLD-1	low oxygen	C>T_CpG	clone3	406	71	5.71831
	DLD-1	low oxygen	T>A	clone1	243	71	3.42254
	DLD-1	low oxygen	T>A	clone2	179	71	2.52113
	DLD-1	low oxygen	T>A	clone3	183	71	2.57746
	DLD-1	low oxygen	T>C	clone1	1835	71	25.8451
	DLD-1	low oxygen	T>C	clone2	1598	71	22.507
	DLD-1	low oxygen	T>C	clone3	1500	71	21.1268
	DLD-1	low oxygen	T>G	clone1	249	71	3.50704
	DLD-1	low oxygen	T>G	clone2	163	71	2.29577
	DLD-1	low oxygen	T>G	clone3	183	71	2.57746
	TK6
	genotype	treatment	mutation type	sample	number	divisions	number_norm
	TK6	high oxygen	C>A	clone1	98	84.5	1.15976
	TK6	high oxygen	C>A	clone2	101	84.5	1.19527
	TK6	high oxygen	C>A	clone3	97	84.5	1.14793
	TK6	high oxygen	C>A	clone4	100	84.5	1.18343
	TK6	high oxygen	C>G	clone1	22	84.5	0.260355
	TK6	high oxygen	C>G	clone2	35	84.5	0.414201
	TK6	high oxygen	C>G	clone3	38	84.5	0.449704
	TK6	high oxygen	C>G	clone4	41	84.5	0.485207
	TK6	high oxygen	C>T	clone1	102	84.5	1.2071
	TK6	high oxygen	C>T	clone2	82	84.5	0.970414
	TK6	high oxygen	C>T	clone3	89	84.5	1.05325
	TK6	high oxygen	C>T	clone4	94	84.5	1.11243
	TK6	high oxygen	C>T_CpG	clone1	15	84.5	0.177515
	TK6	high oxygen	C>T_CpG	clone2	9	84.5	0.106509
	TK6	high oxygen	C>T_CpG	clone3	14	84.5	0.16568
	TK6	high oxygen	C>T_CpG	clone4	12	84.5	0.142012
	TK6	high oxygen	T>A	clone1	25	84.5	0.295858
	TK6	high oxygen	T>A	clone2	41	84.5	0.485207
	TK6	high oxygen	T>A	clone3	46	84.5	0.544379
	TK6	high oxygen	T>A	clone4	51	84.5	0.60355
	TK6	high oxygen	T>C	clone1	85	84.5	1.00592
	TK6	high oxygen	T>C	clone2	63	84.5	0.745562
	TK6	high oxygen	T>C	clone3	56	84.5	0.662722
	TK6	high oxygen	T>C	clone4	82	84.5	0.970414
	TK6	high oxygen	T>G	clone1	30	84.5	0.35503
	TK6	high oxygen	T>G	clone2	34	84.5	0.402367
	TK6	high oxygen	T>G	clone3	50	84.5	0.591716
	TK6	high oxygen	T>G	clone4	35	84.5	0.414201
	TK6	low oxygen	C>A	clone1	45	82.5	0.545455
	TK6	low oxygen	C>A	clone2	36	82.5	0.436364
	TK6	low oxygen	C>A	clone3	41	82.5	0.49697
	TK6	low oxygen	C>G	clone1	12	82.5	0.145455
	TK6	low oxygen	C>G	clone2	11	82.5	0.133333
	TK6	low oxygen	C>G	clone3	10	82.5	0.121212
	TK6	low oxygen	C>T	clone1	36	82.5	0.436364
	TK6	low oxygen	C>T	clone2	42	82.5	0.509091
	TK6	low oxygen	C>T	clone3	45	82.5	0.545455
	TK6	low oxygen	C>T_CpG	clone1	13	82.5	0.157576
	TK6	low oxygen	C>T_CpG	clone2	9	82.5	0.109091
	TK6	low oxygen	C>T_CpG	clone3	15	82.5	0.181818
	TK6	low oxygen	T>A	clone1	24	82.5	0.290909
	TK6	low oxygen	T>A	clone2	31	82.5	0.375758
	TK6	low oxygen	T>A	clone3	30	82.5	0.363636
	TK6	low oxygen	T>C	clone1	46	82.5	0.557576
	TK6	low oxygen	T>C	clone2	44	82.5	0.533333
	TK6	low oxygen	T>C	clone3	34	82.5	0.412121
	TK6	low oxygen	T>G	clone1	25	82.5	0.30303
	TK6	low oxygen	T>G	clone2	21	82.5	0.254545
	TK6	low oxygen	T>G	clone3	27	82.5	0.327273
	HCT116
	genotype	treatment	mutation type	sample	number	divisions	number_norm
	HCT116	high oxygen	C>A	clone1	480	81.4	5.89681
	HCT116	high oxygen	C>A	clone2	653	81.4	8.02211
	HCT116	high oxygen	C>G	clone1	122	81.4	1.49877
	HCT116	high oxygen	C>G	clone2	146	81.4	1.79361
	HCT116	high oxygen	C>T	clone1	1389	81.4	17.0639
	HCT116	high oxygen	C>T	clone2	1621	81.4	19.914
	HCT116	high oxygen	C>T_CpG	clone1	447	81.4	5.4914
	HCT116	high oxygen	C>T_CpG	clone2	468	81.4	5.74939
	HCT116	high oxygen	T>A	clone1	174	81.4	2.13759
	HCT116	high oxygen	T>A	clone2	206	81.4	2.53071
	HCT116	high oxygen	T>C	clone1	1614	81.4	19.828
	HCT116	high oxygen	T>C	clone2	2598	81.4	31.9165
	HCT116	high oxygen	T>G	clone1	95	81.4	1.16708
	HCT116	high oxygen	T>G	clone2	124	81.4	1.52334
	HCT116	low oxygen	C>A	clone1	452	93	4.86022
	HCT116	low oxygen	C>A	clone2	433	93	4.65591
	HCT116	low oxygen	C>G	clone1	80	93	0.860215
	HCT116	low oxygen	C>G	clone2	71	93	0.763441
	HCT116	low oxygen	C>T	clone1	1176	93	12.6452
	HCT116	low oxygen	C>T	clone2	1126	93	12.1075
	HCT116	low oxygen	C>T_CpG	clone1	461	93	4.95699
	HCT116	low oxygen	C>T_CpG	clone2	437	93	4.69892
	HCT116	low oxygen	T>A	clone1	96	93	1.03226
	HCT116	low oxygen	T>A	clone2	108	93	1.16129
	HCT116	low oxygen	T>C	clone1	1131	93	12.1613
	HCT116	low oxygen	T>C	clone2	976	93	10.4946
	HCT116	low oxygen	T>G	clone1	77	93	0.827957
	HCT116	low oxygen	T>G	clone2	77	93	0.827957
	HCT116-chr3
	genotype	treatment	mutation type	sample	number	divisions	number_norm
	HCT116+chr3	high oxygen	C>A	clone1	189	79.9	2.36546
	HCT116+chr3	high oxygen	C>A	clone2	165	79.9	2.06508
	HCT116+chr3	high oxygen	C>G	clone1	77	79.9	0.963705
	HCT116+chr3	high oxygen	C>G	clone2	88	79.9	1.10138
	HCT116+chr3	high oxygen	C>T	clone1	141	79.9	1.76471
	HCT116+chr3	high oxygen	C>T	clone2	134	79.9	1.6771
	HCT116+chr3	high oxygen	C>T_CpG	clone1	19	79.9	0.237797
	HCT116+chr3	high oxygen	C>T_CpG	clone2	21	79.9	0.262829
	HCT116+chr3	high oxygen	T>A	clone1	53	79.9	0.663329
	HCT116+chr3	high oxygen	T>A	clone2	80	79.9	1.00125
	HCT116+chr3	high oxygen	T>C	clone1	88	79.9	1.10138
	HCT116+chr3	high oxygen	T>C	clone2	82	79.9	1.02628
	HCT116+chr3	high oxygen	T>G	clone1	54	79.9	0.675845
	HCT116+chr3	high oxygen	T>G	clone2	55	79.9	0.68836
	HCT116+chr3	low oxygen	C>A	clone1	51	87.9	0.580205
	HCT116+chr3	low oxygen	C>G	clone1	51	87.9	0.580205
	HCT116+chr3	low oxygen	C>T	clone1	56	87.9	0.637088
	HCT116+chr3	low oxygen	C>T_CpG	clone1	16	87.9	0.182025
	HCT116+chr3	low oxygen	T>A	clone1	42	87.9	0.477816
	HCT116+chr3	low oxygen	T>C	clone1	66	87.9	0.750853
	HCT116+chr3	low oxygen	T>G	clone1	22	87.9	0.250284
	Figure 3B
	genotype	treatment	A[C>A]A	A[C>A]C	A[C>A]G	A[C>A]T	C[C>A]A	C[C>A]C	C[C>A]G	C[C>A]T	G[C>A]A	G[C>A]C	G[C>A]G	G[C>A]T	T[C>A]A	T[C>A]C	T[C>A]G	T[C>A]T	A[C>G]A	A[C>G]C	A[C>G]G	A[C>G]T	C[C>G]A	C[C>G]C	C[C>G]G	C[C>G]T	G[C>G]A	G[C>G]C	G[C>G]G	G[C>G]T	T[C>G]A	T[C>G]C	T[C>G]G	T[C>G]T	A[C>T]A	A[C>T]C	A[C>T]G	A[C>T]T	C[C>T]A	C[C>T]C	C[C>T]G	C[C>T]T	G[C>T]A	G[C>T]C	G[C>T]G	G[C>T]T	T[C>T]A	T[C>T]C	T[C>T]G
	DLD-1	low oxygen	6.66667	14	1.66667	84.6667	72	205	29	653	9	16.6667	1.66667	72.3333	9.33333	31.3333	3	131	7.66667	3	1.66667	16.6667	2	2	1	2.66667	3.66667	6.33333	0	8.66667	4.33333	3.33333	0.333333	13.6667	240.333	108.333	141.333	154.333	76.6667	73	85.3333	84.6667	236	205.667	149.333	237.667	60	47.6667	36.6667
	DLD-1	high oxygen	25.6	35	4.4	168.2	118.4	276.8	39.6	1041.4	26.8	42.8	6	133.6	30.6	52.4	4.8	252.6	11.8	9	2.2	30	3.6	4	1	5.2	4.2	10.2	1.8	12.8	16.2	10.4	1	25.6	391.2	172.6	210.4	273.6	128.8	151.8	139.4	182.4	380	386.2	214.8	414.8	141.2	114.8	64
	HCT116	low oxygen	12	10.5	0.5	16	37.5	85	12	200.5	5.5	5	2.5	15	3.5	9.5	0	27.5	10	4	1	13.5	1.5	0.5	0.5	2	4	12.5	2	9.5	3.5	3	0.5	7.5	167	54.5	143	108	33	33.5	80	47.5	235.5	168.5	187	208	38	25.5	39
	HCT116	high oxygen	17.5	13.5	1	16	52.5	95	16	229	10.5	14.5	2.5	22.5	14	16	3	43	16.5	12	2	24.5	5	3	3	7	3.5	8	2.5	12	9	6	0.5	19.5	208.5	81.5	153.5	120	46.5	63	81.5	68	258.5	234.5	186.5	249.5	59	53.5	36
	HCT116+chr3	low oxygen	5	4	0	4	3	1	0	4	6	4	0	3	4	4	1	8	4	1	0	4	5	1	0	2	2	2	0	6	7	3	1	13	7	4	6	6	7	2	5	4	4	3	2	3	8	4	3
	HCT116+chr3	high oxygen	23.5	6	1.5	11	19	12.5	3.5	8.5	15.5	7.5	1	13	16.5	10	3.5	24.5	5.5	7	1	5.5	2.5	7	2.5	9.5	2.5	2.5	1	7	6	8	1	14	13.5	8.5	4.5	12	16.5	10	5.5	11.5	9.5	6	6	4.5	21	13.5	4
	TK6	low oxygen	3	2.66667	1	2	3	1.66667	0.333333	4	4.33333	0.666667	0.333333	3.66667	2.66667	2.33333	0.666667	8.33333	1.33333	0.333333	0	0.666667	0.666667	0.333333	0	0.666667	0	0	0	0	2	0.333333	0.666667	4	3	2.66667	2.66667	2	5	1.33333	5	3	2.66667	1.33333	3.66667	3.66667	4.33333	4.33333	1
	TK6	high oxygen	10.5	2.5	0	5.25	10.5	6.5	2	5	12.75	4.5	0.75	8.5	9.5	8.5	1.5	10.75	4.75	2.25	1.5	2.75	2.5	2.25	0.5	3.75	1.75	1.25	0.75	0.25	2.75	1.5	0	5.5	7	5	4	6.5	9.25	7.75	3	10.25	7.5	5.75	3	4	12.25	9.75	2.5
	Figure 3C
		DLD-1_low oxygen	DLD-1_high oxygen	DLD-1_diff	HCT116_low oxygen	HCT116_high oxygen	HCT116_diff
	sigA	866.665	781.484	0	984.241	764.715	0
	sigB	4585	10360.1	5689.93	2366.26	4303.79	1718
	Figure 3D
		DLD-1_low oxygen	DLD-1_high oxygen	DLD-1_diff	HCT116_low oxygen	HCT116_high oxygen	HCT116_diff
	SBS6	0	0	0	767.381	660.132	0
	SBS15	0	0	0	0	0	0
	SBS20	2207.39	3247.83	1069.34	369.158	0	0
	SBS21	0	0	1127.91	0	0	355.424
	SBS26	1224.18	4267.05	1982.1	789.962	1989.47	956.406
	SBS44	2020.09	3626.73	1510.59	1424	2418.89	406.17
[truncated: 49 more columns]

## Sheet: Figure 4
	Figure 4A
	DLD-1 low oxygen
	signature	(-5,23,-3,2]	(-3,2,-2,65]	(-2,65,-1,78]	(-1,78,-0,753]	(-0,753,0,0955]	(0,0955,0,825]	(0,825,1,61]	(1,61,2,72]	(2,72,3,82]	(3,82,6,05]
	difference spectrum	0	0	0	0	0	0	0	0	0	0
	low oxygen spectrum	674.333	713.333	547	429.667	401	440.333	427.667	452	564.667	801.667
	DLD-1 high oxygen
	signature	(-5,23,-3,2]	(-3,2,-2,65]	(-2,65,-1,78]	(-1,78,-0,753]	(-0,753,0,0955]	(0,0955,0,825]	(0,825,1,61]	(1,61,2,72]	(2,72,3,82]	(3,82,6,05]
	difference spectrum	901.737	937.227	810.453	585.191	476.052	582	473.882	417.816	337.105	0
	low oxygen spectrum	516.463	598.773	377.747	318.209	370.548	353.6	421.918	506.584	730.495	1425.8
	HCT116 low oxygen
	signature	(-5,23,-3,2]	(-3,2,-2,65]	(-2,65,-1,78]	(-1,78,-0,753]	(-0,753,0,0955]	(0,0955,0,825]	(0,825,1,61]	(1,61,2,72]	(2,72,3,82]	(3,82,6,05]
	difference spectrum	50.0603	71.5501	0	0	0	0	0	0	0	0
	low oxygen spectrum	342.94	309.45	297	259	274	275	278.5	306.5	368.5	518
	HCT116 high oxygen
	signature	(-5,23,-3,2]	(-3,2,-2,65]	(-2,65,-1,78]	(-1,78,-0,753]	(-0,753,0,0955]	(0,0955,0,825]	(0,825,1,61]	(1,61,2,72]	(2,72,3,82]	(3,82,6,05]
	difference spectrum	236.592	278.545	255.323	211.36	191.309	173.803	190.304	125.295	81.4888	0
	difference spectrum	372.408	317.955	245.177	219.14	237.191	242.697	258.196	337.705	400.011	694
	Figure 4C
	DLD-1 low oxygen, all mutations
	category	transcribed	untranscribed	p_value	sign
	C>A	973	1117	0.002	*
	C>G	74	51	0.04	*
	C>T	1699	1554	0.011	*
	T>A	157	176	0.298	ns
	T>C	1229	1409	0	*
	T>G	150	192	0.023	*
	DLD-1 high oxygen, all mutations
	category	transcribed	untranscribed	p_value	sign
	C>A	2816	3098	0	*
	C>G	201	193	0.687	ns
	C>T	4987	4393	0	*
	T>A	535	584	0.143	ns
	T>C	5285	6523	0	*
	T>G	469	549	0.012	*
	Figure 4D
	RFD	Number of mutations
	(-1,-0,9]	1373
	(-0,9,-0,8]	3082
	(-0,8,-0,7]	3943
	(-0,7,-0,6]	4602
	(-0,6,-0,5]	4954
	(-0,5,-0,4]	5296
	(-0,4,-0,3]	5457
	(-0,3,-0,2]	5897
	(-0,2,-0,1]	5909
	(-0,1,0]	6122
	(0,0,1]	5767
	(0,1,0,2]	5869
	(0,2,0,3]	5660
	(0,3,0,4]	5500
	(0,4,0,5]	5344
	(0,5,0,6]	4938
	(0,6,0,7]	4608
	(0,7,0,8]	4003
	(0,8,0,9]	2932
	(0,9,1]	1289
	Figure 4E
	DLD-1 high oxygen, RFD < 0,5 mutations
	category	transcribed	untranscribed	p_value	sign
	C>A	476	678	0	*
	C>G	24	40	0.046	*
	C>T	1023	799	0	*
	T>A	112	112	1	ns
	T>C	910	1430	0	*
	T>G	97	128	0.039	*
	DLD-1 high oxygen, -0,5 < RFD < 0,5 mutations
	category	transcribed	untranscribed	p_value	sign
	C>A	1840	1774	0.272	ns
	C>G	129	118	0.484	ns
	C>T	2918	2768	0.047	*
	T>A	314	338	0.347	ns
	T>C	3346	3619	0.001	*
	T>G	283	302	0.432	ns
	DLD-1 high oxygen, RFD > 0,5 mutations
	category	transcribed	untranscribed	p_value	sign
	C>A	485	632	0	*
	C>G	48	35	0.154	ns
	C>T	1030	814	0	*
	T>A	107	130	0.135	ns
	T>C	1009	1452	0	*
	T>G	89	117	0.051	ns
	Figure 4F
	genotype	clone	number of SNVs
	DLD-1 REV1-/-	clone1	14863
	DLD-1 REV1-/-	clone2	12858
	Figure 4G
	genotype	treatment	A[C>A]A	A[C>A]C	A[C>A]G	A[C>A]T	C[C>A]A	C[C>A]C	C[C>A]G	C[C>A]T	G[C>A]A	G[C>A]C	G[C>A]G	G[C>A]T	T[C>A]A	T[C>A]C	T[C>A]G	T[C>A]T	A[C>G]A	A[C>G]C	A[C>G]G	A[C>G]T	C[C>G]A	C[C>G]C	C[C>G]G	C[C>G]T	G[C>G]A	G[C>G]C	G[C>G]G	G[C>G]T	T[C>G]A	T[C>G]C	T[C>G]G	T[C>G]T	A[C>T]A	A[C>T]C	A[C>T]G	A[C>T]T	C[C>T]A	C[C>T]C	C[C>T]G	C[C>T]T	G[C>T]A	G[C>T]C	G[C>T]G	G[C>T]T	T[C>T]A	T[C>T]C	T[C>T]G
	DLD1 REV1-/-	mock	31	59	5	205.5	138	357.5	60.5	1183.5	44.5	60	12.5	204.5	44	79	12.5	385	18	11.5	3.5	28	4.5	3.5	6.5	2.5	9	18	1	21	5	9	3.5	10	517	253.5	238.5	364.5	202.5	256.5	142.5	276.5	561.5	550.5	275.5	525	218.5	168	79
	Figure 4H
		dCTP'	dCTP''	dCTP'''	dCTP''''	dCTP average	dCTP SEM	dATP'	dATP''	dATP'''	dATP''''	dATP	dATP SEM	dGTP'	dGTP''	dGTP'''	dGTP''''	dGTP	dGTP SEM	dTTP'	dTTP''	dTTP'''	dTTP''''	dTTP	dTTP SEM
	DLD-1 high oxygen	5.36645		6.19455	8.97554	6.84551	1.09281	10.8219		8.62331	7.32372	8.92298	1.0221	3.22743		2.93984	4.08732	3.4182	0.345118	12.5584		16.1459	17.6576	15.4539	1.51392
	DLD-1 low oxygen	5.15532		5.95924	10.2715	7.12868	1.59033	12.6501		8.0392	10.0101	10.2331	1.33731	3.31173		3.29018	5.51404	4.03865	0.738597	14.5255		15.9267	18.5723	16.3415	1.18788
	HCT116 high oxygen	4.95361	7.89927		7.24445	6.69911	0.894046	8.75419	9.62007		5.49061	7.95495	1.25876	3.05333	5.47889		4.30175	4.27799	0.70113	15.6866	20.2643		11.9553	15.9687	2.4056
	HCT116 low oxygen	5.07738	7.25911		7.90253	6.74634	0.855915	11.8315	9.96389		6.90845	9.56793	1.43658	3.37138	5.55478		5.37073	4.76563	0.699975	17.4479	18.8001		13.3994	16.5491	1.62445
	HCT116+chr3 high oxygen		9.66694	8.6523	6.17539	8.16488	1.0382		10.502	10.6381	6.40204	9.1807	1.39153		5.38529	4.93512	4.57959	4.96667	0.233397		25.326	21.0647	15.8363	20.7423	2.74745
	HCT116+chr3 low oxygen		8.74961	8.10614	6.92447	7.92674	0.535086		11.0076	10.6013	7.34967	9.65285	1.15892		5.38822	4.75866	4.6768	4.94123	0.225008		23.4881	23.4813	16.9066	21.292	2.1953
[truncated: 49 more columns]

## Sheet: Figure 5
	Figure 5A
		C del - 1	C del - 2	C del - 3	C del - 4	C del - 5	C del - 6+	T del - 1	T del - 2	T del - 3	T del - 4	T del - 5	T del - 6+	C ins - 1	C ins - 2	C ins - 3	C ins - 4	C ins - 5	C ins - 6+	T ins - 1	T ins - 2	T ins - 3	T ins - 4	T ins - 5	T ins - 6+	2bp del - 1	2bp del - 2	2bp del - 3	2bp del - 4	2bp del - 5	2bp del - 6	3bp del - 1	3bp del - 2	3bp del - 3	3bp del - 4	3bp del - 5	3bp del - 6	4bp del - 1	4bp del - 2	4bp del - 3	4bp del - 4	4bp del - 5	4bp del - 6	5+bp del - 1	5+bp del - 2	5+bp del - 3	5+bp del - 4	5+bp del - 5	5+bp del - 6
	DLD-1 low oxygen	7	3	1	3	11	21	2	1	5	29	71	431	1	0	1	0	4	2	3	0	7	2	4	65	0	2	0	1	2	0	0	0	1	0	0	0	0	0	0	0	0	0	0	1	0	0	0	0
	DLD-1 high oxygen	17	13	9	12	24	54	14	4	25	55	157	980	3	1	3	2	3	21	10	9	16	15	11	136	0	5	3	1	2	1	1	2	1	0	0	0	1	0	0	0	0	0	2	0	0	0	0	0
	HCT116 low oxygen	8	3	10	32	81	127	9	9	16	94	181	1023	6	0	1	4	16	46	10	5	29	18	19	398	3	9	7	10	19	11	0	4	1	1	0	1	0	0	0	0	0	0	0	0	0	0	0	0
	HCT116 high oxygen	15	7	10	34	111	155	11	9	19	114	266	1334	1	0	2	8	19	62	14	8	28	16	17	434	2	7	5	32	19	14	0	7	3	1	1	0	0	2	1	0	0	1	1	0	1	0	0	0
	Figure 5B
	signature	DLD-1_high oxygen	DLD-1_low oxygen	HCT116_high oxygen	HCT116_low oxygen
	ID1	29.5722	22.6918	235.119	219.03
	ID2	245.973	173.454	818.018	633.1
	ID3	0	0	0	0
	ID4	0	0	0	0
	ID5	0	0	0	0
	ID6	0	0	0	0
	ID7	49.4544	32.8545	349.862	260.87
	ID8	0	0	0	0
	ID9	0	0	0	0
	ID10	0	0	0	0
	ID11	0	0	0	0
	ID12	0	0	0	0
	ID13	0	0	0	0
	ID14	0	0	0	0
	ID15	0	0	0	0
	ID16	0	0	0	0
	ID17	0	0	0	0
	ID18	0	0	0	0
	Figure 5C
	DLD-1 low oxygen
	delType	(-5.23,-2.65]	(-2.65,-0.753]	(-0.753,0.825]	(0.825,2.72]	(2.72,6.05]
	ins	41	19	15	7	13
	long	1	1	3	3	5
	C	12	6	5	9	14
	T	153	107	97	89	93
	DLD-1 high oxygen
	delType	(-5.23,-2.65]	(-2.65,-0.753]	(-0.753,0.825]	(0.825,2.72]	(2.72,6.05]
	ins	81	42	45	34	47
	long	8	3	7	7	6
	C	35	23	14	24	33
	T	336	253	196	217	233
	HCT116 low oxygen
	delType	(-5.23,-2.65]	(-2.65,-0.753]	(-0.753,0.825]	(0.825,2.72]	(2.72,6.05]
	ins	184	109	90	104	109
	long	18	14	12	13	24
	C	49	37	48	54	73
	T	325	248	214	261	284
	HCT116 high oxygen
	delType	(-5.23,-2.65]	(-2.65,-0.753]	(-0.753,0.825]	(0.825,2.72]	(2.72,6.05]
	ins	190	131	93	89	152
	long	27	18	18	16	33
	C	61	46	52	51	122
	T	421	343	282	329	378
[truncated: 35 more columns]

## Sheet: Figure 6
	Figure 6A
		A[C>A]A	A[C>A]C	A[C>A]G	A[C>A]T	C[C>A]A	C[C>A]C	C[C>A]G	C[C>A]T	G[C>A]A	G[C>A]C	G[C>A]G	G[C>A]T	T[C>A]A	T[C>A]C	T[C>A]G	T[C>A]T	A[C>G]A	A[C>G]C	A[C>G]G	A[C>G]T	C[C>G]A	C[C>G]C	C[C>G]G	C[C>G]T	G[C>G]A	G[C>G]C	G[C>G]G	G[C>G]T	T[C>G]A	T[C>G]C	T[C>G]G	T[C>G]T	A[C>T]A	A[C>T]C	A[C>T]G	A[C>T]T	C[C>T]A	C[C>T]C	C[C>T]G	C[C>T]T	G[C>T]A	G[C>T]C	G[C>T]G	G[C>T]T	T[C>T]A	T[C>T]C	T[C>T]G	T[C>T]T
	sigBG	0.0318331	0.0098317	0.00169855	0.0155124	0.0273027	0.0133453	0.00584786	1.29677e-08	0.0310734	0.0112164	0.00214913	0.021741	0.0271813	0.0215578	0.00604875	0.0361021	0.011987	0.00805911	0.00248196	0.00781245	0.00720512	0.00792938	0.00236153	0.0126503	0.00409836	0.00459766	0.00269829	0.00612369	0.0124885	0.00812963	0.00166265	0.0250229	0.0145697	0.0129746	0.00886358	0.0148368	0.0274641	0.0175141	0.012289	0.0230784	0.0122215	0.00618264	0.00774644	0.00402224	0.033199	0.0249281	0.00637286	0.0213151
	sigD	0.00129334	0.0031653	0.000478861	0.0249176	0.0123506	0.0376243	0.00574795	0.150971	0.00179523	0.00461807	0.00023294	0.019086	0.00268899	0.00661389	0.000534555	0.0354495	1.95922e-21	1.42541e-14	0.000109546	0.00145014	0.000109253	0.000336224	5.44204e-05	2.22195e-18	0.000292224	0.000699986	1.95922e-21	0.000633621	0.00096309	0.000521251	2.12595e-05	0.00156279	0.0381572	0.0187461	0.0140372	0.026544	0.0146983	0.0157626	0.0108803	0.0180989	0.0241338	0.0278576	0.00883151	0.0290179	0.0105336	0.00907667	0.00452199	0.0129684
	sigHD	0.00225796	0.0025381	0.000111547	0.00451368	0.0133281	0.034546	0.00509339	0.0782032	0.000394262	0.000441822	0.000534295	0.00377956	2.48223e-21	0.00342374	2.48223e-21	0.00983695	0.00327924	0.00153219	0.000388375	0.00495157	0.000995942	0.000170467	0.000515191	0.000863353	0.00126653	0.00347047	0.000266232	0.00317753	0.000506284	0.00038876	6.55895e-05	0.00278327	0.0587529	0.0211162	0.051147	0.0350737	0.0114684	0.0111336	0.0274892	0.0137087	0.0751445	0.0558703	0.0658537	0.069627	0.00988723	0.0066246	0.0121315	0.00666709
	sigOX	0.00264226	0.00263226	0.000331481	2.48457e-21	0.00547164	0.00102181	0.000502548	0.000137465	0.00348262	0.00432697	0.00108831	0.0029046	0.00311834	0.00141531	0.000428274	0.00130866	0.00188196	0.00196818	0.000308957	0.00373237	0.000211614	0.00028704	8.75918e-07	0.000918552	1.24798e-14	1.17697e-08	0.000548321	0.00130741	0.00256612	0.00184268	0.000138715	0.00243056	0.0185832	0.00880213	0.0159017	0.0138753	0.00515871	0.0120455	0.0112135	0.014389	0.0360951	0.0408945	0.0235325	0.0394579	0.0154137	0.0140926	0.0053981	0.0167392
	Figure 6B
		DLD-1_hypoxia	DLD-1_mock	DLD-1_diff	HCT116_hypoxia	HCT116_mock	HCT116_diff	HCT116_chr3_hypoxia	HCT116_chr3_mock	TK6_hypoxia	TK6_mock
	sigBG	0	0	0	0	0	0	239.008	560.367	163.807	320.981
	sigHD	2001.18	1308.61	0	2548.67	2635.66	0	0	0	0	0
	sigD	3450.49	6306.85	2484.3	0	0	229.947	22.821	62.6334	35.1932	35.8301
	sigOX	0	3526.13	3205.64	801.829	2432.84	1488.05	42.1714	0	0	29.9386
	Figure 6C
	tissue	sample	sigA	sigD	sigHD	sigOX	SBS6	SBS14	SBS15	SBS20	SBS21	SBS26	SBS44
	COAD-US	SA102164	0.725767	0	0	0.274233	0	0.0750083	0.540469	0	0.101094	0	0
	COAD-US	SA92326	0.51559	0.285226	0	0.199185	0.160305	0	0.249477	0.203269	0.124257	0	0
	COAD-US	SA104632	0.809031	0	0	0	0.132687	0	0.253328	0.110109	0	0	0
	COAD-US	SA105469	0.822637	0	0	0	0	0	0.371392	0.0998261	0	0	0
	COAD-US	SA105305	0.810634	0	0	0	0.182123	0	0.174564	0.0981515	0	0	0
	COAD-US	SA106784	0.831269	0.168731	0	0	0	0	0.464693	0.155677	0	0	0
	COAD-US	SA88117	1	0	0	0	0	0	0.810074	0	0	0	0
	COAD-US	SA520071	1	0	0	0	0.252404	0	0.249635	0.0870353	0	0	0
	COAD-US	SA129421	0.835931	0	0	0.164069	0	0	0.479984	0.131635	0	0.187881	0
	COAD-US	SA526320	0.864944	0.135056	0	0	0	0	0.387332	0.173081	0	0	0
	COAD-US	SA535778	0.72423	0	0	0	0	0	0.353242	0	0	0	0
	COAD-US	SA124605	0.598052	0	0	0.0592382	0.26735	0	0.330792	0	0	0	0
	COAD-US	SA123594	1	0	0	0	0	0	0.818512	0	0	0	0
	COAD-US	SA120433	1	0	0	0	0.13089	0	0.355132	0.122299	0	0	0
	COAD-US	SA491234	1	0	0	0	0.155542	0	0.318339	0.102779	0	0	0
	COAD-US	SA126457	1	0	0	0	0.126747	0	0.454076	0	0	0	0
	COAD-US	SA126660	0.883517	0	0	0	0	0	0.475539	0	0	0	0
	COAD-US	SA112052	0.815938	0	0.184062	0	0.327981	0	0.341466	0.199886	0	0	0
	COAD-US	SA112206	0.795108	0	0	0.204892	0.129039	0	0.331307	0.131306	0.0895368	0	0
	COAD-US	SA110274	0.802373	0	0	0	0.0639753	0.0450947	0.312538	0.054195	0	0.128411	0
	COAD-US	SA108977	0.65889	0.244279	0	0	0.171555	0.146999	0.220178	0	0	0	0
	COAD-US	SA117559	0.850439	0	0	0	0.160938	0	0.469663	0	0	0	0
	COAD-US	SA114753	0.765754	0.128302	0	0	0	0	0.304262	0.168889	0	0	0
	COAD-US	SA115771	1	0	0	0	0	0	0.602236	0	0	0	0
	COAD-US	SA99709	0.740745	0	0	0.259255	0	0	0.348402	0.127262	0.139254	0	0
	COAD-US	SA89915	1	0	0	0	0	0	0.621741	0.14162	0	0	0
	COAD-US	SA92034	1	0	0	0	0	0	0.868345	0	0	0	0
	COAD-US	SA93507	1	0	0	0	0.211712	0	0.265684	0.120701	0	0	0
	COAD-US	SA95201	0.72356	0	0	0	0.156677	0	0.150471	0.0846255	0	0	0
	COAD-US	SA565743	0.704074	0	0	0	0	0	0.3829	0	0	0	0
	COAD-US	SA98732	0.732821	0.0852637	0	0.11127	0.186561	0	0.266667	0.128159	0	0.11358	0
	COAD-US	SA98569	0.761308	0	0	0	0	0	0.385028	0	0	0	0
	COAD-US	SA97842	0.58019	0.11485	0	0.30496	0.170973	0	0.281435	0.113506	0.109786	0.181912	0
	COAD-US	SA124488	0.743017	0	0	0	0	0	0.283116	0.132362	0	0	0
	COAD-US	SA125187	0.823271	0	0	0	0.104365	0	0.241667	0.0879306	0	0	0
	COAD-US	SA124807	0.309733	0	0	0	0	0	0.266779	0	0	0	0
	COAD-US	SA127428	0.838752	0	0	0	0.137713	0	0.43313	0	0	0	0
	COAD-US	SA118770	1	0	0	0	0.304939	0	0.265624	0.162926	0	0	0
	COAD-US	SA107410	0.574471	0.107089	0	0.227586	0.234534	0	0.182631	0.118472	0.137352	0	0
	COAD-US	SA121248	0.786359	0	0	0.117939	0	0	0.374679	0.134435	0	0	0
	COAD-US	SA123220	0.749477	0	0	0.158932	0.284771	0	0.241694	0	0	0	0
	COAD-US	SA123029	0.856063	0.143937	0	0	0.113085	0	0.23278	0.184544	0	0	0
	COAD-US	SA100512	1	0	0	0	0	0	0.645632	0	0	0	0
	COAD-US	SA101572	0.726722	0	0	0.192722	0	0	0.358967	0	0.15122	0	0
	COAD-US	SA112058	1	0	0	0	0	0	0.584942	0	0	0	0
	COAD-US	SA113954	0.865991	0.134009	0	0	0.220886	0	0.260783	0.150811	0	0	0
	COAD-US	SA113405	0.75867	0	0	0	0.256098	0	0.20518	0	0	0	0
	COAD-US	SA113370	0.755901	0	0	0	0.569711	0	0	0	0	0	0
	COAD-US	SA114705	0.819253	0	0	0	0	0	0.487963	0	0	0	0
	COAD-US	SA115422	1	0	0	0	0.122199	0	0.351096	0.144017	0	0	0
	COAD-US	SA105050	0.301934	0	0	0	0	0	0.251507	0	0	0	0
	COAD-US	SA107684	0.882774	0	0	0	0	0	0.44995	0.097653	0	0	0
	COAD-US	SA108150	0.888475	0	0	0	0	0	0.535477	0.114562	0	0	0
	COAD-US	SA100013	0.68852	0	0	0	0	0	0.375958	0	0	0	0
	COAD-US	SA111218	0.529169	0	0	0.272346	0.239597	0	0.209811	0	0.137785	0	0
	COCA-CN	SA601706	0.756646	0.243354	0	0	0.284081	0	0.149776	0.231102	0	0	0
	COCA-CN	SA601754	1	0	0	0	0	0	0.536171	0.109099	0	0	0
	COCA-CN	SA601736	0.683752	0	0	0.152736	0.201973	0	0.213799	0.089698	0	0	0
	COCA-CN	SA601726	0.553506	0.101949	0	0.107904	0.0893481	0	0.302693	0.134041	0.0564806	0	0
	COCA-CN	SA601849	0.655527	0.151479	0	0.192995	0.175882	0	0.271482	0.167966	0	0.260543	0
	COCA-CN	SA601823	0.572995	0.181321	0	0.245684	0.246332	0	0.187118	0.185389	0	0.28451	0
	COCA-CN	SA601942	0.549185	0	0	0	0.160892	0	0.136591	0.110553	0	0	0
	COCA-CN	SA601928	0.827553	0	0	0	0	0	0.414474	0.0970187	0	0	0
	COCA-CN	SA602066	0.586241	0	0.138581	0.134209	0	0	0.244453	0	0	0.102182	0.333274
	COCA-CN	SA602053	0.33469	0.142918	0.19666	0.212191	0	0	0.165372	0.0886219	0.0554626	0	0.223618
	COCA-CN	SA602006	0.364641	0.229892	0.176321	0.187115	0.415996	0	0	0.207712	0	0.25042	0
	COCA-CN	SA601992	1	0	0	0	0	0	0.489997	0.136798	0	0	0
	COCA-CN	SA597191	0.818824	0	0	0	0.223062	0	0.163747	0.149909	0	0.145901	0
	COCA-CN	SA597066	0.780515	0	0	0	0.164385	0	0.204053	0.144657	0	0	0
	COCA-CN	SA594862	0.419857	0.110109	0	0	0.2657	0	0	0.122231	0	0	0
	COCA-CN	SA597231	0.855292	0	0	0	0	0	0.626205	0	0	0	0
	COCA-CN	SA595307	0.536076	0.128915	0	0.335008	0.134347	0	0.289699	0.131641	0.134188	0.162085	0
	COCA-CN	SA595270	0.878002	0	0	0	0	0	0.500436	0	0	0	0
	COCA-CN	SA595132	0.895912	0	0	0	0	0	0.579301	0	0	0	0
	COCA-CN	SA595106	1	0	0	0	0.1513	0	0.278693	0.122497	0	0	0
	COCA-CN	SA595072	0.7419	0	0.2581	0	0.300213	0	0.327821	0.142723	0	0	0
	COCA-CN	SA595062	0.701514	0	0	0	0.163682	0	0.18132	0.103424	0	0	0
	COCA-CN	SA595042	0.350845	0.0986567	0	0.550499	0.41859	0	0	0.123459	0.310255	0.147696	0
	COCA-CN	SA595183	0.545002	0	0	0	0	0	0.368253	0	0	0.248573	0
	COCA-CN	SA595344	1	0	0	0	0	0	0.531681	0	0	0	0
	COCA-CN	SA561540	0.698907	0.301093	0	0	0.189792	0.0843827	0.269778	0.202526	0	0	0
	COCA-CN	SA561566	0.718453	0	0	0	0.195266	0	0.166657	0.126528	0	0	0
	COCA-CN	SA561549	0.702657	0.199144	0	0	0	0	0.34081	0.167115	0	0	0
	COCA-CN	SA561678	0.404006	0	0	0.304318	0.0860061	0	0.163426	0.0737624	0.104289	0.155776	0
	COCA-CN	SA561520	0.661635	0.05775	0	0	0.0836379	0	0.362688	0.106481	0	0	0
	COCA-CN	SA561532	0.712965	0	0	0	0	0	0.330213	0	0	0	0
	COCA-CN	SA561536	0.748075	0	0	0.125389	0.2783	0	0.165082	0.125957	0	0	0
	COCA-CN	SA561604	0.142967	0	0	0.152453	0	0	0.130364	0	0	0	0
	COCA-CN	SA561502	0.796814	0	0	0	0	0	0.567018	0	0	0	0
	COCA-CN	SA561811	0.647304	0.127264	0	0	0.180827	0	0.160587	0.138897	0	0	0
	COCA-CN	SA561835	0.592747	0.212433	0	0	0.109787	0	0.215343	0.188148	0	0	0
	COCA-CN	SA561854	0.29788	0	0	0.103253	0	0	0.233325	0	0.052733	0.118737	0
	COCA-CN	SA561752	0.843732	0	0	0	0.165229	0	0.229346	0.125223	0	0	0
	GACA-JP	SA604712	0.758335	0	0	0	0.164291	0	0.258771	0	0	0	0
	GACA-JP	SA604743	0.691606	0	0	0	0	0.0900292	0.376001	0	0	0	0
	GACA-JP	SA604751	0.901454	0	0	0	0.232279	0	0.276471	0	0	0	0
	GACA-JP	SA604753	0.81381	0	0	0	0.207827	0	0.228047	0	0	0	0
	GACA-JP	SA604765	0.63304	0.187864	0	0	0	0	0.315194	0.192332	0	0.194228	0
	GACA-JP	SA604776	0.505128	0.363634	0	0	0.126465	0	0.159064	0.284419	0	0.149897	0
	GACA-JP	SA604706	0.814898	0.185102	0	0	0.255164	0	0.198998	0.19594	0	0	0
	GACA-JP	SA604685	0.815829	0	0.184171	0	0.293125	0	0.247801	0.177306	0	0	0
	GACA-JP	SA604686	0.894156	0	0	0	0.178233	0	0.29558	0	0	0	0
	GACA-JP	SA604842	0.685448	0	0	0.153714	0.179781	0	0.277131	0	0	0	0
	GACA-JP	SA604856	1	0	0	0	0	0	0.63633	0	0	0	0
	GACA-JP	SA604851	0.770719	0	0	0	0.1165	0	0.27117	0	0	0	0
	GACA-JP	SA604858	0.891816	0	0	0	0.198645	0	0.265267	0	0	0.142656	0
	GACA-JP	SA604864	0.880128	0	0	0	0.187038	0	0.28237	0.0843513	0	0	0
	GACA-JP	SA604867	0.861584	0	0	0.138416	0.464515	0	0	0.134799	0	0.191909	0
	GACA-JP	SA604869	0.860796	0	0	0	0	0	0.371644	0.160256	0	0	0
	GACA-JP	SA604873	0.638426	0	0.208435	0.153139	0.311168	0	0.188366	0.144351	0	0	0
	GACA-JP	SA604802	0.596886	0	0	0.130971	0.162868	0	0.175784	0.0808278	0	0.114171	0
	GACA-JP	SA604804	0.829089	0	0	0	0.416555	0	0	0.149908	0	0.232073	0
	GACA-JP	SA604800	0.768224	0.231776	0	0	0	0	0.344455	0.240667	0	0	0
	GACA-JP	SA604807	0.720445	0	0	0	0.251742	0	0.211166	0	0	0.240605	0
	GACA-JP	SA606782	0.654174	0	0	0.183887	0.143725	0	0.250507	0	0.0914937	0	0
	GACA-JP	SA606789	0.534834	0.230634	0	0	0.13136	0	0.213835	0.17262	0	0.185165	0
	GACA-JP	SA606800	0.888547	0	0	0	0	0	0.452762	0.113978	0	0	0
	GACA-JP	SA606845	0.683156	0	0.316844	0	0.424239	0	0.0786607	0.144195	0	0	0
	GACA-JP	SA606841	0.865968	0	0	0	0.108652	0	0.331642	0.0995147	0	0	0
	GACA-JP	SA606772	1	0	0	0	0	0	0.474017	0.0929419	0	0	0
	GACA-JP	SA606915	0.770038	0	0	0	0	0	0.346759	0	0	0	0
	GACA-JP	SA606914	1	0	0	0	0	0	0.466407	0.0909341	0	0	0
	GACA-JP	SA606912	0.739223	0.144121	0	0	0.260011	0	0.152611	0.209557	0	0	0
	GACA-JP	SA606908	0.762056	0	0	0	0	0	0.318855	0.115546	0	0	0
	GACA-JP	SA606930	0.766518	0.233482	0	0	0.120748	0	0.246688	0.192091	0	0	0
	GACA-JP	SA606939	0.87621	0	0	0	0	0	0.403665	0	0	0.186287	0
	GACA-JP	SA606885	1	0	0	0	0.099625	0	0.355249	0.0897618	0	0	0
	GACA-JP	SA606880	0.812419	0	0	0	0	0	0.318272	0.137987	0	0.212675	0
	GACA-JP	SA606879	0.75445	0	0	0	0	0	0.394513	0	0	0	0
	GACA-JP	SA606896	0.595236	0.232694	0	0	0	0	0.276964	0.206273	0	0	0
	GACA-JP	SA606895	0.863467	0	0	0	0	0	0.464687	0.133547	0	0	0
	GACA-JP	SA607019	0.75235	0.24765	0	0	0.18805	0	0.20622	0.205367	0	0	0
	GACA-JP	SA607036	0.801401	0	0	0	0.124768	0	0.282386	0	0	0	0
	GACA-JP	SA607032	0.756899	0	0	0	0.165149	0	0.198266	0	0	0	0
	GACA-JP	SA607033	0.494923	0.198156	0	0.176143	0.140359	0	0.146622	0.166945	0.110262	0	0
	GACA-JP	SA607030	0.863703	0.136297	0	0	0.178385	0	0.257103	0.192507	0	0	0
	GACA-JP	SA607046	0.753118	0	0	0	0.142487	0	0.213447	0.120504	0	0	0
	GACA-JP	SA606952	0.603703	0.138353	0	0.180167	0.139355	0	0.192003	0.160981	0.124834	0	0
	GACA-JP	SA606971	0.645962	0	0	0	0.201838	0	0.136248	0.109591	0	0.143379	0
	GACA-JP	SA607003	0.798041	0	0	0.201959	0.199576	0	0.26882	0.130226	0.0826105	0	0
	GACA-JP	SA607002	0.679193	0.186973	0	0	0.19563	0	0.178906	0.157992	0	0	0
	GACA-JP	SA607017	0.754044	0	0	0	0.226476	0	0.147722	0.146879	0	0.215202	0
	GACA-JP	SA607013	0.681556	0.192279	0	0.126164	0.225975	0	0.211633	0.211088	0	0.207218	0
	GACA-JP	SA607015	0.899792	0	0	0	0.204457	0	0.293374	0	0	0	0
	GACA-JP	SA607012	0.738769	0.261231	0	0	0.154895	0	0.222163	0.222288	0	0	0
	GACA-JP	SA607061	0.703306	0	0	0	0.159977	0	0.207067	0.127943	0	0	0
	GACA-JP	SA607083	0.759292	0.131835	0	0	0.126065	0	0.347547	0.172364	0	0	0
	GACA-JP	SA607090	0.714037	0	0	0.138369	0.173126	0	0.206252	0.111196	0	0	0
	GACA-JP	SA607092	0.719233	0.280767	0	0	0.125043	0	0.311202	0.246643	0	0	0
	GACA-JP	SA607089	0.865767	0	0	0	0.262382	0	0.166874	0.105699	0	0	0
	GACA-JP	SA607051	0.623762	0.235484	0	0	0.108032	0	0.20482	0.22792	0	0	0
	GACA-JP	SA607056	0.735554	0	0	0.264446	0.293805	0	0.211465	0.0784455	0	0.227899	0
	PACA-AU	SA409979	0.125233	0	0.366891	0.125576	0	0	0	0	0	0	0.428137
	PACA-CA	SA533585	0.499522	0	0	0.198965	0.328603	0	0	0.118063	0	0.169667	0
	PACA-CA	SA413253	0.0536268	0.467209	0	0.326156	0	0.0730256	0.0578214	0.16816	0	0.405941	0.130669
	PACA-CA	SA601310	0.0509465	0.498627	0.0755283	0.259567	0	0.0986728	0	0.153834	0	0.313077	0.243519
	PACA-CA	SA533721	0	0.292338	0	0.108847	0	0.0721762	0.0516126	0.0949921	0	0.465131	0
	PACA-CA	SA520221	0.220039	0.170689	0	0.219627	0.144646	0	0.0618602	0.134434	0	0.38938	0
	STAD-US	SA443434	0.865473	0	0	0	0.167678	0	0.219585	0.122553	0	0.169201	0
	STAD-US	SA444226	0.45303	0	0	0.48945	0.306984	0	0.128176	0	0.303051	0	0
	STAD-US	SA517102	0.855598	0	0	0	0.175491	0	0.276601	0	0	0	0
	STAD-US	SA439185	0.86728	0	0	0	0.115914	0	0.294657	0.0878419	0	0	0
	STAD-US	SA526623	0.72188	0	0	0.0930891	0	0	0.408665	0	0	0	0
	STAD-US	SA439237	0.676428	0	0	0	0	0	0.301113	0	0	0	0
	STAD-US	SA526529	0.605062	0	0	0.0354466	0	0	0.361259	0	0.0612583	0	0
	STAD-US	SA439145	1	0	0	0	0	0	0.516708	0	0	0	0
	STAD-US	SA443908	0.689371	0	0	0	0.0731012	0	0.283706	0	0	0	0
	STAD-US	SA443604	0.557542	0	0	0.341093	0.232745	0.0828591	0.249455	0	0.150017	0	0
	STAD-US	SA443364	0.724949	0	0	0.275051	0.390592	0	0	0.143724	0.171838	0	0
	STAD-US	SA512309	0.860244	0	0	0	0.147304	0	0.302813	0.0905243	0.0952729	0	0
	STAD-US	SA443316	1	0	0	0	0	0	0.511147	0	0	0	0
	STAD-US	SA442166	0.861263	0	0	0	0.147405	0	0.291103	0	0	0	0
	STAD-US	SA442130	0.809457	0	0	0	0	0	0.366812	0	0	0	0
	STAD-US	SA441851	1	0	0	0	0.389109	0	0.19125	0	0	0	0
	STAD-US	SA441986	0.764254	0	0	0.143949	0.328076	0	0.232777	0	0	0	0
	STAD-US	SA441931	0.85967	0	0	0	0.171205	0	0.261365	0	0	0	0
	STAD-US	SA536237	0.652561	0.230168	0	0	0.183781	0	0.139361	0.230409	0	0	0
	STAD-US	SA536167	0.883736	0	0	0	0.0988978	0	0.392455	0	0.0948435	0	0
	STAD-US	SA536181	0.833001	0	0	0	0.180864	0	0.24374	0	0	0	0
	STAD-US	SA536111	0.779051	0	0	0.119255	0.166877	0	0.296499	0	0.0933267	0	0
	STAD-US	SA536125	1	0	0	0	0.103156	0	0.409183	0.0901619	0	0	0
	STAD-US	SA536015	0.822919	0.0626812	0	0	0.231585	0.167405	0.248935	0	0	0	0
	STAD-US	SA440651	0.728136	0	0	0	0	0	0.377426	0	0	0	0
	STAD-US	SA512848	1	0	0	0	0.23751	0	0.249912	0	0	0	0
	STAD-US	SA512620	0.775792	0	0	0	0	0	0.269552	0.109017	0	0	0
	STAD-US	SA512708	0.846638	0	0	0	0	0	0.325403	0.112614	0	0	0
	STAD-US	SA441487	0.801384	0	0	0.198616	0.182653	0	0.173967	0.12661	0	0.136251	0
	STAD-US	SA512546	0.819855	0.180145	0	0	0.167011	0	0.304293	0.195075	0	0	0
	STAD-US	SA510783	0.591323	0	0	0.27618	0	0	0.312549	0	0.114878	0.142313	0
	STAD-US	SA510675	0.826645	0	0	0	0	0	0.446181	0	0	0	0
	STAD-US	SA510626	0.788288	0	0	0.211712	0.457608	0	0	0.1741	0.172423	0	0
	STAD-US	SA513291	1	0	0	0	0	0	1	0	0	0	0
	STAD-US	SA513060	0.794591	0	0	0	0.13246	0	0.259999	0.110036	0.0837912	0	0
	STAD-US	SA512930	1	0	0	0	0	0	0.375754	0.121241	0	0	0
	STAD-US	SA512802	0.706039	0	0	0	0	0	0.287569	0.102532	0	0	0
	STAD-US	SA512656	0.667975	0	0	0.155782	0.166802	0	0.257457	0	0	0	0
	STAD-US	SA511456	0.817429	0	0	0	0.138244	0	0.252163	0	0	0	0
	STAD-US	SA511250	0.815804	0	0	0	0.169603	0	0.209155	0.0923126	0	0	0
	STAD-US	SA511003	1	0	0	0	0	0	0.491037	0	0	0	0
	STAD-US	SA512179	0.819065	0	0	0	0	0	0.304291	0.148388	0	0	0
	STAD-US	SA442660	1	0	0	0	0	0	1	0	0	0	0
	STAD-US	SA442812	0.568436	0	0	0.201881	0.0591978	0	0.274071	0	0.104512	0	0
	STAD-US	SA442032	0.894667	0	0	0	0	0	0.432696	0	0	0	0
	STAD-US	SA440713	0.925058	0	0	0	0	0	0.477092	0.0838798	0	0	0
	STAD-US	SA440937	0.849637	0.150363	0	0	0	0	0.377017	0.159472	0	0	0
	STAD-US	SA440901	0.899787	0	0	0	0	0	0.386661	0.0898075	0	0	0
	STAD-US	SA440131	0	0	0	0.809994	0.239146	0	0	0	0.533521	0	0
	UCEC-US	SA552468	1	0	0	0	0.340649	0	0.218343	0.151614	0	0	0
	UCEC-US	SA552355	0.275749	0.724251	0	0	0.268134	0.188604	0	0.375438	0	0	0
	UCEC-US	SA514194	0.599656	0.203065	0	0.103583	0.618609	0	0	0.224956	0	0	0
	UCEC-US	SA459194	0.630453	0.204453	0	0	0.400927	0	0	0.258188	0	0	0
	UCEC-US	SA462169	0.649102	0	0	0	0	0	0.322062	0	0	0	0
	UCEC-US	SA464500	0.704768	0	0	0	0.252499	0	0.122854	0.103353	0	0	0
	UCEC-US	SA464169	0.663428	0	0	0	0.487241	0	0	0	0	0	0
	UCEC-US	SA488687	0.720403	0	0.279597	0	0.540696	0	0	0.198064	0	0	0
	UCEC-US	SA477383	0	0.379549	0.283832	0	0.0911813	0.0736423	0	0.215001	0	0	0.09647
	UCEC-US	SA487423	0.298584	0	0	0.529546	0.335232	0	0	0.0876751	0.24821	0.141942	0
	UCEC-US	SA475318	0.581468	0	0	0	0	0.107923	0.26759	0	0	0	0
	UCEC-US	SA486193	0.218792	0.210807	0.201862	0	0.284108	0	0	0.29466	0	0	0
	UCEC-US	SA485956	0	0	0	0.810037	0.0778417	0	0.0529677	0	0.33693	0.240402	0
	UCEC-US	SA459497	0.541956	0	0.458044	0	0.592944	0	0	0.236767	0	0	0
	UCEC-US	SA459413	0.642651	0.0485457	0	0	0	0.152993	0.365463	0	0	0	0
	UCEC-US	SA460307	0.49004	0	0	0.150566	0.380958	0	0	0	0	0.176416	0
	UCEC-US	SA489056	0.328561	0.213638	0	0.457802	0.389628	0	0	0.180932	0.209593	0.219847	0
	UCEC-US	SA564091	0.186724	0.813276	0	0	0.172599	0.189963	0	0.449704	0	0	0
	UCEC-US	SA490432	0.757739	0.105516	0	0	0.115518	0.220824	0.41315	0	0	0	0
	UCEC-US	SA564121	0.537905	0.188526	0	0	0.427174	0.214407	0.0922326	0	0	0	0
	UCEC-US	SA490082	0.191633	0	0	0.43878	0.249728	0	0	0	0.179244	0.350127	0
	UCEC-US	SA490033	0.274592	0	0	0.363206	0	0	0.192321	0	0.191534	0.151463	0
	UCEC-US	SA471113	0.604265	0	0.395735	0	0.392137	0	0.0928118	0.0983746	0	0	0.139028
	UCEC-US	SA474819	0.468975	0	0	0.424916	0.222478	0	0.129004	0	0.24358	0	0
	UCEC-US	SA473365	0.481534	0	0	0	0	0	0.42189	0	0	0	0
	UCEC-US	SA481160	0.41096	0.229509	0	0	0.210168	0.275214	0.232527	0	0	0	0
	UCEC-US	SA541419	0.429174	0	0.447344	0.123481	0.237874	0	0.0848205	0.100339	0	0	0.178993
	UCEC-US	SA541387	0.269698	0.10014	0	0.214254	0.25813	0.0866859	0	0	0.101274	0	0
	UCEC-US	SA470114	0.540789	0.22548	0	0	0.33227	0	0	0.22945	0	0	0
	UCEC-US	SA478702	0.566699	0.139357	0	0	0.133799	0.15107	0.263727	0	0	0	0
	UCEC-US	SA469974	0.285699	0	0	0.429687	0.24164	0	0.0685494	0	0.170114	0.105793	0
	UCEC-US	SA478597	0.853355	0	0	0	0.211212	0	0.281704	0.152849	0	0	0
	UCEC-US	SA477443	0.479796	0.180752	0	0	0.213445	0.220188	0.131311	0	0	0	0
	UCEC-US	SA477113	0.359026	0	0	0	0	0.161387	0.147918	0	0	0	0
	UCEC-US	SA476506	0.314571	0	0	0	0	0	0.244505	0	0	0	0
	UCEC-US	SA476405	0.706057	0.176281	0	0.117662	0.231287	0	0.24857	0.160519	0	0	0
	UCEC-US	SA485609	0.125422	0.770456	0	0	0.120492	0.189655	0	0.37613	0	0	0
	UCEC-US	SA483507	0.855556	0	0	0	0	0	0.499596	0	0	0	0
	UCEC-US	SA463205	0.616432	0	0	0	0.443604	0	0	0	0	0	0
	UCEC-US	SA463322	0.880178	0	0	0	0.248963	0.17682	0.373152	0	0	0	0
	UCEC-US	SA462717	0.544238	0.326053	0	0	0.165575	0.316023	0.254458	0	0	0	0
	UCEC-US	SA484941	0.690489	0	0	0	0.418412	0	0	0.117689	0	0	0
	UCEC-US	SA469734	0.51195	0.159278	0	0	0.163884	0.201412	0.177758	0	0	0	0
	UCEC-US	SA484821	0.84394	0	0	0	0.140162	0	0.391322	0	0	0	0
	UCEC-US	SA461953	0.675756	0.161206	0	0	0.222884	0	0.158939	0.170892	0	0	0
	UCEC-US	SA482638	0.500899	0	0	0	0	0	0.25875	0	0	0	0
	UCEC-US	SA481882	0.721479	0	0.278521	0	0.541883	0	0	0.0967038	0	0	0
	UCEC-US	SA468892	1	0	0	0	0	0	0.810352	0	0	0	0
	UCEC-US	SA468933	1	0	0	0	0	0	0.799373	0	0	0	0
	UCEC-US	SA461650	0.65275	0	0.34725	0	0.564502	0	0	0.173827	0	0.140078	0
	UCEC-US	SA461560	0.441494	0.275631	0	0	0.251459	0.317506	0.126837	0	0	0	0
	UCEC-US	SA475971	0.362169	0.21103	0.185383	0	0.20941	0	0	0.203296	0	0	0.190542
	UCEC-US	SA467449	0.470922	0	0.2552	0.136443	0.489459	0	0	0.159116	0	0	0
	UCEC-US	SA473738	0.763621	0	0	0	0.52077	0	0	0	0	0	0
	UCEC-US	SA465386	0.51987	0.126068	0	0	0	0.181651	0.313105	0	0	0	0
	UCEC-US	SA472397	0.409152	0.373263	0	0	0.296749	0.409604	0.102408	0	0	0	0
	UCEC-US	SA464725	0.567751	0.327427	0	0	0	0.326959	0.369294	0	0	0	0.150793
	UCEC-US	SA464675	0.643943	0.285484	0	0	0.154863	0.328297	0.418324	0	0	0	0
	UCEC-US	SA471682	0.618685	0	0	0.183708	0	0.0661639	0.524234	0	0.0827703	0	0
	UCEC-US	SA471801	0.534331	0	0.326218	0	0.452889	0	0	0.220323	0	0	0
	UCEC-US	SA464559	0.626397	0.333724	0	0	0.367439	0.309887	0.170384	0	0	0	0
	UCEC-US	SA463859	0.645103	0	0	0	0	0	0.325778	0	0	0	0
	Figure 6D
	sample	tissue	sigA	sigD	sigHD	sigOX
	SA102164	COAD-US	0.725767	0	0	0.274233
	SA92326	COAD-US	0.51559	0.285226	0	0.199185
	SA106784	COAD-US	0.831269	0.168731	0	0
	SA129421	COAD-US	0.835931	0	0	0.164069
	SA526320	COAD-US	0.864944	0.135056	0	0
	SA124605	COAD-US	0.598052	0	0	0.0592382
	SA112052	COAD-US	0.815938	0	0.184062	0
	SA112206	COAD-US	0.795108	0	0	0.204892
	SA108977	COAD-US	0.65889	0.244279	0	0
	SA114753	COAD-US	0.765754	0.128302	0	0
	SA99709	COAD-US	0.740745	0	0	0.259255
	SA98732	COAD-US	0.732821	0.0852637	0	0.11127
	SA97842	COAD-US	0.58019	0.11485	0	0.30496
	SA107410	COAD-US	0.574471	0.107089	0	0.227586
	SA121248	COAD-US	0.786359	0	0	0.117939
	SA123220	COAD-US	0.749477	0	0	0.158932
	SA123029	COAD-US	0.856063	0.143937	0	0
	SA101572	COAD-US	0.726722	0	0	0.192722
	SA113954	COAD-US	0.865991	0.134009	0	0
	SA111218	COAD-US	0.529169	0	0	0.272346
	SA601706	COCA-CN	0.756646	0.243354	0	0
	SA601736	COCA-CN	0.683752	0	0	0.152736
	SA601726	COCA-CN	0.553506	0.101949	0	0.107904
	SA601849	COCA-CN	0.655527	0.151479	0	0.192995
	SA601823	COCA-CN	0.572995	0.181321	0	0.245684
	SA602066	COCA-CN	0.586241	0	0.138581	0.134209
	SA602053	COCA-CN	0.33469	0.142918	0.19666	0.212191
	SA602006	COCA-CN	0.364641	0.229892	0.176321	0.187115
	SA594862	COCA-CN	0.419857	0.110109	0	0
	SA595307	COCA-CN	0.536076	0.128915	0	0.335008
	SA595072	COCA-CN	0.7419	0	0.2581	0
	SA595042	COCA-CN	0.350845	0.0986567	0	0.550499
	SA561540	COCA-CN	0.698907	0.301093	0	0
	SA561549	COCA-CN	0.702657	0.199144	0	0
	SA561678	COCA-CN	0.404006	0	0	0.304318
	SA561520	COCA-CN	0.661635	0.05775	0	0
	SA561536	COCA-CN	0.748075	0	0	0.125389
	SA561604	COCA-CN	0.142967	0	0	0.152453
	SA561811	COCA-CN	0.647304	0.127264	0	0
	SA561835	COCA-CN	0.592747	0.212433	0	0
	SA561854	COCA-CN	0.29788	0	0	0.103253
	SA604765	GACA-JP	0.63304	0.187864	0	0
	SA604776	GACA-JP	0.505128	0.363634	0	0
	SA604706	GACA-JP	0.814898	0.185102	0	0
	SA604685	GACA-JP	0.815829	0	0.184171	0
	SA604842	GACA-JP	0.685448	0	0	0.153714
	SA604867	GACA-JP	0.861584	0	0	0.138416
	SA604873	GACA-JP	0.638426	0	0.208435	0.153139
	SA604802	GACA-JP	0.596886	0	0	0.130971
	SA604800	GACA-JP	0.768224	0.231776	0	0
	SA606782	GACA-JP	0.654174	0	0	0.183887
	SA606789	GACA-JP	0.534834	0.230634	0	0
	SA606845	GACA-JP	0.683156	0	0.316844	0
	SA606912	GACA-JP	0.739223	0.144121	0	0
	SA606930	GACA-JP	0.766518	0.233482	0	0
	SA606896	GACA-JP	0.595236	0.232694	0	0
	SA607019	GACA-JP	0.75235	0.24765	0	0
	SA607033	GACA-JP	0.494923	0.198156	0	0.176143
	SA607030	GACA-JP	0.863703	0.136297	0	0
	SA606952	GACA-JP	0.603703	0.138353	0	0.180167
	SA607003	GACA-JP	0.798041	0	0	0.201959
	SA607002	GACA-JP	0.679193	0.186973	0	0
	SA607013	GACA-JP	0.681556	0.192279	0	0.126164
	SA607012	GACA-JP	0.738769	0.261231	0	0
	SA607083	GACA-JP	0.759292	0.131835	0	0
	SA607090	GACA-JP	0.714037	0	0	0.138369
	SA607092	GACA-JP	0.719233	0.280767	0	0
	SA607051	GACA-JP	0.623762	0.235484	0	0
	SA607056	GACA-JP	0.735554	0	0	0.264446
	SA533585	PACA-CA	0.499522	0	0	0.198965
	SA413253	PACA-CA	0.0536268	0.467209	0	0.326156
	SA601310	PACA-CA	0.0509465	0.498627	0.0755283	0.259567
	SA533721	PACA-CA	0	0.292338	0	0.108847
	SA520221	PACA-CA	0.220039	0.170689	0	0.219627
	SA444226	STAD-US	0.45303	0	0	0.48945
	SA526623	STAD-US	0.72188	0	0	0.0930891
	SA526529	STAD-US	0.605062	0	0	0.0354466
	SA443604	STAD-US	0.557542	0	0	0.341093
	SA443364	STAD-US	0.724949	0	0	0.275051
	SA441986	STAD-US	0.764254	0	0	0.143949
	SA536237	STAD-US	0.652561	0.230168	0	0
	SA536111	STAD-US	0.779051	0	0	0.119255
	SA536015	STAD-US	0.822919	0.0626812	0	0
	SA441487	STAD-US	0.801384	0	0	0.198616
	SA512546	STAD-US	0.819855	0.180145	0	0
	SA510783	STAD-US	0.591323	0	0	0.27618
	SA510626	STAD-US	0.788288	0	0	0.211712
	SA512656	STAD-US	0.667975	0	0	0.155782
	SA442812	STAD-US	0.568436	0	0	0.201881
	SA440937	STAD-US	0.849637	0.150363	0	0
	SA440131	STAD-US	0	0	0	0.809994
	SA552355	UCEC-US	0.275749	0.724251	0	0
	SA514194	UCEC-US	0.599656	0.203065	0	0.103583
	SA459194	UCEC-US	0.630453	0.204453	0	0
	SA488687	UCEC-US	0.720403	0	0.279597	0
	SA477383	UCEC-US	0	0.379549	0.283832	0
	SA487423	UCEC-US	0.298584	0	0	0.529546
	SA486193	UCEC-US	0.218792	0.210807	0.201862	0
	SA485956	UCEC-US	0	0	0	0.810037
	SA459497	UCEC-US	0.541956	0	0.458044	0
	SA459413	UCEC-US	0.642651	0.0485457	0	0
	SA460307	UCEC-US	0.49004	0	0	0.150566
	SA489056	UCEC-US	0.328561	0.213638	0	0.457802
	SA564091	UCEC-US	0.186724	0.813276	0	0
	SA490432	UCEC-US	0.757739	0.105516	0	0
	SA564121	UCEC-US	0.537905	0.188526	0	0
	SA490082	UCEC-US	0.191633	0	0	0.43878
	SA490033	UCEC-US	0.274592	0	0	0.363206
	SA471113	UCEC-US	0.604265	0	0.395735	0
	SA474819	UCEC-US	0.468975	0	0	0.424916
	SA481160	UCEC-US	0.41096	0.229509	0	0
	SA541419	UCEC-US	0.429174	0	0.447344	0.123481
	SA541387	UCEC-US	0.269698	0.10014	0	0.214254
	SA470114	UCEC-US	0.540789	0.22548	0	0
	SA478702	UCEC-US	0.566699	0.139357	0	0
	SA469974	UCEC-US	0.285699	0	0	0.429687
	SA477443	UCEC-US	0.479796	0.180752	0	0
	SA476405	UCEC-US	0.706057	0.176281	0	0.117662
	SA485609	UCEC-US	0.125422	0.770456	0	0
	SA462717	UCEC-US	0.544238	0.326053	0	0
	SA469734	UCEC-US	0.51195	0.159278	0	0
	SA461953	UCEC-US	0.675756	0.161206	0	0
	SA481882	UCEC-US	0.721479	0	0.278521	0
	SA461650	UCEC-US	0.65275	0	0.34725	0
	SA461560	UCEC-US	0.441494	0.275631	0	0
	SA475971	UCEC-US	0.362169	0.21103	0.185383	0
	SA467449	UCEC-US	0.470922	0	0.2552	0.136443
	SA465386	UCEC-US	0.51987	0.126068	0	0
	SA472397	UCEC-US	0.409152	0.373263	0	0
	SA464725	UCEC-US	0.567751	0.327427	0	0
	SA464675	UCEC-US	0.643943	0.285484	0	0
	SA471682	UCEC-US	0.618685	0	0	0.183708
	SA471801	UCEC-US	0.534331	0	0.326218	0
	SA464559	UCEC-US	0.626397	0.333724	0	0
	Figure 6E
	Tumor_Sample_Barcode	CancerType	sigA	sigD	sigHD	sigOX	SBS1	SBS10a	SBS10b	pathological_stage	weight	age_at_diagnosis	detailed_tumor_site	DFS	adjuvant	crc_family_history	vessel_invasion	nerve_invasion	numberofmut
	CRC1061_NT	COAD	1	0	0	0	0	0	0	III	59	24	Transverse	7.6	No_adjuvant	no	no	yes	801.171
	CRC1211_NT	COAD	1	0	0	0	0	0	0	III	45.5	27	Transverse	27.5	chemo	no	NA	NA	546.145
	CRC127_NT	COAD	0.792161	0	0	0	0.207839	0	0	II	54	43	Ascending	80.6	No_adjuvant	yes	no	no	968.872
	CRC159_NT	COAD	0.850571	0	0	0.149429	0	0	0	II	45	51	Ascending	73.5	No_adjuvant	no	NA	NA	205.357
	CRC165_NT	COAD	1	0	0	0	0	0	0	II	78	41	Ascending	63.9667	chemo	yes	NA	NA	347.771
	CRC168_NT	COAD	0.273508	0.59435	0	0	0.132142	0	0	II	57.5	22	Descending	71.3667	chemo	yes	no	no	1110.95
	CRC169_NT	COAD	0	0	0.651291	0	0.348709	0	0	III	64	53	Ascending	69.5	chemo	no	no	no	173.813
	CRC180_NT	COAD	1	0	0	0	0	0	0	I	52	38	Descending	70.2667	chemo	no	no	no	155.665
	CRC191_NT	COAD	0.793687	0	0	0.206313	0	0	0	I	71	78	Ascending	63.4667	No_adjuvant	no	NA	NA	368.927
	CRC215_NT	COAD	0.330023	0	0.309048	0.143083	0.217845	0	0	II	52	42	Transverse	78.5	No_adjuvant	no	no	no	128.438
	CRC221_NT	COAD	0.251993	0.317447	0	0.43056	0	0	0	II	43	29	Descending	88.1	No_adjuvant	no	no	no	269.64
	CRC222_NT	COAD	0.649523	0.244417	0	0	0.10606	0	0	II	47	53	Ascending	88.2	chemo	no	no	no	148.864
	CRC245_NT	COAD	0.763359	0.236641	0	0	0	0	0	III	73	46	Descending	72.1667	chemo	no	no	yes	234.579
	CRC261_NT	COAD	0.900064	0	0	0	0.0999363	0	0	II	55	46	Ascending	76.7333	No_adjuvant	no	no	no	103.706
	CRC273_NT	COAD	1	0	0	0	0	0	0	II	65	60	Ascending	31.2	No_adjuvant	no	no	no	59.1547
	CRC277_NT	COAD	1	0	0	0	0	0	0	II	75	44	Ascending	79.6	No_adjuvant	no	no	no	20.4172
	CRC28_NT	COAD	0.740462	0	0	0	0.259538	0	0	II	73	48	Ascending	18.5	No_adjuvant	no	no	no	547.123
	CRC293_NT	COAD	0.59238	0	0.193222	0.214398	0	0	0	II	41	59	Descending	70.6667	No_adjuvant	no	no	no	158.723
	CRC298_NT	COAD	1	0	0	0	0	0	0	III	38	60	Ascending	13.6667	chemo	no	NA	NA	681.939
	CRC310_NT	COAD	1	0	0	0	0	0	0	III	69	57	Transverse	74.1	chemo	no	no	no	356.742
	CRC332_NT	COAD	0	1	0	0	0	0	0	II	60	75	Transverse	88.9333	No_adjuvant	no	no	no	1.30142
	CRC336_NT	COAD	0.631357	0.368643	0	0	0	0	0	II	61.5	73	Ascending	91.4333	No_adjuvant	no	no	no	95.1503
	CRC344_NT	COAD	0.773284	0	0	0.226716	0	0	0	II	57	62	Transverse	78.1	No_adjuvant	no	no	no	437.553
	CRC358_NT	COAD	0.942112	0	0	0	0	0.0578881	0	II	48	70	Ascending	89.6667	No_adjuvant	no	no	no	87.8488
	CRC391_NT	COAD	0.872591	0	0	0	0.127409	0	0	II	49	58	Transverse	75.7	No_adjuvant	no	no	no	231.487
	CRC395_NT	COAD	0.785226	0.214774	0	0	0	0	0	II	59	58	Descending	78.9	chemo	no	no	no	271.255
	CRC397_NT	COAD	0	0	0	0	0.747247	0	0.252753	I	75	58	Descending	78.8	No_adjuvant	no	no	no	3.39098
	CRC400_NT	COAD	0.548779	0	0	0	0.451221	0	0	II	65	49	Transverse	92.6	chemo	no	no	no	226.207
	CRC402_NT	COAD	0.561049	0.268065	0	0.109672	0	0	0.0612131	II	68	65	Descending	9.76667	chemo	no	no	no	15.7712
	CRC413_NT	COAD	0.144904	0.12769	0.612686	0	0.11472	0	0	II	70	33	Ascending	82.5333	No_adjuvant	no	no	no	130.178
	CRC415_NT	COAD	0.810021	0	0	0	0.189979	0	0	IV	71	45	Descending	NA	NA	no	no	no	17.8827
	CRC416_NT	COAD	0.397318	0	0.209725	0.21517	0.177787	0	0	II	45	55	Transverse	38.2333	chemo	yes	yes	no	25.5509
	CRC419_NT	COAD	0.50153	0	0	0	0.385316	0.113154	0	II	59	62	Transverse	76.6667	No_adjuvant	no	no	no	37.2043
	CRC439_NT	COAD	0.481126	0	0	0.518874	0	0	0	III	68	34	Ascending	80.2333	No_adjuvant	no	no	no	231.296
	CRC450_NT	COAD	0.680285	0	0	0	0.319715	0	0	II	53	67	Transverse	94.0333	chemo	no	no	no	11.957
	CRC451_NT	COAD	0	0	1	0	0	0	0	III	49	43	Ascending	97.5	chemo	no	no	no	0.49499
	CRC452_NT	COAD	0.616731	0.211607	0	0	0.171663	0	0	II	59	84	Transverse	28.4667	No_adjuvant	no	NA	NA	183.024
	CRC456_NT	COAD	0	0	0	0	1	0	0	III	64	65	Descending	55.3	chemo	no	no	no	7.24036
	CRC457_NT	COAD	0.911728	0	0	0	0	0.0882725	0	II	66.5	76	Descending	46.3333	No_adjuvant	no	no	no	17.3614
	CRC458_NT	COAD	0.528152	0	0	0	0.368993	0.0474202	0.0554355	III	52	62	Transverse	82.7667	chemo	no	no	no	26.278
	CRC462_NT	COAD	0.406468	0.369207	0	0.224325	0	0	0	I	57	59	Descending	83.7	No_adjuvant	no	no	no	1556.63
	CRC476_NT	COAD	1	0	0	0	0	0	0	II	59	83	Ascending	97.0667	No_adjuvant	no	NA	NA	372.645
	CRC547_NT	COAD	0.292029	0.248405	0	0.459565	0	0	0	II	47	30	Ascending	98.5	chemo	no	NA	NA	501.935
	CRC558_NT	COAD	0.764028	0	0	0.235972	0	0	0	III	64	46	Transverse	58.4333	No_adjuvant	yes	no	no	116.48
	CRC559_NT	COAD	0.870447	0	0	0	0.129553	0	0	II	66	50	Ascending	11.6	No_adjuvant	no	no	no	2203.91
	CRC55_NT	COAD	0.869068	0.130932	0	0	0	0	0	III	53	64	Transverse	62.1667	chemo	no	no	yes	375.881
	CRC57_NT	COAD	0.514203	0.141909	0	0.343888	0	0	0	IV	54.5	65	Ascending	NA	NA	no	no	no	127.884
	CRC589_NT	COAD	0.672975	0.327025	0	0	0	0	0	II	50	51	Ascending	61.1667	chemo	yes	no	no	376.909
	CRC605_NT	COAD	0.759331	0	0	0	0.240669	0	0	II	58.5	58	Ascending	49.4333	No_adjuvant	no	no	no	529.009
	CRC608_NT	COAD	1	0	0	0	0	0	0	III	58	53	Ascending	53.2	chemo	no	yes	no	1758.41
	CRC618_NT	COAD	0.815459	0	0	0	0.184541	0	0	II	53.5	73	Ascending	58.0667	No_adjuvant	no	yes	no	455.745
	CRC629_NT	COAD	0.648776	0	0	0	0.351224	0	0	II	72	35	Transverse	71.4333	chemo	no	no	yes	898.859
	CRC643_NT	COAD	1	0	0	0	0	0	0	II	64	47	Transverse	73	No_adjuvant	yes	no	no	751.197
	CRC652_NT	COAD	0.68908	0	0	0	0.31092	0	0	IV	66	55	Ascending	NA	NA	yes	no	no	1490.43
	CRC654_NT	COAD	1	0	0	0	0	0	0	II	64	44	Descending	58.3	chemo	no	no	no	332.234
	CRC664_NT	COAD	0.683237	0	0	0	0.316763	0	0	II	58	62	Ascending	66.6	No_adjuvant	no	no	no	1271.94
	CRC669_NT	COAD	0.864154	0	0	0	0.135846	0	0	II	50	62	Ascending	57.2	chemo	yes	yes	yes	1862.75
	CRC692_NT	COAD	0.771701	0	0	0	0.228299	0	0	II	59	37	Descending	67.0667	chemo	yes	yes	no	1531.96
	CRC717_NT	COAD	0.729117	0.270883	0	0	0	0	0	III	63	43	Ascending	57.6	chemo	yes	no	yes	456
	CRC720_NT	COAD	0.669395	0	0	0	0.330605	0	0	II	67	44	Ascending	59.8667	chemo	no	no	yes	815.458
	CRC73_NT	COAD	0.538625	0	0	0	0.461375	0	0	III	48	62	Descending	8.03333	chemo	no	no	no	635.404
	CRC766_NT	COAD	1	0	0	0	0	0	0	II	67	51	Transverse	70.9333	chemo	no	no	yes	617.256
	CRC769_NT	COAD	0.726715	0	0	0	0.273285	0	0	II	53	61	Transverse	70.2	No_adjuvant	yes	no	no	270.191
	CRC775_NT	COAD	1	0	0	0	0	0	0	II	53	69	Ascending	68.9	No_adjuvant	no	no	no	769.302
	CRC80_NT	COAD	0.800622	0	0	0.199378	0	0	0	II	60	64	Transverse	70.0333	No_adjuvant	no	no	no	14.6455
	CRC812_NT	COAD	0.739498	0	0	0.260502	0	0	0	II	66	46	Transverse	83.3333	chemo	no	no	no	1102.12
	CRC819_NT	COAD	1	0	0	0	0	0	0	II	62	67	Transverse	22.0667	No_adjuvant	yes	no	no	583.484
	CRC81_NT	COAD	0.601523	0.14617	0	0.252307	0	0	0	II	62	42	Transverse	74.7333	No_adjuvant	no	no	no	213.882
	CRC849_NT	COAD	1	0	0	0	0	0	0	II	57	51	Descending	64.6	No_adjuvant	yes	no	no	1156.26
	CRC860_NT	COAD	0.822311	0	0	0	0.177689	0	0	II	79	48	Descending	57.0667	chemo	no	no	no	2257.13
	CRC874_NT	COAD	0.179249	0	0.253279	0.567472	0	0	0	II	47	76	Ascending	66.0333	No_adjuvant	no	no	no	1679.56
	CRC88_NT	COAD	0.796617	0	0	0	0.203383	0	0	II	65	55	Transverse	63.4	No_adjuvant	no	no	no	298.768
	CRC904_NT	COAD	0.682486	0	0	0	0.317514	0	0	II	50	68	Ascending	58.7667	No_adjuvant	yes	no	no	1835.39
	CRC943_NT	COAD	0.747039	0	0	0.252961	0	0	0	IV	66	36	Transverse	NA	NA	no	yes	no	747.021
	CRC958_NT	COAD	0.804557	0	0	0	0.195443	0	0	II	71	51	Ascending	65.3	No_adjuvant	yes	no	no	999.773
	CRC966_NT	COAD	0.583497	0	0	0	0.416503	0	0	III	68	44	Descending	68	chemo	no	no	no	1559.95
	CRC969_NT	COAD	1	0	0	0	0	0	0	II	72.5	45	Transverse	13.0333	No_adjuvant	no	no	no	847.433
	CRC985_NT	COAD	0.772053	0	0	0.122489	0.105458	0	0	I	71	85	Transverse	66.2333	No_adjuvant	no	yes	no	818.106
[truncated: 48 more columns]
