# Supplementary material for: DNA mismatch repair protects the genome from oxygen-induced replicative mutagenesis
Source: Nucleic Acids Res. 2023 Oct 4;51(20):11040–55. doi: 10.1093/nar/gkad775 (PMC10639081; doi:10.1093/nar/gkad775)
Supplement: gkad775_Supplemental_Files [file gkad775_supplemental_files.zip › Supplementary_table_S2.xlsx]

## Sheet: SBS
sample	genotype	treatment	chr	pos	type	score	ref	mut	coverage	mut_freq	cleanliness	sorting
DLD1_low_clone1	DLD1	hypoxia	chr1	1023845	SNV	4.82	G	T	25	0.48	0.97	C>A::C_T
DLD1_low_clone1	DLD1	hypoxia	chr1	1142960	SNV	9.5	G	T	39	0.538	1	C>A::C_T
DLD1_low_clone1	DLD1	hypoxia	chr1	1449838	SNV	7.3	A	G	52	0.481	1	T>C::G_A
DLD1_low_clone1	DLD1	hypoxia	chr1	1610870	SNV	7.64	G	T	39	0.513	0.98	C>A::C_C
DLD1_low_clone1	DLD1	hypoxia	chr1	2968410	SNV	3.73	C	T	27	0.333	1	C>T::C_A
DLD1_low_clone1	DLD1	hypoxia	chr1	3087423	SNV	6.8	C	T	35	0.6	1	C>T::C_A
DLD1_low_clone1	DLD1	hypoxia	chr1	3396583	SNV	5.23	C	T	38	0.474	0.971	C>T::C_G
DLD1_low_clone1	DLD1	hypoxia	chr1	3744632	SNV	6.05	T	C	29	0.552	1	T>C::T_C
DLD1_low_clone1	DLD1	hypoxia	chr1	4257293	SNV	4.79	C	T	39	0.513	1	C>T::A_C
DLD1_low_clone1	DLD1	hypoxia	chr1	4507114	SNV	4.13	G	A	48	0.354	1	C>T::A_A
DLD1_low_clone1	DLD1	hypoxia	chr1	5388926	SNV	4.48	T	C	28	0.464	1	T>C::T_T
DLD1_low_clone1	DLD1	hypoxia	chr1	5793440	SNV	6.45	G	A	30	0.533	1	C>T::G_T
DLD1_low_clone1	DLD1	hypoxia	chr1	6607162	SNV	8.01	G	A	31	0.548	1	C>T::A_A
DLD1_low_clone1	DLD1	hypoxia	chr1	6936863	SNV	7.08	C	A	39	0.564	1	C>A::C_T
DLD1_low_clone1	DLD1	hypoxia	chr1	7225639	SNV	3.65	C	A	44	0.341	1	C>A::C_C
DLD1_low_clone1	DLD1	hypoxia	chr1	7273370	SNV	7.03	C	T	30	0.6	0.971	C>T::A_A
DLD1_low_clone1	DLD1	hypoxia	chr1	7384501	SNV	6.63	T	C	49	0.449	1	T>C::A_C
DLD1_low_clone1	DLD1	hypoxia	chr1	7484808	SNV	4.42	G	A	38	0.447	1	C>T::G_C
DLD1_low_clone1	DLD1	hypoxia	chr1	7578099	SNV	6.29	G	A	43	0.512	1	C>T::G_G
DLD1_low_clone1	DLD1	hypoxia	chr1	7779785	SNV	7.87	G	A	49	0.551	1	C>T::A_G
DLD1_low_clone1	DLD1	hypoxia	chr1	8059980	SNV	6.02	A	G	45	0.422	1	T>C::C_C
DLD1_low_clone1	DLD1	hypoxia	chr1	8509354	SNV	7.24	C	A	38	0.632	1	C>A::C_T
DLD1_low_clone1	DLD1	hypoxia	chr1	8630753	SNV	4.39	C	T	39	0.513	1	C>T::A_A
DLD1_low_clone1	DLD1	hypoxia	chr1	8973263	SNV	7.73	G	A	45	0.511	1	C>T::G_G
DLD1_low_clone1	DLD1	hypoxia	chr1	9026530	SNV	6.02	G	A	23	0.522	1	C>T::G_A
DLD1_low_clone1	DLD1	hypoxia	chr1	9595576	SNV	5.04	C	T	29	0.483	0.963	C>T::G_G
DLD1_low_clone1	DLD1	hypoxia	chr1	9717270	SNV	4.61	C	T	26	0.385	1	C>T::G_C
DLD1_low_clone1	DLD1	hypoxia	chr1	9788493	SNV	8.35	A	C	50	0.6	0.933	T>G::C_G
DLD1_low_clone1	DLD1	hypoxia	chr1	10016559	SNV	6.47	A	C	21	0.571	1	T>G::C_T
DLD1_low_clone1	DLD1	hypoxia	chr1	10286206	SNV	6.22	A	T	23	0.609	1	T>A::A_T
DLD1_low_clone1	DLD1	hypoxia	chr1	10421128	SNV	7.5	T	C	35	0.571	1	T>C::G_G
DLD1_low_clone1	DLD1	hypoxia	chr1	10525639	SNV	4.16	T	C	46	0.435	1	T>C::T_C
DLD1_low_clone1	DLD1	hypoxia	chr1	10542972	SNV	5.38	G	A	45	0.511	1	C>T::C_C
DLD1_low_clone1	DLD1	hypoxia	chr1	11267241	SNV	4.18	C	A	30	0.367	1	C>A::C_T
DLD1_low_clone1	DLD1	hypoxia	chr1	11548659	SNV	5.44	A	T	19	0.526	1	T>A::C_T
DLD1_low_clone1	DLD1	hypoxia	chr1	12066846	SNV	5.16	T	G	41	0.439	1	T>G::G_T
DLD1_low_clone1	DLD1	hypoxia	chr1	13612003	SNV	6.36	A	G	43	0.488	1	T>C::A_G
DLD1_low_clone1	DLD1	hypoxia	chr1	14011179	SNV	4.96	C	A	43	0.581	1	C>A::C_T
DLD1_low_clone1	DLD1	hypoxia	chr1	14223330	SNV	5.68	A	G	41	0.561	1	T>C::C_A
DLD1_low_clone1	DLD1	hypoxia	chr1	14344406	SNV	5.45	T	A	29	0.517	1	T>A::A_A
DLD1_low_clone1	DLD1	hypoxia	chr1	14573049	SNV	4.43	T	C	36	0.472	1	T>C::C_C
DLD1_low_clone1	DLD1	hypoxia	chr1	14740284	SNV	5.08	G	A	42	0.452	1	C>T::G_C
DLD1_low_clone1	DLD1	hypoxia	chr1	14892969	SNV	5.72	C	T	47	0.468	1	C>T::A_A
DLD1_low_clone1	DLD1	hypoxia	chr1	15062003	SNV	8.21	G	A	36	0.556	1	C>T::G_T
DLD1_low_clone1	DLD1	hypoxia	chr1	15119645	SNV	4.76	G	T	26	0.5	0.969	C>A::C_T
DLD1_low_clone1	DLD1	hypoxia	chr1	15722921	SNV	5.95	C	T	37	0.568	0.941	C>T::G_C
DLD1_low_clone1	DLD1	hypoxia	chr1	16207065	SNV	4.68	G	T	26	0.385	1	C>A::C_T
DLD1_low_clone1	DLD1	hypoxia	chr1	16323353	SNV	6.81	G	T	37	0.595	1	C>A::C_T
DLD1_low_clone1	DLD1	hypoxia	chr1	16378395	SNV	5.57	C	A	40	0.5	1	C>A::C_T
DLD1_low_clone1	DLD1	hypoxia	chr1	16967286	SNV	5.45	A	G	28	0.536	0.979	T>C::A_A
DLD1_low_clone1	DLD1	hypoxia	chr1	17381462	SNV	7.41	C	A	28	0.607	1	C>A::C_T
DLD1_low_clone1	DLD1	hypoxia	chr1	19461603	SNV	9.33	A	G	35	0.657	1	T>C::G_G
DLD1_low_clone1	DLD1	hypoxia	chr1	19565002	SNV	4.89	C	T	13	0.692	1	C>T::G_T
DLD1_low_clone1	DLD1	hypoxia	chr1	19818453	SNV	6.03	T	C	37	0.459	1	T>C::G_T
DLD1_low_clone1	DLD1	hypoxia	chr1	20084911	SNV	4.93	C	A	37	0.351	1	C>A::C_A
DLD1_low_clone1	DLD1	hypoxia	chr1	20094768	SNV	6.61	T	G	38	0.474	0.951	T>G::C_T
DLD1_low_clone1	DLD1	hypoxia	chr1	20186832	SNV	4	G	T	38	0.5	1	C>A::C_T
DLD1_low_clone1	DLD1	hypoxia	chr1	20441023	SNV	10.02	G	T	42	0.524	1	C>A::C_C
DLD1_low_clone1	DLD1	hypoxia	chr1	20540363	SNV	5.28	C	T	27	0.481	0.964	C>T::G_C
DLD1_low_clone1	DLD1	hypoxia	chr1	20678805	SNV	6.22	A	G	23	0.522	1	T>C::G_A
DLD1_low_clone1	DLD1	hypoxia	chr1	21387315	SNV	3.6	T	C	17	0.471	0.938	T>C::G_T
DLD1_low_clone1	DLD1	hypoxia	chr1	21610495	SNV	7.05	T	G	33	0.576	1	T>G::C_A
DLD1_low_clone1	DLD1	hypoxia	chr1	21749172	SNV	4.42	C	T	29	0.483	1	C>T::C_A
DLD1_low_clone1	DLD1	hypoxia	chr1	22010532	SNV	5.43	C	A	22	0.5	1	C>A::G_T
DLD1_low_clone1	DLD1	hypoxia	chr1	22133304	SNV	4.14	G	A	37	0.297	1	C>T::C_C
DLD1_low_clone1	DLD1	hypoxia	chr1	22527187	SNV	6.87	A	G	35	0.6	1	T>C::A_G
DLD1_low_clone1	DLD1	hypoxia	chr1	22540405	SNV	4.53	C	T	40	0.375	0.974	C>T::G_T
DLD1_low_clone1	DLD1	hypoxia	chr1	22732868	SNV	5.01	T	C	25	0.44	1	T>C::A_C
DLD1_low_clone1	DLD1	hypoxia	chr1	22869915	SNV	4.39	T	G	42	0.31	1	T>G::C_T
DLD1_low_clone1	DLD1	hypoxia	chr1	23408022	SNV	5.56	C	T	26	0.5	0.967	C>T::G_G
DLD1_low_clone1	DLD1	hypoxia	chr1	23949892	SNV	3.75	A	G	22	0.545	1	T>C::C_C
DLD1_low_clone1	DLD1	hypoxia	chr1	24088672	SNV	6.1	A	G	48	0.479	1	T>C::T_T
DLD1_low_clone1	DLD1	hypoxia	chr1	24265631	SNV	6.83	T	C	43	0.535	1	T>C::G_A
DLD1_low_clone1	DLD1	hypoxia	chr1	24588165	SNV	6.9	T	A	30	0.6	1	T>A::C_C
DLD1_low_clone1	DLD1	hypoxia	chr1	26388603	SNV	6.75	C	A	41	0.463	1	C>A::C_T
DLD1_low_clone1	DLD1	hypoxia	chr1	26561120	SNV	8.13	A	G	46	0.565	1	T>C::A_G
DLD1_low_clone1	DLD1	hypoxia	chr1	26881946	SNV	7.5	T	C	39	0.564	1	T>C::G_G
DLD1_low_clone1	DLD1	hypoxia	chr1	27051988	SNV	4.26	T	C	49	0.306	1	T>C::C_C
DLD1_low_clone1	DLD1	hypoxia	chr1	27403666	SNV	5.66	C	T	31	0.452	1	C>T::C_C
DLD1_low_clone1	DLD1	hypoxia	chr1	27859923	SNV	5.12	G	A	34	0.471	0.969	C>T::A_T
DLD1_low_clone1	DLD1	hypoxia	chr1	27914999	SNV	6.24	C	T	36	0.417	1	C>T::T_G
DLD1_low_clone1	DLD1	hypoxia	chr1	28291181	SNV	5.87	C	T	55	0.473	1	C>T::C_G
DLD1_low_clone1	DLD1	hypoxia	chr1	28936518	SNV	4.3	T	C	42	0.5	1	T>C::T_A
DLD1_low_clone1	DLD1	hypoxia	chr1	29664267	SNV	5.46	T	C	34	0.5	1	T>C::A_A
DLD1_low_clone1	DLD1	hypoxia	chr1	29781514	SNV	5.06	A	G	42	0.429	1	T>C::A_A
DLD1_low_clone1	DLD1	hypoxia	chr1	30248886	SNV	6.38	T	C	35	0.571	1	T>C::T_G
DLD1_low_clone1	DLD1	hypoxia	chr1	30272405	SNV	3.77	A	G	32	0.469	1	T>C::T_C
DLD1_low_clone1	DLD1	hypoxia	chr1	30862395	SNV	7.57	G	A	36	0.528	0.972	C>T::A_G
DLD1_low_clone1	DLD1	hypoxia	chr1	31820621	SNV	5.58	T	C	40	0.45	1	T>C::G_G
DLD1_low_clone1	DLD1	hypoxia	chr1	32921702	SNV	5.41	C	T	30	0.5	1	C>T::G_T
DLD1_low_clone1	DLD1	hypoxia	chr1	33009306	SNV	6.74	C	A	37	0.541	1	C>A::A_T
DLD1_low_clone1	DLD1	hypoxia	chr1	33159720	SNV	7.05	G	T	32	0.594	1	C>A::C_T
DLD1_low_clone1	DLD1	hypoxia	chr1	33973730	SNV	7.54	G	A	36	0.556	0.974	C>T::T_G
DLD1_low_clone1	DLD1	hypoxia	chr1	34194179	SNV	4.09	A	G	19	0.579	1	T>C::G_T
DLD1_low_clone1	DLD1	hypoxia	chr1	34380668	SNV	5.45	A	G	34	0.529	1	T>C::A_A
DLD1_low_clone1	DLD1	hypoxia	chr1	34435557	SNV	7	C	G	40	0.55	1	C>G::G_T
DLD1_low_clone1	DLD1	hypoxia	chr1	34941250	SNV	9.23	A	C	48	0.604	0.972	T>G::A_T
DLD1_low_clone1	DLD1	hypoxia	chr1	35245213	SNV	8.51	T	C	34	0.588	0.971	T>C::C_A
DLD1_low_clone1	DLD1	hypoxia	chr1	35574015	SNV	3.54	G	C	14	0.357	1	C>G::G_A
DLD1_low_clone1	DLD1	hypoxia	chr1	36301423	SNV	4.87	G	A	33	0.424	1	C>T::G_T
DLD1_low_clone1	DLD1	hypoxia	chr1	37924458	SNV	7.35	C	T	21	0.667	0.957	C>T::C_G
DLD1_low_clone1	DLD1	hypoxia	chr1	38956129	SNV	6.98	C	T	41	0.512	1	C>T::G_A
DLD1_low_clone1	DLD1	hypoxia	chr1	39460437	SNV	5.66	A	G	40	0.55	1	T>C::C_A
DLD1_low_clone1	DLD1	hypoxia	chr1	39460528	SNV	6.16	C	T	38	0.553	1	C>T::C_T
DLD1_low_clone1	DLD1	hypoxia	chr1	39713371	SNV	5.48	A	G	18	0.556	0.967	T>C::G_G
DLD1_low_clone1	DLD1	hypoxia	chr1	39734405	SNV	5.13	A	G	30	0.433	1	T>C::C_C
DLD1_low_clone1	DLD1	hypoxia	chr1	40448357	SNV	6.08	C	T	35	0.486	0.968	C>T::G_A
DLD1_low_clone1	DLD1	hypoxia	chr1	40651597	SNV	3.98	G	A	38	0.447	0.962	C>T::G_G
DLD1_low_clone1	DLD1	hypoxia	chr1	40674009	SNV	5.57	A	G	49	0.51	0.969	T>C::C_C
DLD1_low_clone1	DLD1	hypoxia	chr1	41619821	SNV	7.45	C	T	37	0.541	1	C>T::C_G
DLD1_low_clone1	DLD1	hypoxia	chr1	41720315	SNV	3.9	C	A	28	0.357	1	C>A::C_C
DLD1_low_clone1	DLD1	hypoxia	chr1	41782281	SNV	8.16	C	T	33	0.636	1	C>T::G_A
DLD1_low_clone1	DLD1	hypoxia	chr1	42395487	SNV	5.24	A	G	45	0.4	0.95	T>C::G_A
DLD1_low_clone1	DLD1	hypoxia	chr1	42985889	SNV	6.48	A	G	34	0.529	0.938	T>C::A_A
DLD1_low_clone1	DLD1	hypoxia	chr1	43617161	SNV	3.87	G	T	37	0.405	0.941	C>A::C_T
DLD1_low_clone1	DLD1	hypoxia	chr1	43633454	SNV	6.3	A	T	36	0.556	1	T>A::C_C
DLD1_low_clone1	DLD1	hypoxia	chr1	43913155	SNV	5.74	C	T	32	0.5	0.966	C>T::A_G
DLD1_low_clone1	DLD1	hypoxia	chr1	44015255	SNV	5.05	G	A	46	0.391	0.974	C>T::G_T
DLD1_low_clone1	DLD1	hypoxia	chr1	44211956	SNV	3.77	G	A	47	0.532	0.947	C>T::G_T
DLD1_low_clone1	DLD1	hypoxia	chr1	44269804	SNV	6.21	T	C	32	0.531	1	T>C::A_C
DLD1_low_clone1	DLD1	hypoxia	chr1	44315135	SNV	6.27	A	G	21	0.762	0.95	T>C::C_G
DLD1_low_clone1	DLD1	hypoxia	chr1	44446747	SNV	4.2	C	T	27	0.333	1	C>T::A_G
DLD1_low_clone1	DLD1	hypoxia	chr1	44881521	SNV	3.7	A	G	37	0.351	1	T>C::C_G
DLD1_low_clone1	DLD1	hypoxia	chr1	45661746	SNV	5.16	C	T	28	0.5	0.96	C>T::G_C
DLD1_low_clone1	DLD1	hypoxia	chr1	46740601	SNV	5.35	T	C	36	0.417	1	T>C::C_C
DLD1_low_clone1	DLD1	hypoxia	chr1	47130325	SNV	7.11	G	T	38	0.447	1	C>A::C_T
DLD1_low_clone1	DLD1	hypoxia	chr1	49255884	SNV	4.95	A	G	27	0.556	1	T>C::A_G
DLD1_low_clone1	DLD1	hypoxia	chr1	49805809	SNV	4.17	C	T	46	0.457	1	C>T::G_G
DLD1_low_clone1	DLD1	hypoxia	chr1	49819913	SNV	4.35	A	C	30	0.433	1	T>G::C_G
DLD1_low_clone1	DLD1	hypoxia	chr1	50732701	SNV	4.37	G	T	18	0.5	1	C>A::C_T
DLD1_low_clone1	DLD1	hypoxia	chr1	51278197	SNV	5.37	C	A	38	0.447	1	C>A::C_T
DLD1_low_clone1	DLD1	hypoxia	chr1	51466758	SNV	3.74	A	G	27	0.407	1	T>C::C_G
DLD1_low_clone1	DLD1	hypoxia	chr1	51556608	SNV	6.58	A	G	40	0.575	1	T>C::T_T
DLD1_low_clone1	DLD1	hypoxia	chr1	51767011	SNV	5.61	G	A	27	0.481	1	C>T::C_G
DLD1_low_clone1	DLD1	hypoxia	chr1	51854176	SNV	5.7	T	G	38	0.474	1	T>G::C_G
DLD1_low_clone1	DLD1	hypoxia	chr1	52868050	SNV	4.28	T	C	27	0.593	0.957	T>C::C_C
DLD1_low_clone1	DLD1	hypoxia	chr1	53439357	SNV	4.13	G	A	28	0.286	1	C>T::G_G
DLD1_low_clone1	DLD1	hypoxia	chr1	54164313	SNV	4.79	T	C	30	0.4	1	T>C::C_G
DLD1_low_clone1	DLD1	hypoxia	chr1	55045103	SNV	7.19	T	C	34	0.529	1	T>C::G_T
DLD1_low_clone1	DLD1	hypoxia	chr1	55294804	SNV	7.21	C	T	38	0.605	0.947	C>T::G_A
DLD1_low_clone1	DLD1	hypoxia	chr1	55911972	SNV	4.43	A	G	31	0.419	1	T>C::C_A
DLD1_low_clone1	DLD1	hypoxia	chr1	56176112	SNV	4.44	C	T	29	0.483	1	C>T::T_A
DLD1_low_clone1	DLD1	hypoxia	chr1	56671177	SNV	6.06	G	T	33	0.545	1	C>A::C_T
DLD1_low_clone1	DLD1	hypoxia	chr1	59150538	SNV	8.9	A	G	28	0.786	1	T>C::T_T
DLD1_low_clone1	DLD1	hypoxia	chr1	59151636	SNV	5.17	G	A	34	0.441	1	C>T::A_C
DLD1_low_clone1	DLD1	hypoxia	chr1	59398036	SNV	3.62	G	T	25	0.48	1	C>A::C_T
DLD1_low_clone1	DLD1	hypoxia	chr1	59741512	SNV	5.08	T	C	43	0.535	1	T>C::C_T
DLD1_low_clone1	DLD1	hypoxia	chr1	59761808	SNV	5.94	C	A	43	0.465	1	C>A::C_T
DLD1_low_clone1	DLD1	hypoxia	chr1	60032023	SNV	4.13	G	T	25	0.48	0.975	C>A::T_T
DLD1_low_clone1	DLD1	hypoxia	chr1	62740275	SNV	4.3	C	A	30	0.5	1	C>A::A_T
DLD1_low_clone1	DLD1	hypoxia	chr1	63050202	SNV	5.52	G	T	28	0.393	0.977	C>A::T_T
DLD1_low_clone1	DLD1	hypoxia	chr1	63218345	SNV	3.53	A	T	27	0.481	1	T>A::A_T
DLD1_low_clone1	DLD1	hypoxia	chr1	63376204	SNV	6.75	T	C	26	0.615	1	T>C::A_G
DLD1_low_clone1	DLD1	hypoxia	chr1	63742725	SNV	5.77	T	C	36	0.528	1	T>C::C_G
DLD1_low_clone1	DLD1	hypoxia	chr1	63886824	SNV	6.14	C	A	30	0.6	1	C>A::C_G
DLD1_low_clone1	DLD1	hypoxia	chr1	65230516	SNV	4.29	T	C	24	0.5	1	T>C::G_T
DLD1_low_clone1	DLD1	hypoxia	chr1	65381311	SNV	3.87	A	G	22	0.409	1	T>C::G_C
DLD1_low_clone1	DLD1	hypoxia	chr1	65445927	SNV	4.21	C	T	23	0.565	1	C>T::T_A
DLD1_low_clone1	DLD1	hypoxia	chr1	65853519	SNV	6.29	G	A	29	0.621	1	C>T::G_A
DLD1_low_clone1	DLD1	hypoxia	chr1	66106324	SNV	6.22	G	A	45	0.622	1	C>T::G_A
DLD1_low_clone1	DLD1	hypoxia	chr1	67043225	SNV	5.45	C	T	29	0.517	1	C>T::G_A
DLD1_low_clone1	DLD1	hypoxia	chr1	69621720	SNV	5.24	T	A	30	0.433	1	T>A::A_T
DLD1_low_clone1	DLD1	hypoxia	chr1	69749929	SNV	3.57	C	T	26	0.462	1	C>T::G_A
DLD1_low_clone1	DLD1	hypoxia	chr1	70273595	SNV	5.71	C	T	44	0.568	1	C>T::A_T
DLD1_low_clone1	DLD1	hypoxia	chr1	70386525	SNV	3.56	T	C	28	0.464	1	T>C::A_A
DLD1_low_clone1	DLD1	hypoxia	chr1	70698357	SNV	5.58	C	A	33	0.515	0.964	C>A::G_C
DLD1_low_clone1	DLD1	hypoxia	chr1	70974908	SNV	4.13	A	G	34	0.618	1	T>C::C_G
DLD1_low_clone1	DLD1	hypoxia	chr1	71020300	SNV	4.26	A	G	31	0.548	1	T>C::G_A
DLD1_low_clone1	DLD1	hypoxia	chr1	71029798	SNV	6.81	C	T	39	0.615	1	C>T::A_A
DLD1_low_clone1	DLD1	hypoxia	chr1	71198422	SNV	5.16	T	C	39	0.487	1	T>C::T_A
DLD1_low_clone1	DLD1	hypoxia	chr1	71217170	SNV	4.2	T	C	31	0.484	1	T>C::C_A
DLD1_low_clone1	DLD1	hypoxia	chr1	72122490	SNV	5.03	C	G	21	0.714	1	C>G::A_A
DLD1_low_clone1	DLD1	hypoxia	chr1	74046395	SNV	5.51	G	A	42	0.524	1	C>T::C_A
DLD1_low_clone1	DLD1	hypoxia	chr1	75476361	SNV	5.33	A	G	26	0.5	1	T>C::G_A
DLD1_low_clone1	DLD1	hypoxia	chr1	75830509	SNV	4.91	T	C	29	0.517	1	T>C::A_G
DLD1_low_clone1	DLD1	hypoxia	chr1	75890022	SNV	4.85	G	T	20	0.5	1	C>A::C_T
DLD1_low_clone1	DLD1	hypoxia	chr1	76733184	SNV	6.26	C	T	24	0.583	1	C>T::A_T
DLD1_low_clone1	DLD1	hypoxia	chr1	76991327	SNV	3.77	A	G	32	0.531	1	T>C::C_C
DLD1_low_clone1	DLD1	hypoxia	chr1	77331326	SNV	5.04	A	G	27	0.63	1	T>C::T_G
DLD1_low_clone1	DLD1	hypoxia	chr1	77456444	SNV	5.04	C	T	41	0.488	0.968	C>T::G_T
DLD1_low_clone1	DLD1	hypoxia	chr1	77621369	SNV	5.34	G	T	30	0.7	1	C>A::C_T
DLD1_low_clone1	DLD1	hypoxia	chr1	77757087	SNV	6.08	A	G	25	0.52	1	T>C::T_A
DLD1_low_clone1	DLD1	hypoxia	chr1	79287534	SNV	5.35	T	C	43	0.581	1	T>C::G_T
DLD1_low_clone1	DLD1	hypoxia	chr1	80027701	SNV	5.01	G	A	34	0.5	1	C>T::C_T
DLD1_low_clone1	DLD1	hypoxia	chr1	80777763	SNV	8.83	A	T	38	0.605	1	T>A::A_T
DLD1_low_clone1	DLD1	hypoxia	chr1	80882193	SNV	4.51	G	A	39	0.538	1	C>T::A_T
DLD1_low_clone1	DLD1	hypoxia	chr1	80970116	SNV	5.27	A	T	36	0.5	1	T>A::C_T
DLD1_low_clone1	DLD1	hypoxia	chr1	81412806	SNV	6.39	G	T	39	0.487	0.952	C>A::C_T
DLD1_low_clone1	DLD1	hypoxia	chr1	82225545	SNV	4.85	C	G	26	0.462	1	C>G::A_C
DLD1_low_clone1	DLD1	hypoxia	chr1	84740525	SNV	7.02	A	G	36	0.528	1	T>C::T_A
DLD1_low_clone1	DLD1	hypoxia	chr1	84809635	SNV	5.44	C	T	19	0.526	1	C>T::C_T
DLD1_low_clone1	DLD1	hypoxia	chr1	85034298	SNV	3.79	G	T	50	0.48	1	C>A::C_T
DLD1_low_clone1	DLD1	hypoxia	chr1	85147524	SNV	4.84	A	G	21	0.524	1	T>C::G_A
DLD1_low_clone1	DLD1	hypoxia	chr1	85201275	SNV	3.59	G	T	15	0.467	1	C>A::C_A
DLD1_low_clone1	DLD1	hypoxia	chr1	87695709	SNV	5.96	A	G	42	0.5	0.966	T>C::C_A
DLD1_low_clone1	DLD1	hypoxia	chr1	87731735	SNV	5.35	G	A	28	0.536	1	C>T::T_A
DLD1_low_clone1	DLD1	hypoxia	chr1	88422789	SNV	5.83	C	T	36	0.5	1	C>T::A_A
DLD1_low_clone1	DLD1	hypoxia	chr1	89073340	SNV	4.43	T	C	26	0.423	1	T>C::C_C
DLD1_low_clone1	DLD1	hypoxia	chr1	89566139	SNV	4.49	A	G	38	0.526	1	T>C::A_G
DLD1_low_clone1	DLD1	hypoxia	chr1	89614737	SNV	5.88	A	G	28	0.607	1	T>C::C_C
DLD1_low_clone1	DLD1	hypoxia	chr1	90945678	SNV	4.35	A	G	28	0.571	1	T>C::C_G
DLD1_low_clone1	DLD1	hypoxia	chr1	90962743	SNV	5.18	A	G	31	0.677	1	T>C::G_G
DLD1_low_clone1	DLD1	hypoxia	chr1	91190840	SNV	5.06	G	T	42	0.429	1	C>A::A_T
DLD1_low_clone1	DLD1	hypoxia	chr1	91195654	SNV	4.2	G	T	31	0.484	0.95	C>A::C_C
DLD1_low_clone1	DLD1	hypoxia	chr1	92045442	SNV	4.62	G	A	27	0.481	1	C>T::A_C
DLD1_low_clone1	DLD1	hypoxia	chr1	92793541	SNV	5.93	G	T	35	0.514	1	C>A::G_T
DLD1_low_clone1	DLD1	hypoxia	chr1	93845914	SNV	4	C	G	27	0.333	1	C>G::T_T
DLD1_low_clone1	DLD1	hypoxia	chr1	93862482	SNV	7.14	T	C	44	0.523	0.971	T>C::A_G
DLD1_low_clone1	DLD1	hypoxia	chr1	93889647	SNV	5.13	G	A	26	0.577	1	C>T::A_A
DLD1_low_clone1	DLD1	hypoxia	chr1	93904037	SNV	5.12	G	A	24	0.417	1	C>T::A_A
DLD1_low_clone1	DLD1	hypoxia	chr1	94206620	SNV	7.89	G	T	48	0.562	1	C>A::C_T
DLD1_low_clone1	DLD1	hypoxia	chr1	94223456	SNV	4.18	G	T	34	0.412	1	C>A::C_T
DLD1_low_clone1	DLD1	hypoxia	chr1	95269993	SNV	4.99	G	C	30	0.5	1	C>G::G_C
DLD1_low_clone1	DLD1	hypoxia	chr1	95539936	SNV	4.04	T	G	22	0.5	1	T>G::C_C
DLD1_low_clone1	DLD1	hypoxia	chr1	95768822	SNV	5.52	G	A	29	0.517	1	C>T::A_A
DLD1_low_clone1	DLD1	hypoxia	chr1	95846402	SNV	4.32	G	T	25	0.76	1	C>A::T_T
DLD1_low_clone1	DLD1	hypoxia	chr1	95972978	SNV	4.65	T	C	33	0.455	1	T>C::C_G
DLD1_low_clone1	DLD1	hypoxia	chr1	96455865	SNV	3.87	T	C	23	0.478	0.957	T>C::T_G
DLD1_low_clone1	DLD1	hypoxia	chr1	96898518	SNV	4.33	A	G	30	0.567	1	T>C::C_C
DLD1_low_clone1	DLD1	hypoxia	chr1	97136102	SNV	4.17	G	A	32	0.5	1	C>T::A_A
DLD1_low_clone1	DLD1	hypoxia	chr1	98173278	SNV	5.28	A	G	25	0.56	1	T>C::A_G
DLD1_low_clone1	DLD1	hypoxia	chr1	98779993	SNV	4.96	G	A	35	0.486	1	C>T::A_A
DLD1_low_clone1	DLD1	hypoxia	chr1	100104670	SNV	6.81	G	T	30	0.6	1	C>A::C_T
DLD1_low_clone1	DLD1	hypoxia	chr1	101647314	SNV	4.26	G	A	24	0.625	1	C>T::G_T
DLD1_low_clone1	DLD1	hypoxia	chr1	102955220	SNV	4.02	C	T	35	0.486	1	C>T::G_C
DLD1_low_clone1	DLD1	hypoxia	chr1	104808372	SNV	4.36	G	T	21	0.619	1	C>A::A_T
DLD1_low_clone1	DLD1	hypoxia	chr1	105778259	SNV	4.51	A	T	35	0.514	1	T>A::T_T
DLD1_low_clone1	DLD1	hypoxia	chr1	106187203	SNV	4.6	T	C	26	0.538	1	T>C::G_A
DLD1_low_clone1	DLD1	hypoxia	chr1	106319916	SNV	4.4	C	T	22	0.545	1	C>T::A_T
DLD1_low_clone1	DLD1	hypoxia	chr1	108486412	SNV	8.35	C	T	48	0.562	1	C>T::A_C
DLD1_low_clone1	DLD1	hypoxia	chr1	108710102	SNV	5.96	C	T	43	0.535	1	C>T::C_C
DLD1_low_clone1	DLD1	hypoxia	chr1	109545361	SNV	6.37	C	A	29	0.621	1	C>A::C_C
DLD1_low_clone1	DLD1	hypoxia	chr1	109813509	SNV	6.57	G	A	47	0.489	1	C>T::G_T
DLD1_low_clone1	DLD1	hypoxia	chr1	109913993	SNV	7.4	C	T	40	0.575	1	C>T::T_A
DLD1_low_clone1	DLD1	hypoxia	chr1	109933647	SNV	6.83	A	G	30	0.533	1	T>C::G_A
DLD1_low_clone1	DLD1	hypoxia	chr1	110565154	SNV	7.59	G	A	40	0.475	1	C>T::T_T
DLD1_low_clone1	DLD1	hypoxia	chr1	110635665	SNV	8.2	G	A	24	0.667	1	C>T::C_T
DLD1_low_clone1	DLD1	hypoxia	chr1	111818925	SNV	4.78	C	A	42	0.333	1	C>A::C_C
DLD1_low_clone1	DLD1	hypoxia	chr1	112153304	SNV	10.83	C	T	20	1	1	C>T::A_C
DLD1_low_clone1	DLD1	hypoxia	chr1	112375910	SNV	4.59	A	G	24	0.542	1	T>C::C_G
DLD1_low_clone1	DLD1	hypoxia	chr1	112646204	SNV	4.02	A	G	40	0.275	1	T>C::A_A
DLD1_low_clone1	DLD1	hypoxia	chr1	112887272	SNV	3.59	G	A	36	0.333	1	C>T::G_T
DLD1_low_clone1	DLD1	hypoxia	chr1	113625086	SNV	5.1	A	G	41	0.463	1	T>C::C_A
DLD1_low_clone1	DLD1	hypoxia	chr1	114436171	SNV	4.56	G	T	20	0.45	1	C>A::C_T
DLD1_low_clone1	DLD1	hypoxia	chr1	115423040	SNV	7.07	T	C	35	0.543	1	T>C::T_A
DLD1_low_clone1	DLD1	hypoxia	chr1	115593944	SNV	4	T	C	34	0.294	1	T>C::C_G
DLD1_low_clone1	DLD1	hypoxia	chr1	115867074	SNV	6.02	G	T	40	0.675	1	C>A::C_T
DLD1_low_clone1	DLD1	hypoxia	chr1	116026106	SNV	3.51	G	C	27	0.333	1	C>G::T_T
DLD1_low_clone1	DLD1	hypoxia	chr1	116624060	SNV	7.57	C	T	27	0.519	1	C>T::G_T
DLD1_low_clone1	DLD1	hypoxia	chr1	116738116	SNV	4.08	C	A	37	0.405	1	C>A::C_T
DLD1_low_clone1	DLD1	hypoxia	chr1	117215907	SNV	4.49	C	G	31	0.419	1	C>G::T_T
DLD1_low_clone1	DLD1	hypoxia	chr1	117870152	SNV	5.24	T	A	38	0.526	1	T>A::A_C
DLD1_low_clone1	DLD1	hypoxia	chr1	118980279	SNV	6.59	C	T	39	0.564	0.964	C>T::G_A
DLD1_low_clone1	DLD1	hypoxia	chr1	119164729	SNV	4.09	C	A	30	0.467	0.941	C>A::C_A
DLD1_low_clone1	DLD1	hypoxia	chr1	119363027	SNV	6.55	C	T	48	0.5	1	C>T::A_A
DLD1_low_clone1	DLD1	hypoxia	chr1	121090129	SNV	6.05	C	A	27	0.667	1	C>A::C_T
DLD1_low_clone1	DLD1	hypoxia	chr1	143760913	SNV	6.89	T	A	34	0.471	1	T>A::A_T
DLD1_low_clone1	DLD1	hypoxia	chr1	143777806	SNV	3.6	G	T	19	0.368	1	C>A::C_T
DLD1_low_clone1	DLD1	hypoxia	chr1	143940032	SNV	4.25	G	A	27	0.37	1	C>T::A_A
DLD1_low_clone1	DLD1	hypoxia	chr1	145000882	SNV	3.53	G	A	43	0.326	1	C>T::G_T
DLD1_low_clone1	DLD1	hypoxia	chr1	145198947	SNV	3.83	C	T	23	0.478	1	C>T::G_T
DLD1_low_clone1	DLD1	hypoxia	chr1	145754791	SNV	6.9	A	G	35	0.571	1	T>C::A_G
DLD1_low_clone1	DLD1	hypoxia	chr1	145863556	SNV	7.49	C	T	37	0.486	1	C>T::T_T
DLD1_low_clone1	DLD1	hypoxia	chr1	145991353	SNV	4.84	T	C	20	0.55	1	T>C::C_G
DLD1_low_clone1	DLD1	hypoxia	chr1	146752145	SNV	4.12	C	A	46	0.391	1	C>A::C_T
DLD1_low_clone1	DLD1	hypoxia	chr1	147737916	SNV	4.09	C	A	29	0.414	1	C>A::C_T
DLD1_low_clone1	DLD1	hypoxia	chr1	147819861	SNV	5.82	A	G	42	0.524	1	T>C::G_G
DLD1_low_clone1	DLD1	hypoxia	chr1	147980644	SNV	4.21	A	G	31	0.452	1	T>C::T_G
DLD1_low_clone1	DLD1	hypoxia	chr1	147992580	SNV	5.06	A	G	42	0.595	1	T>C::C_A
DLD1_low_clone1	DLD1	hypoxia	chr1	149730142	SNV	4.83	T	A	37	0.514	1	T>A::C_G
DLD1_low_clone1	DLD1	hypoxia	chr1	149885743	SNV	6.9	T	C	37	0.459	1	T>C::A_C
DLD1_low_clone1	DLD1	hypoxia	chr1	150026411	SNV	5.63	C	T	36	0.444	1	C>T::T_T
DLD1_low_clone1	DLD1	hypoxia	chr1	150275776	SNV	4.93	A	G	45	0.467	1	T>C::A_G
DLD1_low_clone1	DLD1	hypoxia	chr1	150423910	SNV	3.77	A	G	32	0.469	0.958	T>C::C_G
DLD1_low_clone1	DLD1	hypoxia	chr1	150774590	SNV	3.87	A	G	30	0.567	1	T>C::A_C
DLD1_low_clone1	DLD1	hypoxia	chr1	151153212	SNV	6.24	G	A	34	0.471	1	C>T::G_C
DLD1_low_clone1	DLD1	hypoxia	chr1	152008435	SNV	5.56	C	A	38	0.447	0.974	C>A::C_T
DLD1_low_clone1	DLD1	hypoxia	chr1	152067795	SNV	4.42	T	C	36	0.472	1	T>C::C_C
DLD1_low_clone1	DLD1	hypoxia	chr1	153356382	SNV	6.04	A	G	46	0.522	0.968	T>C::C_G
DLD1_low_clone1	DLD1	hypoxia	chr1	154408573	SNV	5.97	G	T	40	0.525	1	C>A::C_T
DLD1_low_clone1	DLD1	hypoxia	chr1	154425128	SNV	6.93	A	G	36	0.639	1	T>C::C_G
DLD1_low_clone1	DLD1	hypoxia	chr1	155068031	SNV	10.18	C	T	38	0.658	1	C>T::C_T
DLD1_low_clone1	DLD1	hypoxia	chr1	156476097	SNV	6.36	A	G	31	0.484	1	T>C::C_G
DLD1_low_clone1	DLD1	hypoxia	chr1	156573625	SNV	5.84	C	T	31	0.516	1	C>T::G_G
DLD1_low_clone1	DLD1	hypoxia	chr1	157211796	SNV	5.02	G	A	19	0.684	1	C>T::T_C
DLD1_low_clone1	DLD1	hypoxia	chr1	158034980	SNV	6.81	T	C	37	0.622	1	T>C::C_G
DLD1_low_clone1	DLD1	hypoxia	chr1	158577262	SNV	4.63	C	A	33	0.545	1	C>A::C_C
DLD1_low_clone1	DLD1	hypoxia	chr1	159018041	SNV	4.58	A	G	33	0.455	1	T>C::G_A
DLD1_low_clone1	DLD1	hypoxia	chr1	159222262	SNV	3.65	G	T	31	0.355	1	C>A::C_T
DLD1_low_clone1	DLD1	hypoxia	chr1	159475488	SNV	9.5	A	G	33	0.727	0.971	T>C::G_T
DLD1_low_clone1	DLD1	hypoxia	chr1	159746684	SNV	6.31	A	G	36	0.528	1	T>C::A_A
DLD1_low_clone1	DLD1	hypoxia	chr1	159829124	SNV	7.23	A	G	38	0.553	1	T>C::T_G
DLD1_low_clone1	DLD1	hypoxia	chr1	159890933	SNV	5.57	A	G	27	0.556	0.962	T>C::A_A
DLD1_low_clone1	DLD1	hypoxia	chr1	160266475	SNV	7.14	C	A	38	0.579	1	C>A::C_T
DLD1_low_clone1	DLD1	hypoxia	chr1	160278163	SNV	4.1	T	C	35	0.486	1	T>C::C_G
DLD1_low_clone1	DLD1	hypoxia	chr1	160424856	SNV	7.05	C	T	33	0.576	1	C>T::G_A
DLD1_low_clone1	DLD1	hypoxia	chr1	160526574	SNV	6.13	G	A	41	0.463	1	C>T::G_C
DLD1_low_clone1	DLD1	hypoxia	chr1	161044661	SNV	6.12	A	G	34	0.5	1	T>C::T_T
DLD1_low_clone1	DLD1	hypoxia	chr1	161123494	SNV	5.78	G	T	31	0.516	1	C>A::C_C
DLD1_low_clone1	DLD1	hypoxia	chr1	161609215	SNV	3.83	C	A	24	0.458	1	C>A::G_T
DLD1_low_clone1	DLD1	hypoxia	chr1	162026747	SNV	6.53	C	T	28	0.607	1	C>T::G_T
DLD1_low_clone1	DLD1	hypoxia	chr1	162146355	SNV	6.06	G	A	42	0.429	1	C>T::G_A
DLD1_low_clone1	DLD1	hypoxia	chr1	162923567	SNV	8.09	C	A	35	0.629	0.974	C>A::C_T
DLD1_low_clone1	DLD1	hypoxia	chr1	162996706	SNV	4.93	G	A	31	0.484	0.969	C>T::G_T
DLD1_low_clone1	DLD1	hypoxia	chr1	163099005	SNV	6.08	C	A	30	0.5	1	C>A::A_T
DLD1_low_clone1	DLD1	hypoxia	chr1	163522096	SNV	3.52	A	G	29	0.483	1	T>C::A_A
DLD1_low_clone1	DLD1	hypoxia	chr1	163949831	SNV	3.94	G	T	35	0.571	1	C>A::C_C
DLD1_low_clone1	DLD1	hypoxia	chr1	164822742	SNV	7.44	G	A	37	0.541	1	C>T::G_A
DLD1_low_clone1	DLD1	hypoxia	chr1	165794071	SNV	4.74	C	A	42	0.381	1	C>A::C_T
DLD1_low_clone1	DLD1	hypoxia	chr1	166346223	SNV	3.93	A	G	32	0.375	1	T>C::C_G
DLD1_low_clone1	DLD1	hypoxia	chr1	166668432	SNV	6.52	G	A	33	0.485	1	C>T::G_G
DLD1_low_clone1	DLD1	hypoxia	chr1	166819096	SNV	4.6	A	G	25	0.56	1	T>C::T_C
DLD1_low_clone1	DLD1	hypoxia	chr1	167100199	SNV	5.2	A	G	40	0.5	1	T>C::A_G
DLD1_low_clone1	DLD1	hypoxia	chr1	167668022	SNV	4.95	G	T	23	0.565	1	C>A::C_A
DLD1_low_clone1	DLD1	hypoxia	chr1	168008708	SNV	4.37	C	A	21	0.571	1	C>A::C_T
DLD1_low_clone1	DLD1	hypoxia	chr1	168947347	SNV	4.4	T	C	37	0.459	0.969	T>C::A_G
DLD1_low_clone1	DLD1	hypoxia	chr1	169625453	SNV	4.69	A	G	40	0.5	1	T>C::T_G
DLD1_low_clone1	DLD1	hypoxia	chr1	170157803	SNV	4.97	G	A	26	0.538	1	C>T::A_A
DLD1_low_clone1	DLD1	hypoxia	chr1	171403689	SNV	5.13	C	T	21	0.476	1	C>T::C_T
DLD1_low_clone1	DLD1	hypoxia	chr1	171447679	SNV	3.83	A	G	24	0.458	1	T>C::C_G
DLD1_low_clone1	DLD1	hypoxia	chr1	172095607	SNV	4.41	C	T	50	0.42	1	C>T::A_C
DLD1_low_clone1	DLD1	hypoxia	chr1	172598948	SNV	6.07	C	A	44	0.568	0.955	C>A::C_A
DLD1_low_clone1	DLD1	hypoxia	chr1	173221464	SNV	3.89	G	A	22	0.636	1	C>T::T_G
DLD1_low_clone1	DLD1	hypoxia	chr1	173752540	SNV	3.97	C	A	33	0.364	1	C>A::C_T
DLD1_low_clone1	DLD1	hypoxia	chr1	174153205	SNV	8.24	G	A	33	0.515	1	C>T::G_C
DLD1_low_clone1	DLD1	hypoxia	chr1	174750121	SNV	9.09	G	T	60	0.5	1	C>A::C_G
DLD1_low_clone1	DLD1	hypoxia	chr1	175499441	SNV	6.81	T	C	31	0.581	0.957	T>C::A_T
DLD1_low_clone1	DLD1	hypoxia	chr1	175745632	SNV	3.81	A	G	27	0.481	0.955	T>C::C_C
DLD1_low_clone1	DLD1	hypoxia	chr1	176179165	SNV	5.56	C	A	22	0.682	0.933	C>A::C_T
DLD1_low_clone1	DLD1	hypoxia	chr1	176219706	SNV	6.49	T	C	42	0.548	1	T>C::G_G
DLD1_low_clone1	DLD1	hypoxia	chr1	176778881	SNV	7.88	G	T	43	0.628	1	C>A::C_T
DLD1_low_clone1	DLD1	hypoxia	chr1	176911032	SNV	5.1	T	C	25	0.44	1	T>C::C_G
DLD1_low_clone1	DLD1	hypoxia	chr1	179862515	SNV	3.92	A	C	41	0.512	0.96	T>G::C_G
DLD1_low_clone1	DLD1	hypoxia	chr1	180717995	SNV	3.95	G	A	29	0.448	1	C>T::A_C
DLD1_low_clone1	DLD1	hypoxia	chr1	181489893	SNV	5.41	T	C	30	0.5	1	T>C::A_G
DLD1_low_clone1	DLD1	hypoxia	chr1	181560730	SNV	3.55	T	C	18	0.444	1	T>C::T_C
DLD1_low_clone1	DLD1	hypoxia	chr1	181612981	SNV	4.58	G	C	31	0.387	1	C>G::G_T
DLD1_low_clone1	DLD1	hypoxia	chr1	182245111	SNV	4.43	A	G	25	0.44	1	T>C::T_G
DLD1_low_clone1	DLD1	hypoxia	chr1	183044431	SNV	6.64	G	T	33	0.485	1	C>A::C_C
DLD1_low_clone1	DLD1	hypoxia	chr1	183136904	SNV	5.18	T	C	44	0.386	0.97	T>C::C_A
DLD1_low_clone1	DLD1	hypoxia	chr1	184336593	SNV	5.27	G	A	25	0.56	1	C>T::T_T
DLD1_low_clone1	DLD1	hypoxia	chr1	184450144	SNV	3.64	G	A	36	0.444	1	C>T::A_A
DLD1_low_clone1	DLD1	hypoxia	chr1	184802370	SNV	5.04	G	T	35	0.457	1	C>A::C_T
DLD1_low_clone1	DLD1	hypoxia	chr1	187148257	SNV	4	T	C	19	0.579	1	T>C::A_A
DLD1_low_clone1	DLD1	hypoxia	chr1	187372138	SNV	3.71	A	G	36	0.5	1	T>C::G_G
DLD1_low_clone1	DLD1	hypoxia	chr1	187826181	SNV	4.8	G	A	16	0.625	1	C>T::A_A
DLD1_low_clone1	DLD1	hypoxia	chr1	188086541	SNV	4.72	A	T	31	0.548	1	T>A::A_C
DLD1_low_clone1	DLD1	hypoxia	chr1	188245893	SNV	4.28	G	T	23	0.522	1	C>A::T_T
DLD1_low_clone1	DLD1	hypoxia	chr1	188439458	SNV	4.51	T	G	29	0.621	1	T>G::C_T
DLD1_low_clone1	DLD1	hypoxia	chr1	188973181	SNV	3.8	A	G	32	0.5	1	T>C::A_G
DLD1_low_clone1	DLD1	hypoxia	chr1	189611786	SNV	5.92	T	C	24	0.75	1	T>C::C_A
DLD1_low_clone1	DLD1	hypoxia	chr1	189722997	SNV	4.56	A	T	19	0.579	1	T>A::T_T
DLD1_low_clone1	DLD1	hypoxia	chr1	190863136	SNV	3.53	T	C	40	0.45	1	T>C::T_T
DLD1_low_clone1	DLD1	hypoxia	chr1	191247958	SNV	3.77	G	A	37	0.595	1	C>T::A_T
DLD1_low_clone1	DLD1	hypoxia	chr1	192214091	SNV	4.26	G	T	28	0.429	1	C>A::C_T
DLD1_low_clone1	DLD1	hypoxia	chr1	192273545	SNV	5.42	T	C	18	0.5	1	T>C::A_A
DLD1_low_clone1	DLD1	hypoxia	chr1	192308907	SNV	6.3	T	G	14	0.643	1	T>G::C_G
DLD1_low_clone1	DLD1	hypoxia	chr1	192418966	SNV	3.74	G	T	23	0.522	1	C>A::C_A
DLD1_low_clone1	DLD1	hypoxia	chr1	192738044	SNV	8.48	C	T	38	0.553	1	C>T::G_T
DLD1_low_clone1	DLD1	hypoxia	chr1	192893518	SNV	6.51	G	A	40	0.575	1	C>T::C_G
DLD1_low_clone1	DLD1	hypoxia	chr1	193853725	SNV	7.07	G	A	23	0.609	0.976	C>T::G_G
DLD1_low_clone1	DLD1	hypoxia	chr1	194215717	SNV	3.73	A	G	24	0.583	1	T>C::A_A
DLD1_low_clone1	DLD1	hypoxia	chr1	194977257	SNV	3.95	G	T	29	0.448	1	C>A::C_T
DLD1_low_clone1	DLD1	hypoxia	chr1	195427781	SNV	5.45	T	A	30	0.667	1	T>A::A_T
DLD1_low_clone1	DLD1	hypoxia	chr1	196444004	SNV	4.39	A	C	21	0.667	1	T>G::A_T
DLD1_low_clone1	DLD1	hypoxia	chr1	197302902	SNV	4.42	T	C	28	0.5	1	T>C::G_A
DLD1_low_clone1	DLD1	hypoxia	chr1	197966182	SNV	3.55	T	C	40	0.375	1	T>C::A_T
DLD1_low_clone1	DLD1	hypoxia	chr1	198070174	SNV	6.39	C	T	32	0.688	1	C>T::A_T
DLD1_low_clone1	DLD1	hypoxia	chr1	198497366	SNV	6.19	A	G	31	0.613	1	T>C::G_A
DLD1_low_clone1	DLD1	hypoxia	chr1	199581314	SNV	4.11	G	A	34	0.412	1	C>T::G_T
DLD1_low_clone1	DLD1	hypoxia	chr1	200298382	SNV	7.14	A	G	38	0.579	1	T>C::G_A
DLD1_low_clone1	DLD1	hypoxia	chr1	200827504	SNV	5.76	C	T	45	0.4	0.979	C>T::A_G
DLD1_low_clone1	DLD1	hypoxia	chr1	200899794	SNV	8.13	G	C	41	0.488	1	C>G::C_T
DLD1_low_clone1	DLD1	hypoxia	chr1	201011720	SNV	7.03	C	A	40	0.525	1	C>A::C_T
DLD1_low_clone1	DLD1	hypoxia	chr1	201456270	SNV	9.59	T	C	30	0.7	0.955	T>C::C_G
DLD1_low_clone1	DLD1	hypoxia	chr1	202254734	SNV	5.83	G	A	24	0.542	1	C>T::G_T
DLD1_low_clone1	DLD1	hypoxia	chr1	202362057	SNV	3.94	G	A	28	0.571	1	C>T::G_C
DLD1_low_clone1	DLD1	hypoxia	chr1	202456589	SNV	3.59	T	C	38	0.395	1	T>C::C_A
DLD1_low_clone1	DLD1	hypoxia	chr1	202531321	SNV	4.73	T	C	31	0.452	1	T>C::G_T
DLD1_low_clone1	DLD1	hypoxia	chr1	203307036	SNV	6.2	G	A	26	0.538	1	C>T::G_G
DLD1_low_clone1	DLD1	hypoxia	chr1	203827160	SNV	5.45	A	G	34	0.529	1	T>C::T_C
DLD1_low_clone1	DLD1	hypoxia	chr1	203944801	SNV	9.64	C	T	46	0.609	1	C>T::G_C
DLD1_low_clone1	DLD1	hypoxia	chr1	204150338	SNV	5.32	G	T	35	0.4	1	C>A::C_T
DLD1_low_clone1	DLD1	hypoxia	chr1	204908904	SNV	5.43	G	A	25	0.48	1	C>T::A_T
DLD1_low_clone1	DLD1	hypoxia	chr1	205045356	SNV	5.44	C	T	25	0.44	1	C>T::G_C
DLD1_low_clone1	DLD1	hypoxia	chr1	205304383	SNV	6.28	A	G	33	0.485	1	T>C::A_G
DLD1_low_clone1	DLD1	hypoxia	chr1	205400366	SNV	4.08	T	C	25	0.4	0.964	T>C::C_G
DLD1_low_clone1	DLD1	hypoxia	chr1	205538544	SNV	3.61	T	G	44	0.227	1	T>G::C_C
DLD1_low_clone1	DLD1	hypoxia	chr1	205730493	SNV	3.6	C	T	27	0.296	0.966	C>T::T_T
DLD1_low_clone1	DLD1	hypoxia	chr1	206454816	SNV	7.33	C	T	31	0.516	1	C>T::A_G
DLD1_low_clone1	DLD1	hypoxia	chr1	206512886	SNV	5.92	G	A	42	0.5	0.964	C>T::G_G
DLD1_low_clone1	DLD1	hypoxia	chr1	207498997	SNV	4.23	T	C	19	0.421	1	T>C::G_A
DLD1_low_clone1	DLD1	hypoxia	chr1	207682368	SNV	3.95	A	G	35	0.343	1	T>C::C_C
DLD1_low_clone1	DLD1	hypoxia	chr1	208130401	SNV	4.25	G	A	25	0.4	1	C>T::A_T
DLD1_low_clone1	DLD1	hypoxia	chr1	208379982	SNV	4.28	G	A	33	0.424	1	C>T::A_A
DLD1_low_clone1	DLD1	hypoxia	chr1	208893794	SNV	7.57	G	A	25	0.68	1	C>T::G_T
DLD1_low_clone1	DLD1	hypoxia	chr1	208943828	SNV	5.76	A	G	39	0.462	0.962	T>C::C_G
DLD1_low_clone1	DLD1	hypoxia	chr1	209576646	SNV	5.29	C	T	32	0.469	1	C>T::G_A
DLD1_low_clone1	DLD1	hypoxia	chr1	210742185	SNV	6.21	A	G	37	0.541	0.967	T>C::G_G
DLD1_low_clone1	DLD1	hypoxia	chr1	213083304	SNV	6.73	T	A	38	0.526	1	T>A::C_T
DLD1_low_clone1	DLD1	hypoxia	chr1	213425678	SNV	7.66	G	A	41	0.512	1	C>T::A_G
DLD1_low_clone1	DLD1	hypoxia	chr1	213444717	SNV	3.87	C	A	27	0.407	1	C>A::C_T
DLD1_low_clone1	DLD1	hypoxia	chr1	215757456	SNV	6.23	C	A	33	0.576	0.968	C>A::A_C
DLD1_low_clone1	DLD1	hypoxia	chr1	216455392	SNV	4.85	G	A	29	0.517	0.95	C>T::G_G
DLD1_low_clone1	DLD1	hypoxia	chr1	216910480	SNV	4.87	C	T	47	0.447	1	C>T::C_A
DLD1_low_clone1	DLD1	hypoxia	chr1	218244407	SNV	5.18	G	T	39	0.462	1	C>A::C_T
DLD1_low_clone1	DLD1	hypoxia	chr1	218743271	SNV	3.66	G	A	30	0.367	0.963	C>T::C_C
DLD1_low_clone1	DLD1	hypoxia	chr1	219144591	SNV	5.63	A	G	34	0.529	0.962	T>C::G_C
DLD1_low_clone1	DLD1	hypoxia	chr1	219569864	SNV	3.65	C	T	13	0.462	1	C>T::G_A
DLD1_low_clone1	DLD1	hypoxia	chr1	220351798	SNV	4.19	A	G	33	0.515	1	T>C::C_T
DLD1_low_clone1	DLD1	hypoxia	chr1	221528119	SNV	4.16	G	T	33	0.485	1	C>A::C_A
DLD1_low_clone1	DLD1	hypoxia	chr1	223140218	SNV	8.22	G	T	38	0.632	1	C>A::C_T
DLD1_low_clone1	DLD1	hypoxia	chr1	225375346	SNV	5.8	C	T	38	0.474	1	C>T::G_T
DLD1_low_clone1	DLD1	hypoxia	chr1	225614789	SNV	6.89	G	T	35	0.486	1	C>A::C_T
DLD1_low_clone1	DLD1	hypoxia	chr1	225736012	SNV	9.34	T	C	32	0.594	1	T>C::C_G
DLD1_low_clone1	DLD1	hypoxia	chr1	226047150	SNV	4.62	C	A	34	0.441	1	C>A::C_C
DLD1_low_clone1	DLD1	hypoxia	chr1	226394234	SNV	6.11	G	A	27	0.593	0.968	C>T::A_A
DLD1_low_clone1	DLD1	hypoxia	chr1	226986726	SNV	5.66	G	A	39	0.359	1	C>T::G_C
DLD1_low_clone1	DLD1	hypoxia	chr1	226994228	SNV	3.58	G	A	30	0.333	0.976	C>T::G_C
DLD1_low_clone1	DLD1	hypoxia	chr1	227066322	SNV	6.38	A	G	30	0.667	1	T>C::C_G
DLD1_low_clone1	DLD1	hypoxia	chr1	227499187	SNV	5.23	T	C	37	0.514	1	T>C::A_G
DLD1_low_clone1	DLD1	hypoxia	chr1	227792790	SNV	5.36	G	A	25	0.44	1	C>T::A_G
DLD1_low_clone1	DLD1	hypoxia	chr1	229146504	SNV	4.74	A	G	26	0.462	1	T>C::C_A
DLD1_low_clone1	DLD1	hypoxia	chr1	229328627	SNV	4.79	T	C	40	0.525	1	T>C::A_T
DLD1_low_clone1	DLD1	hypoxia	chr1	229588640	SNV	5.66	T	C	40	0.55	0.969	T>C::A_A
DLD1_low_clone1	DLD1	hypoxia	chr1	229588690	SNV	7.65	C	G	33	0.545	0.972	C>G::T_T
DLD1_low_clone1	DLD1	hypoxia	chr1	230143226	SNV	6.47	T	C	34	0.471	1	T>C::T_G
DLD1_low_clone1	DLD1	hypoxia	chr1	231288071	SNV	4.05	G	A	48	0.417	0.958	C>T::C_G
DLD1_low_clone1	DLD1	hypoxia	chr1	231461344	SNV	5.77	G	A	36	0.528	1	C>T::G_C
DLD1_low_clone1	DLD1	hypoxia	chr1	231617596	SNV	3.61	C	A	44	0.295	1	C>A::T_A
DLD1_low_clone1	DLD1	hypoxia	chr1	231618699	SNV	5.05	T	C	44	0.5	1	T>C::G_C
DLD1_low_clone1	DLD1	hypoxia	chr1	232104846	SNV	9.07	A	G	34	0.618	0.97	T>C::C_T
DLD1_low_clone1	DLD1	hypoxia	chr1	232256466	SNV	7.18	T	C	34	0.559	0.971	T>C::C_G
DLD1_low_clone1	DLD1	hypoxia	chr1	233724368	SNV	4.51	G	A	46	0.391	1	C>T::G_T
DLD1_low_clone1	DLD1	hypoxia	chr1	233815084	SNV	4.67	C	A	31	0.548	1	C>A::G_A
DLD1_low_clone1	DLD1	hypoxia	chr1	234476771	SNV	4.02	A	G	43	0.326	1	T>C::A_A
DLD1_low_clone1	DLD1	hypoxia	chr1	235076419	SNV	4.88	C	A	29	0.517	1	C>A::C_G
DLD1_low_clone1	DLD1	hypoxia	chr1	235644393	SNV	6.56	A	T	42	0.452	1	T>A::G_G
DLD1_low_clone1	DLD1	hypoxia	chr1	236285093	SNV	4.85	T	G	10	0.8	1	T>G::T_T
DLD1_low_clone1	DLD1	hypoxia	chr1	236867755	SNV	3.92	T	C	31	0.419	1	T>C::C_T
DLD1_low_clone1	DLD1	hypoxia	chr1	237374281	SNV	6.6	G	T	22	0.727	1	C>A::C_C
DLD1_low_clone1	DLD1	hypoxia	chr1	237568304	SNV	4.16	G	A	22	0.409	1	C>T::C_A
DLD1_low_clone1	DLD1	hypoxia	chr1	237690384	SNV	5.21	C	A	26	0.5	1	C>A::C_T
DLD1_low_clone1	DLD1	hypoxia	chr1	237818484	SNV	5.2	A	T	33	0.606	1	T>A::A_T
DLD1_low_clone1	DLD1	hypoxia	chr1	238223037	SNV	4.2	A	T	23	0.609	0.944	T>A::G_T
DLD1_low_clone1	DLD1	hypoxia	chr1	238390123	SNV	5.04	G	T	31	0.452	1	C>A::T_C
DLD1_low_clone1	DLD1	hypoxia	chr1	238963607	SNV	5.16	C	T	41	0.439	1	C>T::G_T
DLD1_low_clone1	DLD1	hypoxia	chr1	239200858	SNV	6.87	C	T	36	0.611	1	C>T::G_G
DLD1_low_clone1	DLD1	hypoxia	chr1	239571613	SNV	3.65	G	A	48	0.417	0.958	C>T::A_A
DLD1_low_clone1	DLD1	hypoxia	chr1	240406664	SNV	6.05	C	T	41	0.463	1	C>T::A_T
DLD1_low_clone1	DLD1	hypoxia	chr1	240910932	SNV	4.04	C	T	36	0.417	1	C>T::G_C
DLD1_low_clone1	DLD1	hypoxia	chr1	241005634	SNV	3.83	A	G	42	0.5	0.95	T>C::T_G
DLD1_low_clone1	DLD1	hypoxia	chr1	241006186	SNV	3.87	G	T	42	0.405	1	C>A::A_T
DLD1_low_clone1	DLD1	hypoxia	chr1	241190139	SNV	5.11	A	G	27	0.444	1	T>C::G_A
DLD1_low_clone1	DLD1	hypoxia	chr1	241478399	SNV	4.81	A	G	24	0.5	0.962	T>C::G_C
DLD1_low_clone1	DLD1	hypoxia	chr1	241600433	SNV	4.84	A	G	37	0.459	1	T>C::A_T
DLD1_low_clone1	DLD1	hypoxia	chr1	242007730	SNV	4.86	G	A	38	0.447	1	C>T::T_A
DLD1_low_clone1	DLD1	hypoxia	chr1	242009426	SNV	9.04	G	A	33	0.606	1	C>T::G_G
DLD1_low_clone1	DLD1	hypoxia	chr1	243733624	SNV	3.99	T	C	28	0.571	1	T>C::C_T
DLD1_low_clone1	DLD1	hypoxia	chr1	243974952	SNV	4.68	A	G	34	0.412	1	T>C::T_C
DLD1_low_clone1	DLD1	hypoxia	chr1	243998790	SNV	5.83	A	G	23	0.522	0.977	T>C::A_G
DLD1_low_clone1	DLD1	hypoxia	chr1	244781220	SNV	5.11	A	G	32	0.531	1	T>C::C_C
DLD1_low_clone1	DLD1	hypoxia	chr1	245303580	SNV	7.59	A	G	29	0.655	0.976	T>C::C_G
DLD1_low_clone1	DLD1	hypoxia	chr1	245722166	SNV	5.59	C	A	32	0.531	1	C>A::C_T
DLD1_low_clone1	DLD1	hypoxia	chr1	245832141	SNV	3.63	T	C	32	0.344	1	T>C::C_G
DLD1_low_clone1	DLD1	hypoxia	chr1	245866039	SNV	4.34	A	C	39	0.41	1	T>G::A_G
DLD1_low_clone1	DLD1	hypoxia	chr1	245988033	SNV	5.65	G	T	20	0.55	1	C>A::T_T
DLD1_low_clone1	DLD1	hypoxia	chr1	246102955	SNV	4.7	C	A	24	0.542	1	C>A::G_T
DLD1_low_clone1	DLD1	hypoxia	chr1	246740201	SNV	5.38	T	C	41	0.585	1	T>C::A_G
DLD1_low_clone1	DLD1	hypoxia	chr1	246855209	SNV	5.65	G	A	38	0.526	1	C>T::A_C
DLD1_low_clone1	DLD1	hypoxia	chr1	246928932	SNV	3.88	C	A	39	0.256	1	C>A::C_G
DLD1_low_clone1	DLD1	hypoxia	chr1	247369570	SNV	8.65	A	C	41	0.585	0.977	T>G::C_T
DLD1_low_clone1	DLD1	hypoxia	chr1	248720943	SNV	6.13	G	T	28	0.464	1	C>A::C_T
DLD1_low_clone1	DLD1	hypoxia	chr1	248846594	SNV	5.3	C	T	40	0.4	1	C>T::G_C
DLD1_low_clone1	DLD1	hypoxia	chr2	610273	SNV	4.51	C	T	30	0.433	1	C>T::C_A
DLD1_low_clone1	DLD1	hypoxia	chr2	763033	SNV	5.7	G	T	34	0.5	1	C>A::A_T
DLD1_low_clone1	DLD1	hypoxia	chr2	1365745	SNV	3.65	A	C	31	0.355	1	T>G::C_T
DLD1_low_clone1	DLD1	hypoxia	chr2	1555119	SNV	3.82	C	T	32	0.562	0.944	C>T::G_G
DLD1_low_clone1	DLD1	hypoxia	chr2	1866331	SNV	3.95	G	A	26	0.385	1	C>T::G_A
DLD1_low_clone1	DLD1	hypoxia	chr2	1919193	SNV	6.49	T	C	35	0.629	1	T>C::A_G
DLD1_low_clone1	DLD1	hypoxia	chr2	2777237	SNV	6.56	T	C	41	0.585	1	T>C::C_T
DLD1_low_clone1	DLD1	hypoxia	chr2	3312132	SNV	4.02	C	T	44	0.341	1	C>T::T_G
DLD1_low_clone1	DLD1	hypoxia	chr2	6105328	SNV	4.2	T	C	19	0.579	1	T>C::G_C
DLD1_low_clone1	DLD1	hypoxia	chr2	8530331	SNV	9	C	T	37	0.622	1	C>T::G_T
DLD1_low_clone1	DLD1	hypoxia	chr2	8760680	SNV	4.77	T	C	24	0.542	1	T>C::G_T
DLD1_low_clone1	DLD1	hypoxia	chr2	8963273	SNV	3.75	G	T	33	0.394	1	C>A::C_C
DLD1_low_clone1	DLD1	hypoxia	chr2	9079201	SNV	5.42	A	G	22	0.909	1	T>C::T_T
DLD1_low_clone1	DLD1	hypoxia	chr2	9312785	SNV	5.53	G	A	30	0.433	1	C>T::A_G
DLD1_low_clone1	DLD1	hypoxia	chr2	10362930	SNV	7.35	G	T	32	0.5	1	C>A::C_C
DLD1_low_clone1	DLD1	hypoxia	chr2	10438328	SNV	5.26	A	C	18	0.5	1	T>G::A_T
DLD1_low_clone1	DLD1	hypoxia	chr2	10629267	SNV	5.04	G	A	31	0.452	1	C>T::A_A
DLD1_low_clone1	DLD1	hypoxia	chr2	11696951	SNV	9.41	C	A	30	0.7	1	C>A::T_T
DLD1_low_clone1	DLD1	hypoxia	chr2	12250759	SNV	6.24	C	T	44	0.5	1	C>T::C_T
DLD1_low_clone1	DLD1	hypoxia	chr2	12427523	SNV	5.89	A	T	30	0.533	1	T>A::A_T
DLD1_low_clone1	DLD1	hypoxia	chr2	12530882	SNV	4.99	C	A	35	0.543	1	C>A::C_T
DLD1_low_clone1	DLD1	hypoxia	chr2	13366808	SNV	3.56	G	T	26	0.462	1	C>A::C_A
DLD1_low_clone1	DLD1	hypoxia	chr2	14543661	SNV	4.7	G	A	32	0.469	1	C>T::A_A
DLD1_low_clone1	DLD1	hypoxia	chr2	15638094	SNV	6.95	T	C	40	0.6	0.968	T>C::A_G
DLD1_low_clone1	DLD1	hypoxia	chr2	15876573	SNV	7.07	C	T	30	0.533	0.969	C>T::A_C
DLD1_low_clone1	DLD1	hypoxia	chr2	15960495	SNV	5.91	C	T	32	0.5	0.968	C>T::G_A
DLD1_low_clone1	DLD1	hypoxia	chr2	16653101	SNV	7.24	G	T	19	0.632	1	C>A::C_C
DLD1_low_clone1	DLD1	hypoxia	chr2	16751503	SNV	5.09	A	G	44	0.523	1	T>C::G_G
DLD1_low_clone1	DLD1	hypoxia	chr2	17506645	SNV	5.31	T	C	28	0.607	0.955	T>C::A_A
DLD1_low_clone1	DLD1	hypoxia	chr2	18178424	SNV	4.75	G	A	31	0.484	0.96	C>T::A_T
DLD1_low_clone1	DLD1	hypoxia	chr2	19647567	SNV	6.4	G	A	44	0.455	1	C>T::G_A
DLD1_low_clone1	DLD1	hypoxia	chr2	20076558	SNV	7.98	A	C	42	0.548	1	T>G::G_T
DLD1_low_clone1	DLD1	hypoxia	chr2	21072995	SNV	3.98	G	A	37	0.432	0.968	C>T::G_A
DLD1_low_clone1	DLD1	hypoxia	chr2	21101970	SNV	3.67	C	A	18	0.389	1	C>A::C_T
DLD1_low_clone1	DLD1	hypoxia	chr2	21137880	SNV	3.52	C	A	38	0.632	1	C>A::C_T
DLD1_low_clone1	DLD1	hypoxia	chr2	21328050	SNV	4.28	G	A	31	0.581	0.947	C>T::T_T
DLD1_low_clone1	DLD1	hypoxia	chr2	21523134	SNV	5.11	A	G	37	0.622	1	T>C::A_G
DLD1_low_clone1	DLD1	hypoxia	chr2	22015461	SNV	3.95	T	C	29	0.448	1	T>C::C_C
DLD1_low_clone1	DLD1	hypoxia	chr2	22860785	SNV	5.27	T	G	29	0.552	1	T>G::A_C
DLD1_low_clone1	DLD1	hypoxia	chr2	23177045	SNV	4.99	A	G	30	0.5	0.968	T>C::C_C
DLD1_low_clone1	DLD1	hypoxia	chr2	23686461	SNV	9.09	G	T	40	0.625	1	C>A::C_T
DLD1_low_clone1	DLD1	hypoxia	chr2	24345937	SNV	4	G	T	36	0.472	1	C>A::A_T
DLD1_low_clone1	DLD1	hypoxia	chr2	25161716	SNV	5.52	C	T	33	0.485	1	C>T::T_G
DLD1_low_clone1	DLD1	hypoxia	chr2	25617257	SNV	3.92	A	C	40	0.45	1	T>G::C_T
DLD1_low_clone1	DLD1	hypoxia	chr2	25750527	SNV	7.71	G	T	44	0.545	1	C>A::C_T
DLD1_low_clone1	DLD1	hypoxia	chr2	26105419	SNV	4.02	G	T	32	0.312	0.973	C>A::C_T
DLD1_low_clone1	DLD1	hypoxia	chr2	26173674	SNV	4.58	C	T	14	0.714	1	C>T::G_G
DLD1_low_clone1	DLD1	hypoxia	chr2	26386850	SNV	5.12	C	A	41	0.488	1	C>A::C_T
DLD1_low_clone1	DLD1	hypoxia	chr2	26463406	SNV	5.83	G	A	37	0.486	1	C>T::G_G
DLD1_low_clone1	DLD1	hypoxia	chr2	26742146	SNV	4.11	C	T	36	0.417	0.955	C>T::A_G
DLD1_low_clone1	DLD1	hypoxia	chr2	26885991	SNV	4.42	C	T	25	0.4	1	C>T::A_A
DLD1_low_clone1	DLD1	hypoxia	chr2	28775351	SNV	4.98	C	T	14	0.571	1	C>T::C_A
DLD1_low_clone1	DLD1	hypoxia	chr2	29451296	SNV	4.03	A	G	27	0.593	1	T>C::G_G
DLD1_low_clone1	DLD1	hypoxia	chr2	29503082	SNV	5.83	T	A	35	0.571	1	T>A::C_C
DLD1_low_clone1	DLD1	hypoxia	chr2	29794753	SNV	4.53	C	T	34	0.5	1	C>T::G_A
DLD1_low_clone1	DLD1	hypoxia	chr2	33209730	SNV	5.45	A	G	26	0.5	1	T>C::A_A
DLD1_low_clone1	DLD1	hypoxia	chr2	33843051	SNV	4.75	G	A	34	0.412	1	C>T::A_A
DLD1_low_clone1	DLD1	hypoxia	chr2	34295922	SNV	6.8	T	C	52	0.462	0.971	T>C::A_T
DLD1_low_clone1	DLD1	hypoxia	chr2	35048172	SNV	6.11	A	T	15	0.667	1	T>A::T_T
DLD1_low_clone1	DLD1	hypoxia	chr2	35289147	SNV	4.55	C	T	28	0.643	1	C>T::G_T
DLD1_low_clone1	DLD1	hypoxia	chr2	36263713	SNV	4.28	A	G	23	0.522	1	T>C::C_G
DLD1_low_clone1	DLD1	hypoxia	chr2	36396032	SNV	5.36	T	C	36	0.5	1	T>C::C_G
DLD1_low_clone1	DLD1	hypoxia	chr2	37148924	SNV	6.68	C	T	31	0.645	1	C>T::C_G
DLD1_low_clone1	DLD1	hypoxia	chr2	37310841	SNV	3.9	T	C	31	0.419	1	T>C::T_G
DLD1_low_clone1	DLD1	hypoxia	chr2	37532760	SNV	4.56	T	C	47	0.468	1	T>C::A_G
DLD1_low_clone1	DLD1	hypoxia	chr2	38358920	SNV	4.67	A	G	41	0.463	1	T>C::T_T
DLD1_low_clone1	DLD1	hypoxia	chr2	38449677	SNV	3.72	A	G	38	0.342	1	T>C::G_A
DLD1_low_clone1	DLD1	hypoxia	chr2	38923322	SNV	5.33	G	A	31	0.484	1	C>T::C_T
DLD1_low_clone1	DLD1	hypoxia	chr2	39574702	SNV	5.94	C	T	35	0.514	0.964	C>T::C_A
DLD1_low_clone1	DLD1	hypoxia	chr2	40701700	SNV	3.92	G	A	29	0.448	0.955	C>T::T_A
DLD1_low_clone1	DLD1	hypoxia	chr2	40857924	SNV	3.61	T	C	23	0.391	0.96	T>C::C_T
DLD1_low_clone1	DLD1	hypoxia	chr2	41109099	SNV	3.52	T	C	27	0.519	1	T>C::A_A
DLD1_low_clone1	DLD1	hypoxia	chr2	41127479	SNV	4.83	A	C	29	0.414	1	T>G::G_C
DLD1_low_clone1	DLD1	hypoxia	chr2	41899709	SNV	7.88	G	T	42	0.548	1	C>A::C_T
DLD1_low_clone1	DLD1	hypoxia	chr2	41988961	SNV	3.91	A	G	33	0.606	1	T>C::A_G
DLD1_low_clone1	DLD1	hypoxia	chr2	42703102	SNV	8.48	G	T	31	0.677	1	C>A::C_T
DLD1_low_clone1	DLD1	hypoxia	chr2	42865173	SNV	5.16	C	T	29	0.483	0.958	C>T::G_C
DLD1_low_clone1	DLD1	hypoxia	chr2	42972209	SNV	5.72	A	G	37	0.432	1	T>C::C_C
DLD1_low_clone1	DLD1	hypoxia	chr2	43680571	SNV	9.57	G	T	42	0.595	1	C>A::C_T
DLD1_low_clone1	DLD1	hypoxia	chr2	45001875	SNV	4.11	A	G	38	0.395	0.976	T>C::C_A
DLD1_low_clone1	DLD1	hypoxia	chr2	45111780	SNV	3.59	G	T	34	0.324	1	C>A::C_C
DLD1_low_clone1	DLD1	hypoxia	chr2	45635645	SNV	8.11	G	A	28	0.607	1	C>T::C_G
DLD1_low_clone1	DLD1	hypoxia	chr2	46122350	SNV	4.08	C	T	27	0.444	1	C>T::G_C
DLD1_low_clone1	DLD1	hypoxia	chr2	46541606	SNV	4.81	G	A	38	0.474	0.968	C>T::A_T
DLD1_low_clone1	DLD1	hypoxia	chr2	46949470	SNV	6.24	T	C	23	0.565	1	T>C::G_G
DLD1_low_clone1	DLD1	hypoxia	chr2	47612831	SNV	6.23	C	T	37	0.514	1	C>T::G_C
DLD1_low_clone1	DLD1	hypoxia	chr2	48203557	SNV	3.98	G	A	28	0.464	1	C>T::C_T
DLD1_low_clone1	DLD1	hypoxia	chr2	48951282	SNV	5.17	G	A	32	0.594	1	C>T::A_G
DLD1_low_clone1	DLD1	hypoxia	chr2	50091661	SNV	6.44	G	C	34	0.559	1	C>G::C_A
DLD1_low_clone1	DLD1	hypoxia	chr2	50530230	SNV	4.12	G	T	28	0.429	1	C>A::T_T
DLD1_low_clone1	DLD1	hypoxia	chr2	52115428	SNV	6.27	C	T	27	0.556	1	C>T::A_T
DLD1_low_clone1	DLD1	hypoxia	chr2	52201300	SNV	4.31	G	A	12	0.75	1	C>T::G_C
DLD1_low_clone1	DLD1	hypoxia	chr2	52699831	SNV	4.98	C	A	47	0.511	0.957	C>A::T_T
DLD1_low_clone1	DLD1	hypoxia	chr2	53521437	SNV	5.1	C	T	23	0.522	0.971	C>T::A_G
DLD1_low_clone1	DLD1	hypoxia	chr2	54598018	SNV	6.14	A	G	27	0.556	1	T>C::T_A
DLD1_low_clone1	DLD1	hypoxia	chr2	54607926	SNV	4.34	A	C	41	0.488	1	T>G::T_T
DLD1_low_clone1	DLD1	hypoxia	chr2	54653720	SNV	6.4	C	T	48	0.521	0.969	C>T::C_T
DLD1_low_clone1	DLD1	hypoxia	chr2	54702130	SNV	5.22	C	A	30	0.6	1	C>A::C_C
DLD1_low_clone1	DLD1	hypoxia	chr2	55837590	SNV	6.88	C	T	31	0.548	1	C>T::C_T
DLD1_low_clone1	DLD1	hypoxia	chr2	58798349	SNV	6.08	G	T	39	0.564	1	C>A::C_T
DLD1_low_clone1	DLD1	hypoxia	chr2	58974125	SNV	8.72	T	C	35	0.571	1	T>C::G_G
DLD1_low_clone1	DLD1	hypoxia	chr2	60039820	SNV	3.94	G	A	28	0.5	1	C>T::C_A
DLD1_low_clone1	DLD1	hypoxia	chr2	60307281	SNV	6.76	C	T	31	0.677	1	C>T::A_G
DLD1_low_clone1	DLD1	hypoxia	chr2	60405753	SNV	6.63	A	G	33	0.545	1	T>C::G_A
DLD1_low_clone1	DLD1	hypoxia	chr2	60412215	SNV	4.99	G	A	35	0.543	1	C>T::C_C
DLD1_low_clone1	DLD1	hypoxia	chr2	60872338	SNV	4.92	C	T	36	0.472	1	C>T::A_T
DLD1_low_clone1	DLD1	hypoxia	chr2	60974648	SNV	3.51	A	G	27	0.333	1	T>C::A_T
DLD1_low_clone1	DLD1	hypoxia	chr2	61364066	SNV	6.99	G	A	28	0.571	1	C>T::C_A
DLD1_low_clone1	DLD1	hypoxia	chr2	61422344	SNV	4.6	C	T	36	0.417	1	C>T::A_A
DLD1_low_clone1	DLD1	hypoxia	chr2	61489821	SNV	4.65	T	C	35	0.486	0.967	T>C::C_G
DLD1_low_clone1	DLD1	hypoxia	chr2	61514776	SNV	4.26	A	G	27	0.407	0.963	T>C::G_G
DLD1_low_clone1	DLD1	hypoxia	chr2	62335925	SNV	6.65	C	T	45	0.422	1	C>T::G_A
DLD1_low_clone1	DLD1	hypoxia	chr2	62626863	SNV	6.22	A	G	39	0.487	1	T>C::T_A
DLD1_low_clone1	DLD1	hypoxia	chr2	63141326	SNV	4.7	C	A	41	0.488	1	C>A::C_T
DLD1_low_clone1	DLD1	hypoxia	chr2	63271048	SNV	6.62	G	A	46	0.522	1	C>T::C_G
DLD1_low_clone1	DLD1	hypoxia	chr2	63275120	SNV	4.07	G	T	19	0.474	0.97	C>A::A_T
DLD1_low_clone1	DLD1	hypoxia	chr2	63737431	SNV	6.88	C	T	22	0.591	1	C>T::A_A
DLD1_low_clone1	DLD1	hypoxia	chr2	63771427	SNV	6.13	G	T	32	0.656	1	C>A::C_T
DLD1_low_clone1	DLD1	hypoxia	chr2	64257602	SNV	5.52	T	A	32	0.438	1	T>A::C_C
DLD1_low_clone1	DLD1	hypoxia	chr2	64537476	SNV	5.17	T	C	31	0.516	1	T>C::G_A
DLD1_low_clone1	DLD1	hypoxia	chr2	65862279	SNV	5.19	G	A	31	0.516	1	C>T::G_T
DLD1_low_clone1	DLD1	hypoxia	chr2	66367961	SNV	4.16	G	A	33	0.515	1	C>T::A_A
DLD1_low_clone1	DLD1	hypoxia	chr2	67514031	SNV	4.83	C	A	25	0.52	1	C>A::C_T
DLD1_low_clone1	DLD1	hypoxia	chr2	67582544	SNV	5.57	G	A	22	0.545	1	C>T::C_T
DLD1_low_clone1	DLD1	hypoxia	chr2	68125859	SNV	6.32	G	A	31	0.516	0.976	C>T::G_A
DLD1_low_clone1	DLD1	hypoxia	chr2	68761998	SNV	5.96	A	G	36	0.639	1	T>C::A_T
DLD1_low_clone1	DLD1	hypoxia	chr2	69455829	SNV	4.3	G	T	30	0.467	1	C>A::C_T
DLD1_low_clone1	DLD1	hypoxia	chr2	69823565	SNV	5.65	T	A	20	0.55	0.958	T>A::A_T
DLD1_low_clone1	DLD1	hypoxia	chr2	71508972	SNV	3.8	C	T	42	0.405	0.967	C>T::G_C
DLD1_low_clone1	DLD1	hypoxia	chr2	71778844	SNV	6.42	C	A	34	0.588	1	C>A::A_T
DLD1_low_clone1	DLD1	hypoxia	chr2	72774694	SNV	4.49	T	C	35	0.457	1	T>C::C_T
DLD1_low_clone1	DLD1	hypoxia	chr2	72828293	SNV	6.52	C	A	41	0.512	0.975	C>A::C_T
DLD1_low_clone1	DLD1	hypoxia	chr2	72953924	SNV	5.12	A	C	34	0.471	0.966	T>G::C_A
DLD1_low_clone1	DLD1	hypoxia	chr2	73719383	SNV	5.01	C	T	35	0.457	1	C>T::G_T
DLD1_low_clone1	DLD1	hypoxia	chr2	74119307	SNV	4.09	C	T	36	0.333	1	C>T::T_G
DLD1_low_clone1	DLD1	hypoxia	chr2	74387435	SNV	5.39	A	G	29	0.448	1	T>C::T_A
DLD1_low_clone1	DLD1	hypoxia	chr2	74412015	SNV	9.17	T	C	49	0.592	0.972	T>C::G_A
DLD1_low_clone1	DLD1	hypoxia	chr2	75101688	SNV	4.39	C	A	23	0.565	1	C>A::C_T
DLD1_low_clone1	DLD1	hypoxia	chr2	76439315	SNV	5.83	A	G	21	0.524	1	T>C::C_T
DLD1_low_clone1	DLD1	hypoxia	chr2	77172950	SNV	7.65	A	C	37	0.622	0.963	T>G::C_T
DLD1_low_clone1	DLD1	hypoxia	chr2	79110282	SNV	5.62	G	C	58	0.414	0.976	C>G::T_T
DLD1_low_clone1	DLD1	hypoxia	chr2	79268746	SNV	5.4	G	A	24	0.5	0.967	C>T::C_C
DLD1_low_clone1	DLD1	hypoxia	chr2	80211683	SNV	3.84	T	A	30	0.5	1	T>A::A_T
DLD1_low_clone1	DLD1	hypoxia	chr2	80779448	SNV	3.93	C	A	22	0.682	1	C>A::C_C
DLD1_low_clone1	DLD1	hypoxia	chr2	82332415	SNV	5.11	A	G	38	0.605	1	T>C::T_G
DLD1_low_clone1	DLD1	hypoxia	chr2	82747216	SNV	4.78	A	G	33	0.576	1	T>C::A_A
DLD1_low_clone1	DLD1	hypoxia	chr2	82943257	SNV	5.45	T	C	27	0.593	1	T>C::A_A
DLD1_low_clone1	DLD1	hypoxia	chr2	84364088	SNV	4.03	G	T	28	0.571	1	C>A::C_A
DLD1_low_clone1	DLD1	hypoxia	chr2	84751232	SNV	5.66	A	C	40	0.45	1	T>G::C_T
DLD1_low_clone1	DLD1	hypoxia	chr2	84754592	SNV	7.36	C	T	41	0.488	1	C>T::A_A
DLD1_low_clone1	DLD1	hypoxia	chr2	85339446	SNV	7.13	T	C	33	0.515	1	T>C::C_G
DLD1_low_clone1	DLD1	hypoxia	chr2	85693279	SNV	6.04	C	A	42	0.452	1	C>A::C_T
DLD1_low_clone1	DLD1	hypoxia	chr2	85804157	SNV	9.1	T	G	53	0.585	1	T>G::G_C
DLD1_low_clone1	DLD1	hypoxia	chr2	86100742	SNV	9.44	T	C	38	0.658	1	T>C::A_G
DLD1_low_clone1	DLD1	hypoxia	chr2	87189064	SNV	3.72	A	G	47	0.298	0.976	T>C::C_A
DLD1_low_clone1	DLD1	hypoxia	chr2	87583633	SNV	4.41	G	T	33	0.424	0.969	C>A::C_C
DLD1_low_clone1	DLD1	hypoxia	chr2	88006657	SNV	5.34	G	T	59	0.424	1	C>A::C_T
DLD1_low_clone1	DLD1	hypoxia	chr2	88225579	SNV	7.14	G	T	36	0.528	1	C>A::C_C
DLD1_low_clone1	DLD1	hypoxia	chr2	88764283	SNV	4.18	G	C	30	0.367	1	C>G::G_T
DLD1_low_clone1	DLD1	hypoxia	chr2	89026744	SNV	6.38	T	A	29	0.483	0.97	T>A::C_G
DLD1_low_clone1	DLD1	hypoxia	chr2	89766100	SNV	4.19	C	T	44	0.295	1	C>T::G_G
DLD1_low_clone1	DLD1	hypoxia	chr2	94275171	SNV	4.6	T	G	52	0.308	1	T>G::A_T
DLD1_low_clone1	DLD1	hypoxia	chr2	96867958	SNV	4.63	C	A	25	0.44	1	C>A::G_C
DLD1_low_clone1	DLD1	hypoxia	chr2	97786352	SNV	6.95	G	A	34	0.559	0.968	C>T::C_T
DLD1_low_clone1	DLD1	hypoxia	chr2	98091591	SNV	4.87	A	G	38	0.421	1	T>C::C_C
DLD1_low_clone1	DLD1	hypoxia	chr2	98164851	SNV	8.84	A	G	48	0.667	1	T>C::A_A
DLD1_low_clone1	DLD1	hypoxia	chr2	98505547	SNV	8.41	G	A	36	0.639	1	C>T::G_T
DLD1_low_clone1	DLD1	hypoxia	chr2	98637748	SNV	6.54	C	T	48	0.521	1	C>T::C_T
DLD1_low_clone1	DLD1	hypoxia	chr2	99211661	SNV	3.78	G	A	35	0.4	1	C>T::C_T
DLD1_low_clone1	DLD1	hypoxia	chr2	99488064	SNV	4.5	G	A	35	0.486	0.969	C>T::A_A
DLD1_low_clone1	DLD1	hypoxia	chr2	99806669	SNV	5.24	T	C	38	0.526	1	T>C::C_A
DLD1_low_clone1	DLD1	hypoxia	chr2	99901056	SNV	8.78	G	A	45	0.533	1	C>T::A_A
DLD1_low_clone1	DLD1	hypoxia	chr2	100117706	SNV	4.12	G	T	48	0.438	0.95	C>A::A_T
DLD1_low_clone1	DLD1	hypoxia	chr2	100274306	SNV	4.1	G	T	29	0.414	1	C>A::C_T
DLD1_low_clone1	DLD1	hypoxia	chr2	100422898	SNV	5.67	G	T	39	0.538	1	C>A::C_C
DLD1_low_clone1	DLD1	hypoxia	chr2	101087389	SNV	3.97	C	T	14	0.429	1	C>T::G_A
DLD1_low_clone1	DLD1	hypoxia	chr2	101089499	SNV	3.74	G	T	32	0.344	1	C>A::C_T
DLD1_low_clone1	DLD1	hypoxia	chr2	101384988	SNV	9.9	T	C	33	0.727	0.96	T>C::C_C
DLD1_low_clone1	DLD1	hypoxia	chr2	103378903	SNV	3.54	G	A	39	0.385	0.944	C>T::G_A
DLD1_low_clone1	DLD1	hypoxia	chr2	104268591	SNV	3.7	T	A	39	0.513	1	T>A::G_T
DLD1_low_clone1	DLD1	hypoxia	chr2	104338928	SNV	4.28	C	T	40	0.45	1	C>T::T_A
DLD1_low_clone1	DLD1	hypoxia	chr2	104517092	SNV	6.32	T	C	27	0.741	1	T>C::C_G
DLD1_low_clone1	DLD1	hypoxia	chr2	104832690	SNV	6.21	A	G	33	0.515	0.968	T>C::A_A
DLD1_low_clone1	DLD1	hypoxia	chr2	105237154	SNV	4.23	G	T	21	0.429	1	C>A::C_C
DLD1_low_clone1	DLD1	hypoxia	chr2	105365636	SNV	4.63	A	G	38	0.368	1	T>C::G_C
DLD1_low_clone1	DLD1	hypoxia	chr2	105379129	SNV	7.32	C	T	39	0.538	1	C>T::G_T
DLD1_low_clone1	DLD1	hypoxia	chr2	105459877	SNV	6.1	G	A	32	0.531	0.96	C>T::A_C
DLD1_low_clone1	DLD1	hypoxia	chr2	106144369	SNV	6.25	G	C	37	0.568	1	C>G::G_T
DLD1_low_clone1	DLD1	hypoxia	chr2	106182772	SNV	5.39	C	T	37	0.568	1	C>T::G_T
DLD1_low_clone1	DLD1	hypoxia	chr2	106472533	SNV	6.33	C	A	44	0.477	1	C>A::C_C
DLD1_low_clone1	DLD1	hypoxia	chr2	106784300	SNV	3.7	C	T	28	0.393	1	C>T::G_T
DLD1_low_clone1	DLD1	hypoxia	chr2	106803105	SNV	5.48	A	G	35	0.6	1	T>C::G_G
DLD1_low_clone1	DLD1	hypoxia	chr2	107326886	SNV	3.83	A	C	45	0.422	1	T>G::C_G
DLD1_low_clone1	DLD1	hypoxia	chr2	107425896	SNV	3.58	C	A	27	0.444	1	C>A::C_T
DLD1_low_clone1	DLD1	hypoxia	chr2	107595239	SNV	4.78	C	T	33	0.576	1	C>T::G_A
DLD1_low_clone1	DLD1	hypoxia	chr2	107808044	SNV	5.77	A	G	38	0.474	1	T>C::G_G
DLD1_low_clone1	DLD1	hypoxia	chr2	108182553	SNV	5.35	C	G	46	0.435	1	C>G::T_T
DLD1_low_clone1	DLD1	hypoxia	chr2	108721852	SNV	6.62	C	A	27	0.63	1	C>A::C_C
DLD1_low_clone1	DLD1	hypoxia	chr2	108900718	SNV	3.61	A	C	26	0.346	1	T>G::A_T
DLD1_low_clone1	DLD1	hypoxia	chr2	109483336	SNV	8.02	G	T	40	0.45	1	C>A::A_T
DLD1_low_clone1	DLD1	hypoxia	chr2	109569839	SNV	6.48	C	T	47	0.532	1	C>T::A_C
DLD1_low_clone1	DLD1	hypoxia	chr2	110788593	SNV	6.86	C	G	43	0.558	0.946	C>G::G_C
DLD1_low_clone1	DLD1	hypoxia	chr2	111862162	SNV	4.02	C	T	35	0.486	1	C>T::C_C
DLD1_low_clone1	DLD1	hypoxia	chr2	111949099	SNV	4.88	C	A	36	0.472	1	C>A::C_C
DLD1_low_clone1	DLD1	hypoxia	chr2	111982325	SNV	9.43	G	A	29	0.69	1	C>T::C_A
DLD1_low_clone1	DLD1	hypoxia	chr2	111983608	SNV	4.29	C	T	31	0.452	1	C>T::G_A
DLD1_low_clone1	DLD1	hypoxia	chr2	112348390	SNV	6.99	C	G	34	0.588	1	C>G::G_C
DLD1_low_clone1	DLD1	hypoxia	chr2	112856096	SNV	4.51	C	T	23	0.565	1	C>T::G_G
DLD1_low_clone1	DLD1	hypoxia	chr2	117536836	SNV	4.18	A	G	33	0.455	0.947	T>C::A_G
DLD1_low_clone1	DLD1	hypoxia	chr2	117569010	SNV	3.8	G	T	32	0.531	1	C>A::A_T
DLD1_low_clone1	DLD1	hypoxia	chr2	117751974	SNV	4.33	G	T	17	0.647	1	C>A::C_C
DLD1_low_clone1	DLD1	hypoxia	chr2	118055719	SNV	4.36	C	G	39	0.487	0.933	C>G::A_T
DLD1_low_clone1	DLD1	hypoxia	chr2	118245347	SNV	6.93	T	C	42	0.548	1	T>C::A_T
DLD1_low_clone1	DLD1	hypoxia	chr2	118625882	SNV	6.48	A	G	30	0.567	0.971	T>C::T_A
DLD1_low_clone1	DLD1	hypoxia	chr2	118748583	SNV	6.43	T	A	42	0.5	0.972	T>A::A_C
DLD1_low_clone1	DLD1	hypoxia	chr2	119365382	SNV	6.06	A	G	42	0.429	1	T>C::A_A
DLD1_low_clone1	DLD1	hypoxia	chr2	119503064	SNV	5.11	C	T	27	0.444	1	C>T::G_G
DLD1_low_clone1	DLD1	hypoxia	chr2	120487125	SNV	4.61	T	A	42	0.524	0.955	T>A::C_C
DLD1_low_clone1	DLD1	hypoxia	chr2	121332405	SNV	4.62	G	A	34	0.441	1	C>T::G_C
DLD1_low_clone1	DLD1	hypoxia	chr2	121446577	SNV	5.79	C	A	52	0.462	0.95	C>A::C_T
DLD1_low_clone1	DLD1	hypoxia	chr2	123138067	SNV	7.09	G	T	32	0.625	1	C>A::C_T
DLD1_low_clone1	DLD1	hypoxia	chr2	123946611	SNV	3.93	T	C	39	0.436	1	T>C::T_G
DLD1_low_clone1	DLD1	hypoxia	chr2	124138507	SNV	5.78	T	C	38	0.553	1	T>C::A_G
DLD1_low_clone1	DLD1	hypoxia	chr2	127400898	SNV	7.91	C	T	22	0.591	1	C>T::A_C
DLD1_low_clone1	DLD1	hypoxia	chr2	127407689	SNV	6.1	G	T	36	0.639	1	C>A::C_T
DLD1_low_clone1	DLD1	hypoxia	chr2	128440680	SNV	6.39	C	A	27	0.556	1	C>A::A_T
DLD1_low_clone1	DLD1	hypoxia	chr2	128465765	SNV	6.96	G	A	37	0.514	1	C>T::C_T
DLD1_low_clone1	DLD1	hypoxia	chr2	128493105	SNV	4.72	G	A	33	0.424	1	C>T::C_C
DLD1_low_clone1	DLD1	hypoxia	chr2	129353979	SNV	5.84	C	T	31	0.516	1	C>T::A_C
DLD1_low_clone1	DLD1	hypoxia	chr2	129628614	SNV	4.24	C	T	33	0.424	1	C>T::A_C
DLD1_low_clone1	DLD1	hypoxia	chr2	129754414	SNV	4.45	C	T	32	0.344	1	C>T::G_T
DLD1_low_clone1	DLD1	hypoxia	chr2	130290980	SNV	4.56	T	C	38	0.605	0.944	T>C::C_C
DLD1_low_clone1	DLD1	hypoxia	chr2	130392520	SNV	5.02	G	A	34	0.353	1	C>T::G_C
DLD1_low_clone1	DLD1	hypoxia	chr2	130989152	SNV	4.06	G	T	24	0.417	1	C>A::C_C
DLD1_low_clone1	DLD1	hypoxia	chr2	131646477	SNV	4.31	G	A	37	0.378	0.974	C>T::T_G
DLD1_low_clone1	DLD1	hypoxia	chr2	131764557	SNV	5.93	G	A	54	0.463	1	C>T::A_A
DLD1_low_clone1	DLD1	hypoxia	chr2	131909293	SNV	5.72	C	A	32	0.625	0.931	C>A::T_T
DLD1_low_clone1	DLD1	hypoxia	chr2	132608979	SNV	4.7	A	G	31	0.516	1	T>C::T_T
DLD1_low_clone1	DLD1	hypoxia	chr2	132663318	SNV	3.52	G	T	40	0.475	1	C>A::C_T
DLD1_low_clone1	DLD1	hypoxia	chr2	132738063	SNV	4.3	C	A	30	0.467	1	C>A::C_T
DLD1_low_clone1	DLD1	hypoxia	chr2	133337406	SNV	7.92	G	A	35	0.657	0.966	C>T::G_A
DLD1_low_clone1	DLD1	hypoxia	chr2	133660690	SNV	4.22	A	G	48	0.5	1	T>C::T_C
DLD1_low_clone1	DLD1	hypoxia	chr2	134360661	SNV	4.5	C	T	38	0.395	1	C>T::G_A
DLD1_low_clone1	DLD1	hypoxia	chr2	135174484	SNV	6.48	T	C	47	0.532	0.952	T>C::C_C
DLD1_low_clone1	DLD1	hypoxia	chr2	135382896	SNV	5.72	C	G	33	0.424	1	C>G::T_T
DLD1_low_clone1	DLD1	hypoxia	chr2	135382923	SNV	5.68	G	C	29	0.448	1	C>G::A_T
DLD1_low_clone1	DLD1	hypoxia	chr2	135382948	SNV	3.57	T	C	26	0.462	1	T>C::A_C
DLD1_low_clone1	DLD1	hypoxia	chr2	137208530	SNV	5.08	G	T	35	0.629	0.952	C>A::C_A
DLD1_low_clone1	DLD1	hypoxia	chr2	137817816	SNV	4.98	A	G	27	0.407	0.972	T>C::A_A
DLD1_low_clone1	DLD1	hypoxia	chr2	138107304	SNV	5.36	C	T	36	0.528	1	C>T::A_A
DLD1_low_clone1	DLD1	hypoxia	chr2	138181912	SNV	5.83	G	A	29	0.586	1	C>T::C_T
DLD1_low_clone1	DLD1	hypoxia	chr2	138514200	SNV	8.72	A	G	43	0.581	1	T>C::T_G
DLD1_low_clone1	DLD1	hypoxia	chr2	138768471	SNV	4.81	G	A	54	0.463	1	C>T::A_G
DLD1_low_clone1	DLD1	hypoxia	chr2	140535937	SNV	5.14	G	A	31	0.548	1	C>T::G_A
DLD1_low_clone1	DLD1	hypoxia	chr2	140693062	SNV	5.84	A	G	24	0.583	1	T>C::T_A
DLD1_low_clone1	DLD1	hypoxia	chr2	140895645	SNV	5.3	T	C	37	0.514	1	T>C::C_G
DLD1_low_clone1	DLD1	hypoxia	chr2	141659595	SNV	7.09	G	A	38	0.579	1	C>T::A_C
DLD1_low_clone1	DLD1	hypoxia	chr2	142425458	SNV	4.08	G	T	26	0.5	1	C>A::T_T
DLD1_low_clone1	DLD1	hypoxia	chr2	144094497	SNV	3.98	T	G	28	0.429	1	T>G::C_C
DLD1_low_clone1	DLD1	hypoxia	chr2	144434198	SNV	4.92	A	G	28	0.607	1	T>C::G_C
DLD1_low_clone1	DLD1	hypoxia	chr2	146917485	SNV	4.44	C	T	40	0.4	0.971	C>T::T_G
DLD1_low_clone1	DLD1	hypoxia	chr2	146927116	SNV	4.85	C	T	30	0.467	1	C>T::G_T
DLD1_low_clone1	DLD1	hypoxia	chr2	146927847	SNV	4.09	C	T	29	0.414	1	C>T::G_A
DLD1_low_clone1	DLD1	hypoxia	chr2	148042073	SNV	3.71	C	A	36	0.5	1	C>A::C_T
DLD1_low_clone1	DLD1	hypoxia	chr2	148045893	SNV	6.28	T	G	25	0.64	1	T>G::C_A
DLD1_low_clone1	DLD1	hypoxia	chr2	148779561	SNV	4.93	C	T	27	0.593	1	C>T::G_A
DLD1_low_clone1	DLD1	hypoxia	chr2	149164718	SNV	3.55	T	C	27	0.481	0.96	T>C::C_T
DLD1_low_clone1	DLD1	hypoxia	chr2	149799661	SNV	6.03	G	A	39	0.615	1	C>T::A_C
DLD1_low_clone1	DLD1	hypoxia	chr2	150803507	SNV	8.07	A	G	35	0.657	0.968	T>C::C_G
DLD1_low_clone1	DLD1	hypoxia	chr2	151083301	SNV	3.88	C	T	41	0.39	1	C>T::C_C
DLD1_low_clone1	DLD1	hypoxia	chr2	151196735	SNV	5.22	A	G	31	0.581	1	T>C::C_T
DLD1_low_clone1	DLD1	hypoxia	chr2	151222114	SNV	7.34	A	G	31	0.613	1	T>C::A_G
DLD1_low_clone1	DLD1	hypoxia	chr2	151712885	SNV	4.73	G	A	40	0.475	0.957	C>T::T_T
DLD1_low_clone1	DLD1	hypoxia	chr2	151853370	SNV	6.36	A	G	29	0.655	1	T>C::G_T
DLD1_low_clone1	DLD1	hypoxia	chr2	152263016	SNV	3.6	G	T	36	0.444	0.957	C>A::C_T
DLD1_low_clone1	DLD1	hypoxia	chr2	152436396	SNV	6.17	G	A	20	0.6	1	C>T::G_T
DLD1_low_clone1	DLD1	hypoxia	chr2	152769659	SNV	3.91	G	A	39	0.308	1	C>T::C_G
DLD1_low_clone1	DLD1	hypoxia	chr2	153058953	SNV	3.96	C	A	39	0.41	1	C>A::C_T
DLD1_low_clone1	DLD1	hypoxia	chr2	153358068	SNV	4.25	G	A	25	0.48	1	C>T::A_A
DLD1_low_clone1	DLD1	hypoxia	chr2	153795121	SNV	6.72	C	T	28	0.571	1	C>T::A_C
DLD1_low_clone1	DLD1	hypoxia	chr2	154587894	SNV	4.4	C	A	38	0.474	1	C>A::C_C
DLD1_low_clone1	DLD1	hypoxia	chr2	154600020	SNV	3.99	G	A	18	0.444	1	C>T::T_C
DLD1_low_clone1	DLD1	hypoxia	chr2	155175334	SNV	4.04	A	G	31	0.387	1	T>C::T_T
DLD1_low_clone1	DLD1	hypoxia	chr2	155316111	SNV	6.14	G	T	25	0.64	0.952	C>A::G_T
DLD1_low_clone1	DLD1	hypoxia	chr2	156116751	SNV	3.82	C	T	34	0.529	1	C>T::A_C
DLD1_low_clone1	DLD1	hypoxia	chr2	157235557	SNV	6.21	C	T	39	0.59	1	C>T::T_G
DLD1_low_clone1	DLD1	hypoxia	chr2	157276321	SNV	4.73	G	T	39	0.462	0.971	C>A::C_T
DLD1_low_clone1	DLD1	hypoxia	chr2	158153606	SNV	5.04	G	T	33	0.394	1	C>A::A_T
DLD1_low_clone1	DLD1	hypoxia	chr2	158179028	SNV	4.66	A	C	26	0.5	1	T>G::C_T
DLD1_low_clone1	DLD1	hypoxia	chr2	158606665	SNV	5.58	A	G	31	0.613	1	T>C::T_T
DLD1_low_clone1	DLD1	hypoxia	chr2	158758428	SNV	9.22	G	A	31	0.613	1	C>T::A_A
DLD1_low_clone1	DLD1	hypoxia	chr2	159047047	SNV	5.5	C	A	27	0.481	1	C>A::T_T
DLD1_low_clone1	DLD1	hypoxia	chr2	159384536	SNV	4.23	T	C	18	0.611	1	T>C::A_A
DLD1_low_clone1	DLD1	hypoxia	chr2	159877138	SNV	5.06	G	T	33	0.485	0.969	C>A::T_T
DLD1_low_clone1	DLD1	hypoxia	chr2	160226846	SNV	5.16	C	A	41	0.439	1	C>A::C_T
DLD1_low_clone1	DLD1	hypoxia	chr2	160377348	SNV	6.24	G	A	34	0.471	1	C>T::A_T
DLD1_low_clone1	DLD1	hypoxia	chr2	161060144	SNV	4.88	T	C	24	0.458	1	T>C::T_A
DLD1_low_clone1	DLD1	hypoxia	chr2	161718817	SNV	3.92	G	A	36	0.639	1	C>T::T_A
DLD1_low_clone1	DLD1	hypoxia	chr2	162060761	SNV	3.71	C	T	33	0.455	1	C>T::C_C
DLD1_low_clone1	DLD1	hypoxia	chr2	162943744	SNV	5.19	G	A	19	0.632	1	C>T::A_A
DLD1_low_clone1	DLD1	hypoxia	chr2	164455323	SNV	5.05	G	T	31	0.419	1	C>A::C_T
DLD1_low_clone1	DLD1	hypoxia	chr2	164552920	SNV	5.52	G	T	41	0.463	1	C>A::C_T
DLD1_low_clone1	DLD1	hypoxia	chr2	165338874	SNV	4.38	A	G	28	0.464	1	T>C::C_G
DLD1_low_clone1	DLD1	hypoxia	chr2	165461536	SNV	4.53	G	A	42	0.333	1	C>T::G_C
DLD1_low_clone1	DLD1	hypoxia	chr2	165966476	SNV	5.39	C	A	44	0.477	1	C>A::C_C
DLD1_low_clone1	DLD1	hypoxia	chr2	166104310	SNV	6.16	T	G	37	0.568	1	T>G::A_G
DLD1_low_clone1	DLD1	hypoxia	chr2	167208368	SNV	4.95	G	A	30	0.467	1	C>T::G_G
DLD1_low_clone1	DLD1	hypoxia	chr2	168073949	SNV	5.7	G	A	48	0.438	1	C>T::A_C
DLD1_low_clone1	DLD1	hypoxia	chr2	168135857	SNV	6.69	C	T	48	0.562	1	C>T::A_G
DLD1_low_clone1	DLD1	hypoxia	chr2	169200544	SNV	6.03	A	C	37	0.459	1	T>G::T_T
DLD1_low_clone1	DLD1	hypoxia	chr2	170255625	SNV	5.65	C	A	39	0.487	1	C>A::C_T
DLD1_low_clone1	DLD1	hypoxia	chr2	171333128	SNV	6.71	C	T	37	0.568	1	C>T::T_G
DLD1_low_clone1	DLD1	hypoxia	chr2	171529969	SNV	7.27	C	T	29	0.483	0.978	C>T::T_A
DLD1_low_clone1	DLD1	hypoxia	chr2	171937112	SNV	5.06	G	A	33	0.424	0.973	C>T::G_G
DLD1_low_clone1	DLD1	hypoxia	chr2	171938299	SNV	6.11	T	C	24	0.5	1	T>C::A_A
DLD1_low_clone1	DLD1	hypoxia	chr2	172146330	SNV	7.64	C	A	34	0.588	1	C>A::C_T
DLD1_low_clone1	DLD1	hypoxia	chr2	172177768	SNV	7.25	A	T	28	0.571	1	T>A::G_C
DLD1_low_clone1	DLD1	hypoxia	chr2	172309119	SNV	6	C	A	38	0.447	1	C>A::C_C
DLD1_low_clone1	DLD1	hypoxia	chr2	172334942	SNV	8.22	T	C	35	0.6	1	T>C::A_C
DLD1_low_clone1	DLD1	hypoxia	chr2	172464012	SNV	7.32	G	A	36	0.5	1	C>T::A_A
DLD1_low_clone1	DLD1	hypoxia	chr2	173469380	SNV	5.12	T	C	32	0.469	1	T>C::A_A
DLD1_low_clone1	DLD1	hypoxia	chr2	174326695	SNV	4.56	C	A	18	0.5	1	C>A::C_C
DLD1_low_clone1	DLD1	hypoxia	chr2	174413790	SNV	5.8	C	A	25	0.68	1	C>A::C_A
DLD1_low_clone1	DLD1	hypoxia	chr2	175012892	SNV	4.6	C	T	33	0.515	1	C>T::A_A
DLD1_low_clone1	DLD1	hypoxia	chr2	176068058	SNV	4.32	G	T	21	0.429	1	C>A::C_G
DLD1_low_clone1	DLD1	hypoxia	chr2	176545849	SNV	4.78	C	A	33	0.576	1	C>A::A_T
DLD1_low_clone1	DLD1	hypoxia	chr2	176709787	SNV	5.87	G	T	31	0.452	1	C>A::C_T
DLD1_low_clone1	DLD1	hypoxia	chr2	176810109	SNV	4.05	G	T	31	0.387	1	C>A::C_T
DLD1_low_clone1	DLD1	hypoxia	chr2	176923766	SNV	4.49	G	A	31	0.419	1	C>T::A_A
DLD1_low_clone1	DLD1	hypoxia	chr2	177217622	SNV	4.2	G	T	32	0.438	1	C>A::A_T
DLD1_low_clone1	DLD1	hypoxia	chr2	177484382	SNV	6.49	C	T	52	0.538	1	C>T::T_T
DLD1_low_clone1	DLD1	hypoxia	chr2	177623678	SNV	3.69	A	G	26	0.385	1	T>C::G_T
DLD1_low_clone1	DLD1	hypoxia	chr2	177683481	SNV	4.69	G	A	31	0.516	1	C>T::G_T
DLD1_low_clone1	DLD1	hypoxia	chr2	177838609	SNV	6.49	C	A	44	0.591	1	C>A::C_T
DLD1_low_clone1	DLD1	hypoxia	chr2	178114753	SNV	4.63	G	A	34	0.559	1	C>T::G_A
DLD1_low_clone1	DLD1	hypoxia	chr2	178436043	SNV	4.26	T	C	19	0.526	1	T>C::A_A
DLD1_low_clone1	DLD1	hypoxia	chr2	180235791	SNV	5.2	G	A	26	0.577	1	C>T::C_A
DLD1_low_clone1	DLD1	hypoxia	chr2	180411452	SNV	4.72	G	T	31	0.548	1	C>A::C_T
DLD1_low_clone1	DLD1	hypoxia	chr2	181338748	SNV	3.64	C	T	29	0.379	1	C>T::A_C
DLD1_low_clone1	DLD1	hypoxia	chr2	181367063	SNV	4.5	T	A	35	0.486	1	T>A::C_G
DLD1_low_clone1	DLD1	hypoxia	chr2	181483957	SNV	5.41	A	G	30	0.5	0.962	T>C::A_G
DLD1_low_clone1	DLD1	hypoxia	chr2	181682547	SNV	5.74	C	T	33	0.485	1	C>T::A_T
DLD1_low_clone1	DLD1	hypoxia	chr2	182114737	SNV	5.19	T	C	31	0.516	1	T>C::C_G
DLD1_low_clone1	DLD1	hypoxia	chr2	182353614	SNV	4.44	T	C	17	0.706	1	T>C::T_G
DLD1_low_clone1	DLD1	hypoxia	chr2	182461542	SNV	6.1	C	T	36	0.639	1	C>T::G_C
DLD1_low_clone1	DLD1	hypoxia	chr2	183491415	SNV	8.3	C	A	33	0.636	0.97	C>A::C_T
DLD1_low_clone1	DLD1	hypoxia	chr2	183737711	SNV	3.87	G	A	33	0.576	0.941	C>T::T_C
DLD1_low_clone1	DLD1	hypoxia	chr2	188228165	SNV	5.88	G	T	35	0.543	1	C>A::T_T
DLD1_low_clone1	DLD1	hypoxia	chr2	188739105	SNV	4.57	G	A	25	0.4	0.956	C>T::A_T
DLD1_low_clone1	DLD1	hypoxia	chr2	188758859	SNV	3.89	G	A	22	0.591	0.947	C>T::G_T
DLD1_low_clone1	DLD1	hypoxia	chr2	188940197	SNV	3.97	C	T	29	0.517	1	C>T::A_A
DLD1_low_clone1	DLD1	hypoxia	chr2	189174599	SNV	5.34	G	A	48	0.5	1	C>T::C_A
DLD1_low_clone1	DLD1	hypoxia	chr2	190377225	SNV	4.07	A	G	30	0.4	1	T>C::A_A
DLD1_low_clone1	DLD1	hypoxia	chr2	190481720	SNV	6.24	A	G	54	0.611	1	T>C::T_C
DLD1_low_clone1	DLD1	hypoxia	chr2	190765221	SNV	7.07	T	C	33	0.606	1	T>C::C_C
DLD1_low_clone1	DLD1	hypoxia	chr2	190821177	SNV	4.71	A	C	20	0.55	1	T>G::C_C
DLD1_low_clone1	DLD1	hypoxia	chr2	191617503	SNV	5.13	A	G	28	0.643	1	T>C::A_G
DLD1_low_clone1	DLD1	hypoxia	chr2	191887890	SNV	3.93	C	A	28	0.5	1	C>A::C_T
DLD1_low_clone1	DLD1	hypoxia	chr2	192439516	SNV	4.53	A	T	27	0.63	0.941	T>A::G_T
DLD1_low_clone1	DLD1	hypoxia	chr2	193233314	SNV	3.75	A	C	15	0.533	1	T>G::T_T
DLD1_low_clone1	DLD1	hypoxia	chr2	195607622	SNV	6.41	C	T	22	0.591	1	C>T::A_A
DLD1_low_clone1	DLD1	hypoxia	chr2	199353500	SNV	5.57	C	T	27	0.556	1	C>T::A_T
DLD1_low_clone1	DLD1	hypoxia	chr2	199760342	SNV	4.62	C	T	32	0.5	1	C>T::G_A
DLD1_low_clone1	DLD1	hypoxia	chr2	201089021	SNV	5.56	T	G	42	0.429	1	T>G::A_A
DLD1_low_clone1	DLD1	hypoxia	chr2	201955780	SNV	6.51	G	T	30	0.567	1	C>A::G_T
DLD1_low_clone1	DLD1	hypoxia	chr2	202587549	SNV	6.28	A	G	31	0.581	0.95	T>C::G_A
DLD1_low_clone1	DLD1	hypoxia	chr2	202888858	SNV	6.28	G	A	33	0.485	1	C>T::G_A
DLD1_low_clone1	DLD1	hypoxia	chr2	203682747	SNV	5.53	A	C	41	0.488	1	T>G::C_C
DLD1_low_clone1	DLD1	hypoxia	chr2	205905641	SNV	6.45	C	T	37	0.486	1	C>T::T_C
DLD1_low_clone1	DLD1	hypoxia	chr2	206061238	SNV	4.88	C	T	46	0.478	1	C>T::C_T
DLD1_low_clone1	DLD1	hypoxia	chr2	206096500	SNV	5.71	C	T	38	0.526	1	C>T::A_T
DLD1_low_clone1	DLD1	hypoxia	chr2	206115320	SNV	8.44	T	G	28	0.643	1	T>G::T_A
DLD1_low_clone1	DLD1	hypoxia	chr2	206165882	SNV	4.92	G	T	31	0.452	1	C>A::C_T
DLD1_low_clone1	DLD1	hypoxia	chr2	206827099	SNV	6.84	A	G	30	0.667	1	T>C::C_G
DLD1_low_clone1	DLD1	hypoxia	chr2	207291706	SNV	5.12	A	G	25	0.48	1	T>C::A_G
DLD1_low_clone1	DLD1	hypoxia	chr2	207892655	SNV	7.63	G	A	38	0.5	0.979	C>T::G_G
DLD1_low_clone1	DLD1	hypoxia	chr2	208073225	SNV	5.71	C	T	31	0.677	0.944	C>T::G_T
DLD1_low_clone1	DLD1	hypoxia	chr2	208128275	SNV	4.44	G	A	36	0.444	1	C>T::A_A
DLD1_low_clone1	DLD1	hypoxia	chr2	208372720	SNV	7.77	A	G	32	0.688	1	T>C::C_T
DLD1_low_clone1	DLD1	hypoxia	chr2	208390466	SNV	5.42	G	A	35	0.514	1	C>T::A_T
DLD1_low_clone1	DLD1	hypoxia	chr2	208560827	SNV	5.18	G	A	44	0.386	1	C>T::T_C
DLD1_low_clone1	DLD1	hypoxia	chr2	209354579	SNV	6.64	A	G	39	0.59	0.962	T>C::C_C
DLD1_low_clone1	DLD1	hypoxia	chr2	209472583	SNV	5.92	T	C	23	0.609	1	T>C::C_G
DLD1_low_clone1	DLD1	hypoxia	chr2	210231555	SNV	4.99	G	A	29	0.483	1	C>T::G_A
DLD1_low_clone1	DLD1	hypoxia	chr2	210542899	SNV	6.06	T	C	33	0.545	1	T>C::A_G
DLD1_low_clone1	DLD1	hypoxia	chr2	213083719	SNV	4.85	T	A	41	0.39	1	T>A::A_T
DLD1_low_clone1	DLD1	hypoxia	chr2	213249152	SNV	6.8	C	A	39	0.436	1	C>A::C_T
DLD1_low_clone1	DLD1	hypoxia	chr2	213432824	SNV	4.08	C	A	14	0.571	1	C>A::C_G
DLD1_low_clone1	DLD1	hypoxia	chr2	214088047	SNV	4.96	A	G	27	0.63	1	T>C::A_T
DLD1_low_clone1	DLD1	hypoxia	chr2	214545325	SNV	4.24	C	T	30	0.5	1	C>T::A_T
DLD1_low_clone1	DLD1	hypoxia	chr2	214550381	SNV	6.25	G	T	26	0.654	0.941	C>A::A_T
DLD1_low_clone1	DLD1	hypoxia	chr2	214887235	SNV	4.56	C	T	25	0.52	1	C>T::A_C
DLD1_low_clone1	DLD1	hypoxia	chr2	215113126	SNV	3.67	A	G	37	0.243	1	T>C::C_C
DLD1_low_clone1	DLD1	hypoxia	chr2	215612570	SNV	7.14	T	C	45	0.622	0.972	T>C::T_T
DLD1_low_clone1	DLD1	hypoxia	chr2	216116676	SNV	6.66	G	T	28	0.607	1	C>A::C_T
DLD1_low_clone1	DLD1	hypoxia	chr2	216476854	SNV	7.18	C	T	41	0.439	1	C>T::A_C
DLD1_low_clone1	DLD1	hypoxia	chr2	216948123	SNV	5.67	C	T	39	0.538	1	C>T::G_T
DLD1_low_clone1	DLD1	hypoxia	chr2	217152889	SNV	5.36	G	A	56	0.536	1	C>T::T_G
DLD1_low_clone1	DLD1	hypoxia	chr2	217326612	SNV	4.3	G	T	30	0.5	1	C>A::C_C
DLD1_low_clone1	DLD1	hypoxia	chr2	217449769	SNV	6.58	C	T	25	0.6	1	C>T::A_A
DLD1_low_clone1	DLD1	hypoxia	chr2	217511602	SNV	5.65	G	A	44	0.591	1	C>T::A_T
DLD1_low_clone1	DLD1	hypoxia	chr2	218270435	SNV	6.45	A	G	29	0.586	0.964	T>C::C_A
DLD1_low_clone1	DLD1	hypoxia	chr2	218405798	SNV	5.79	A	G	39	0.462	1	T>C::A_C
DLD1_low_clone1	DLD1	hypoxia	chr2	219112805	SNV	3.98	C	T	27	0.556	1	C>T::A_T
DLD1_low_clone1	DLD1	hypoxia	chr2	219547965	SNV	4.88	C	A	36	0.472	1	C>A::C_T
DLD1_low_clone1	DLD1	hypoxia	chr2	219643985	SNV	6.08	G	A	30	0.5	1	C>T::G_C
DLD1_low_clone1	DLD1	hypoxia	chr2	220321075	SNV	3.77	C	T	57	0.491	1	C>T::A_C
DLD1_low_clone1	DLD1	hypoxia	chr2	220416705	SNV	9.72	G	A	40	0.625	1	C>T::A_G
DLD1_low_clone1	DLD1	hypoxia	chr2	220812186	SNV	7.39	A	T	38	0.526	1	T>A::C_G
DLD1_low_clone1	DLD1	hypoxia	chr2	220893582	SNV	6.1	T	C	33	0.576	0.957	T>C::A_A
DLD1_low_clone1	DLD1	hypoxia	chr2	221020074	SNV	6.93	C	A	59	0.441	1	C>A::T_C
DLD1_low_clone1	DLD1	hypoxia	chr2	222366514	SNV	4.9	G	T	35	0.543	0.96	C>A::A_T
DLD1_low_clone1	DLD1	hypoxia	chr2	222397053	SNV	7.98	A	C	40	0.6	1	T>G::C_G
DLD1_low_clone1	DLD1	hypoxia	chr2	223963159	SNV	4.46	T	C	37	0.432	1	T>C::A_A
DLD1_low_clone1	DLD1	hypoxia	chr2	224178671	SNV	6.62	G	T	47	0.468	0.947	C>A::C_T
DLD1_low_clone1	DLD1	hypoxia	chr2	225451949	SNV	5.13	T	C	25	0.64	1	T>C::A_G
DLD1_low_clone1	DLD1	hypoxia	chr2	226389028	SNV	3.97	A	G	40	0.475	1	T>C::G_A
DLD1_low_clone1	DLD1	hypoxia	chr2	226570710	SNV	9.01	A	C	42	0.643	1	T>G::C_G
DLD1_low_clone1	DLD1	hypoxia	chr2	226720588	SNV	6.06	G	A	32	0.562	0.957	C>T::C_C
DLD1_low_clone1	DLD1	hypoxia	chr2	226863641	SNV	6.17	C	T	29	0.552	0.972	C>T::G_C
DLD1_low_clone1	DLD1	hypoxia	chr2	226966231	SNV	5.09	G	A	27	0.519	1	C>T::A_C
DLD1_low_clone1	DLD1	hypoxia	chr2	227099976	SNV	6.16	G	A	17	0.647	1	C>T::A_A
DLD1_low_clone1	DLD1	hypoxia	chr2	227826441	SNV	5.46	C	T	34	0.5	1	C>T::G_C
DLD1_low_clone1	DLD1	hypoxia	chr2	228030140	SNV	5.59	T	C	32	0.531	1	T>C::A_C
DLD1_low_clone1	DLD1	hypoxia	chr2	228329351	SNV	5.79	T	C	35	0.543	1	T>C::C_G
DLD1_low_clone1	DLD1	hypoxia	chr2	229299554	SNV	4.76	C	A	39	0.462	0.967	C>A::C_A
DLD1_low_clone1	DLD1	hypoxia	chr2	229637399	SNV	3.58	C	T	22	0.455	1	C>T::G_G
DLD1_low_clone1	DLD1	hypoxia	chr2	230006984	SNV	4.49	C	T	39	0.385	1	C>T::G_C
DLD1_low_clone1	DLD1	hypoxia	chr2	230014029	SNV	6.63	G	A	33	0.545	1	C>T::G_A
DLD1_low_clone1	DLD1	hypoxia	chr2	230671250	SNV	6.74	C	T	53	0.472	1	C>T::C_G
DLD1_low_clone1	DLD1	hypoxia	chr2	231505570	SNV	5.64	G	A	41	0.439	1	C>T::G_C
DLD1_low_clone1	DLD1	hypoxia	chr2	231559403	SNV	4.5	G	T	28	0.393	1	C>A::C_C
DLD1_low_clone1	DLD1	hypoxia	chr2	231561108	SNV	5.68	A	G	37	0.541	1	T>C::C_A
DLD1_low_clone1	DLD1	hypoxia	chr2	232343811	SNV	6.16	A	G	36	0.444	1	T>C::T_G
DLD1_low_clone1	DLD1	hypoxia	chr2	233026287	SNV	4.83	A	G	29	0.414	1	T>C::C_T
DLD1_low_clone1	DLD1	hypoxia	chr2	233896309	SNV	4.12	G	A	14	0.643	1	C>T::G_T
DLD1_low_clone1	DLD1	hypoxia	chr2	234438282	SNV	6.79	A	G	38	0.447	1	T>C::C_C
DLD1_low_clone1	DLD1	hypoxia	chr2	234801941	SNV	4.11	A	G	26	0.538	1	T>C::A_G
DLD1_low_clone1	DLD1	hypoxia	chr2	235229182	SNV	5.19	G	A	37	0.405	1	C>T::C_C
DLD1_low_clone1	DLD1	hypoxia	chr2	235509060	SNV	7.66	C	A	34	0.588	1	C>A::C_C
DLD1_low_clone1	DLD1	hypoxia	chr2	235929543	SNV	6.74	A	T	38	0.605	1	T>A::G_T
DLD1_low_clone1	DLD1	hypoxia	chr2	236287561	SNV	7.09	T	C	32	0.656	0.955	T>C::A_A
DLD1_low_clone1	DLD1	hypoxia	chr2	236307914	SNV	4.79	C	T	49	0.469	0.935	C>T::G_G
DLD1_low_clone1	DLD1	hypoxia	chr2	237523733	SNV	7.52	G	T	40	0.575	1	C>A::C_T
DLD1_low_clone1	DLD1	hypoxia	chr2	238026578	SNV	5.08	C	T	40	0.475	0.964	C>T::G_G
DLD1_low_clone1	DLD1	hypoxia	chr2	238772158	SNV	3.93	A	G	38	0.316	1	T>C::G_A
DLD1_low_clone1	DLD1	hypoxia	chr2	238856789	SNV	3.97	C	T	52	0.365	1	C>T::C_C
DLD1_low_clone1	DLD1	hypoxia	chr2	239022467	SNV	3.84	C	T	31	0.355	1	C>T::C_C
DLD1_low_clone1	DLD1	hypoxia	chr2	239309740	SNV	3.76	C	T	16	0.375	0.974	C>T::C_A
DLD1_low_clone1	DLD1	hypoxia	chr2	239757945	SNV	4.04	G	T	26	0.385	1	C>A::C_G
DLD1_low_clone1	DLD1	hypoxia	chr2	241053022	SNV	3.86	C	A	32	0.406	1	C>A::C_T
DLD1_low_clone1	DLD1	hypoxia	chr2	241247592	SNV	7.37	T	A	42	0.548	1	T>A::C_C
DLD1_low_clone1	DLD1	hypoxia	chr3	335888	SNV	4.21	C	T	32	0.562	0.95	C>T::G_G
DLD1_low_clone1	DLD1	hypoxia	chr3	336658	SNV	4.43	G	A	36	0.472	1	C>T::G_A
DLD1_low_clone1	DLD1	hypoxia	chr3	1160876	SNV	5.23	A	C	35	0.457	0.97	T>G::C_G
DLD1_low_clone1	DLD1	hypoxia	chr3	1213881	SNV	4.9	G	A	28	0.5	1	C>T::A_C
DLD1_low_clone1	DLD1	hypoxia	chr3	2095574	SNV	4.07	G	T	35	0.457	1	C>A::C_T
DLD1_low_clone1	DLD1	hypoxia	chr3	2302101	SNV	5.42	G	T	38	0.421	1	C>A::C_T
DLD1_low_clone1	DLD1	hypoxia	chr3	3686695	SNV	3.64	G	A	37	0.378	1	C>T::A_C
DLD1_low_clone1	DLD1	hypoxia	chr3	4805351	SNV	3.61	G	A	37	0.459	1	C>T::G_C
DLD1_low_clone1	DLD1	hypoxia	chr3	4901181	SNV	4	C	T	19	0.421	1	C>T::A_T
DLD1_low_clone1	DLD1	hypoxia	chr3	5061343	SNV	6.26	G	A	36	0.444	1	C>T::G_T
DLD1_low_clone1	DLD1	hypoxia	chr3	6183947	SNV	5.21	T	A	25	0.44	1	T>A::G_T
DLD1_low_clone1	DLD1	hypoxia	chr3	7198279	SNV	4.77	G	A	34	0.618	1	C>T::A_G
DLD1_low_clone1	DLD1	hypoxia	chr3	7893770	SNV	4.14	T	C	35	0.514	1	T>C::C_G
DLD1_low_clone1	DLD1	hypoxia	chr3	8105580	SNV	8.31	C	T	37	0.595	1	C>T::A_A
DLD1_low_clone1	DLD1	hypoxia	chr3	9119852	SNV	5.84	C	T	31	0.516	1	C>T::G_G
DLD1_low_clone1	DLD1	hypoxia	chr3	9136638	SNV	4.88	A	G	29	0.517	1	T>C::G_A
DLD1_low_clone1	DLD1	hypoxia	chr3	10533733	SNV	6.98	T	C	42	0.595	1	T>C::C_C
DLD1_low_clone1	DLD1	hypoxia	chr3	10603398	SNV	4.14	T	C	33	0.364	1	T>C::A_G
DLD1_low_clone1	DLD1	hypoxia	chr3	11435968	SNV	6.93	C	T	29	0.517	1	C>T::G_A
DLD1_low_clone1	DLD1	hypoxia	chr3	12852969	SNV	6.88	G	T	31	0.548	1	C>A::C_T
DLD1_low_clone1	DLD1	hypoxia	chr3	12973591	SNV	4.29	A	G	36	0.472	0.935	T>C::G_A
DLD1_low_clone1	DLD1	hypoxia	chr3	13076477	SNV	6.78	C	T	26	0.5	1	C>T::G_C
DLD1_low_clone1	DLD1	hypoxia	chr3	13377080	SNV	5.49	C	T	40	0.4	1	C>T::G_T
DLD1_low_clone1	DLD1	hypoxia	chr3	13561939	SNV	3.66	A	G	35	0.429	1	T>C::A_G
DLD1_low_clone1	DLD1	hypoxia	chr3	13857268	SNV	6.32	C	T	31	0.548	1	C>T::G_T
DLD1_low_clone1	DLD1	hypoxia	chr3	14342385	SNV	5.93	C	A	43	0.442	1	C>A::C_C
DLD1_low_clone1	DLD1	hypoxia	chr3	14394283	SNV	5.13	G	A	43	0.419	0.974	C>T::G_T
DLD1_low_clone1	DLD1	hypoxia	chr3	14898382	SNV	4.51	C	T	38	0.395	1	C>T::G_C
DLD1_low_clone1	DLD1	hypoxia	chr3	15059058	SNV	6.36	G	T	53	0.491	1	C>A::C_T
DLD1_low_clone1	DLD1	hypoxia	chr3	15301543	SNV	5.85	G	T	37	0.486	0.966	C>A::C_T
DLD1_low_clone1	DLD1	hypoxia	chr3	15701647	SNV	3.99	A	T	32	0.438	0.967	T>A::T_T
DLD1_low_clone1	DLD1	hypoxia	chr3	16029305	SNV	5.58	G	T	24	0.542	0.96	C>A::G_T
DLD1_low_clone1	DLD1	hypoxia	chr3	16121104	SNV	4.39	G	A	32	0.406	1	C>T::G_T
DLD1_low_clone1	DLD1	hypoxia	chr3	16337636	SNV	4.1	G	A	29	0.414	1	C>T::C_C
DLD1_low_clone1	DLD1	hypoxia	chr3	16428440	SNV	3.83	C	A	24	0.458	0.957	C>A::A_T
DLD1_low_clone1	DLD1	hypoxia	chr3	17913494	SNV	3.6	C	A	37	0.486	1	C>A::C_T
DLD1_low_clone1	DLD1	hypoxia	chr3	18148892	SNV	4.96	G	A	35	0.486	1	C>T::C_C
DLD1_low_clone1	DLD1	hypoxia	chr3	19153984	SNV	9.4	A	G	42	0.548	1	T>C::A_G
DLD1_low_clone1	DLD1	hypoxia	chr3	20752567	SNV	7.32	T	C	38	0.5	1	T>C::C_C
DLD1_low_clone1	DLD1	hypoxia	chr3	20854445	SNV	4.53	C	A	34	0.5	1	C>A::G_T
DLD1_low_clone1	DLD1	hypoxia	chr3	21099823	SNV	4.28	A	G	40	0.575	1	T>C::A_G
DLD1_low_clone1	DLD1	hypoxia	chr3	22435352	SNV	10	G	T	38	0.684	0.974	C>A::G_T
DLD1_low_clone1	DLD1	hypoxia	chr3	23220848	SNV	4.7	T	C	43	0.512	1	T>C::G_T
DLD1_low_clone1	DLD1	hypoxia	chr3	23532277	SNV	5.36	C	A	40	0.575	1	C>A::C_T
DLD1_low_clone1	DLD1	hypoxia	chr3	24644994	SNV	7.51	C	A	39	0.59	1	C>A::C_T
DLD1_low_clone1	DLD1	hypoxia	chr3	25576038	SNV	7.97	G	T	34	0.559	1	C>A::A_T
DLD1_low_clone1	DLD1	hypoxia	chr3	27592100	SNV	7.55	G	A	34	0.559	0.977	C>T::C_A
DLD1_low_clone1	DLD1	hypoxia	chr3	28666719	SNV	4.63	A	G	32	0.531	1	T>C::C_G
DLD1_low_clone1	DLD1	hypoxia	chr3	28697787	SNV	3.63	C	T	26	0.577	0.947	C>T::G_G
DLD1_low_clone1	DLD1	hypoxia	chr3	28982624	SNV	5.13	T	C	22	0.5	1	T>C::G_T
DLD1_low_clone1	DLD1	hypoxia	chr3	29016291	SNV	5	A	G	46	0.5	1	T>C::A_G
DLD1_low_clone1	DLD1	hypoxia	chr3	29115977	SNV	3.71	G	C	34	0.529	1	C>G::T_A
DLD1_low_clone1	DLD1	hypoxia	chr3	29196424	SNV	6.75	G	A	45	0.556	1	C>T::A_C
DLD1_low_clone1	DLD1	hypoxia	chr3	29685706	SNV	7.3	G	T	51	0.51	1	C>A::C_T
DLD1_low_clone1	DLD1	hypoxia	chr3	30052496	SNV	3.76	A	G	46	0.413	1	T>C::T_T
DLD1_low_clone1	DLD1	hypoxia	chr3	30715712	SNV	4.53	A	C	37	0.541	1	T>G::C_T
DLD1_low_clone1	DLD1	hypoxia	chr3	31349697	SNV	5.14	T	C	37	0.649	1	T>C::C_T
DLD1_low_clone1	DLD1	hypoxia	chr3	31739220	SNV	4.25	A	G	25	0.4	1	T>C::G_A
DLD1_low_clone1	DLD1	hypoxia	chr3	32196266	SNV	7.53	A	G	39	0.59	1	T>C::G_T
DLD1_low_clone1	DLD1	hypoxia	chr3	32609665	SNV	4.85	A	G	40	0.4	1	T>C::A_T
DLD1_low_clone1	DLD1	hypoxia	chr3	32646410	SNV	6.22	T	C	45	0.533	0.964	T>C::C_T
DLD1_low_clone1	DLD1	hypoxia	chr3	32670471	SNV	6.86	T	C	36	0.556	1	T>C::T_T
DLD1_low_clone1	DLD1	hypoxia	chr3	32716517	SNV	5.32	A	G	32	0.469	1	T>C::A_A
DLD1_low_clone1	DLD1	hypoxia	chr3	34275133	SNV	5.95	C	T	40	0.625	1	C>T::C_C
DLD1_low_clone1	DLD1	hypoxia	chr3	34418558	SNV	7.12	G	A	37	0.568	1	C>T::T_T
DLD1_low_clone1	DLD1	hypoxia	chr3	35456503	SNV	6.54	G	T	30	0.5	0.973	C>A::C_T
DLD1_low_clone1	DLD1	hypoxia	chr3	36364960	SNV	5.31	G	T	29	0.586	1	C>A::C_T
DLD1_low_clone1	DLD1	hypoxia	chr3	36692264	SNV	3.94	G	T	29	0.517	1	C>A::C_C
DLD1_low_clone1	DLD1	hypoxia	chr3	36707741	SNV	5.09	A	G	27	0.519	0.955	T>C::G_C
DLD1_low_clone1	DLD1	hypoxia	chr3	36866575	SNV	4.53	A	G	26	0.385	1	T>C::G_G
DLD1_low_clone1	DLD1	hypoxia	chr3	37499546	SNV	6.92	T	C	32	0.5	1	T>C::A_G
DLD1_low_clone1	DLD1	hypoxia	chr3	39012917	SNV	6.9	G	A	42	0.524	1	C>T::A_G
DLD1_low_clone1	DLD1	hypoxia	chr3	39763831	SNV	4.6	C	A	26	0.577	1	C>A::A_T
DLD1_low_clone1	DLD1	hypoxia	chr3	40506340	SNV	6.33	T	C	31	0.548	1	T>C::C_G
DLD1_low_clone1	DLD1	hypoxia	chr3	41029156	SNV	6.42	T	C	34	0.588	1	T>C::T_A
DLD1_low_clone1	DLD1	hypoxia	chr3	41636149	SNV	4.26	A	G	28	0.429	1	T>C::A_G
DLD1_low_clone1	DLD1	hypoxia	chr3	41859354	SNV	6.1	G	T	38	0.5	1	C>A::C_T
DLD1_low_clone1	DLD1	hypoxia	chr3	41906396	SNV	5.93	G	T	17	0.588	1	C>A::G_C
DLD1_low_clone1	DLD1	hypoxia	chr3	42011906	SNV	5.14	C	A	31	0.419	1	C>A::C_T
DLD1_low_clone1	DLD1	hypoxia	chr3	42194476	SNV	6.73	A	G	38	0.526	1	T>C::G_T
DLD1_low_clone1	DLD1	hypoxia	chr3	42857622	SNV	5.76	T	C	27	0.519	1	T>C::A_C
DLD1_low_clone1	DLD1	hypoxia	chr3	43268162	SNV	5.94	G	T	42	0.452	0.969	C>A::T_T
DLD1_low_clone1	DLD1	hypoxia	chr3	43630547	SNV	5.75	T	C	22	0.591	0.972	T>C::C_A
DLD1_low_clone1	DLD1	hypoxia	chr3	44088219	SNV	5.31	T	C	28	0.607	1	T>C::G_A
DLD1_low_clone1	DLD1	hypoxia	chr3	44286539	SNV	4.88	C	A	31	0.613	1	C>A::A_T
DLD1_low_clone1	DLD1	hypoxia	chr3	45001993	SNV	5.84	C	T	36	0.667	0.938	C>T::C_A
DLD1_low_clone1	DLD1	hypoxia	chr3	45157909	SNV	4.14	T	G	27	0.444	1	T>G::G_C
DLD1_low_clone1	DLD1	hypoxia	chr3	45200731	SNV	7.16	T	C	43	0.558	1	T>C::G_A
DLD1_low_clone1	DLD1	hypoxia	chr3	45246579	SNV	8.28	G	A	41	0.659	0.957	C>T::G_A
DLD1_low_clone1	DLD1	hypoxia	chr3	46434922	SNV	5.59	G	A	51	0.471	1	C>T::A_A
DLD1_low_clone1	DLD1	hypoxia	chr3	46736622	SNV	5.35	T	C	37	0.378	1	T>C::C_G
DLD1_low_clone1	DLD1	hypoxia	chr3	46927584	SNV	9.17	G	A	27	0.778	1	C>T::G_G
DLD1_low_clone1	DLD1	hypoxia	chr3	47323753	SNV	6.47	C	A	29	0.586	1	C>A::C_T
DLD1_low_clone1	DLD1	hypoxia	chr3	47368767	SNV	4.63	C	A	28	0.464	0.967	C>A::C_C
DLD1_low_clone1	DLD1	hypoxia	chr3	47638283	SNV	10.07	T	C	31	0.71	1	T>C::A_G
DLD1_low_clone1	DLD1	hypoxia	chr3	47988995	SNV	5.66	A	G	31	0.452	1	T>C::C_A
DLD1_low_clone1	DLD1	hypoxia	chr3	48116693	SNV	3.65	G	T	31	0.355	1	C>A::C_T
DLD1_low_clone1	DLD1	hypoxia	chr3	48503728	SNV	6.36	T	A	36	0.528	1	T>A::C_C
DLD1_low_clone1	DLD1	hypoxia	chr3	49137297	SNV	6.07	C	T	40	0.5	1	C>T::G_A
DLD1_low_clone1	DLD1	hypoxia	chr3	49450095	SNV	6.02	G	A	33	0.545	1	C>T::G_G
DLD1_low_clone1	DLD1	hypoxia	chr3	49576320	SNV	6.76	T	A	31	0.516	1	T>A::T_C
DLD1_low_clone1	DLD1	hypoxia	chr3	49945677	SNV	4.84	T	C	37	0.432	0.964	T>C::A_C
DLD1_low_clone1	DLD1	hypoxia	chr3	50263441	SNV	5.32	G	A	20	0.55	0.96	C>T::A_A
DLD1_low_clone1	DLD1	hypoxia	chr3	50326243	SNV	5.39	T	C	34	0.588	1	T>C::C_T
DLD1_low_clone1	DLD1	hypoxia	chr3	51152324	SNV	4.93	C	T	31	0.387	1	C>T::G_C
DLD1_low_clone1	DLD1	hypoxia	chr3	51658409	SNV	9.48	G	A	40	0.575	1	C>T::G_A
DLD1_low_clone1	DLD1	hypoxia	chr3	51945609	SNV	5.19	C	T	40	0.45	1	C>T::G_T
DLD1_low_clone1	DLD1	hypoxia	chr3	52382998	SNV	5.21	T	A	27	0.444	1	T>A::C_G
DLD1_low_clone1	DLD1	hypoxia	chr3	53025932	SNV	5.12	A	G	38	0.395	1	T>C::C_G
DLD1_low_clone1	DLD1	hypoxia	chr3	53083717	SNV	7.58	C	T	34	0.529	1	C>T::C_G
DLD1_low_clone1	DLD1	hypoxia	chr3	53207794	SNV	8.51	T	C	39	0.538	1	T>C::A_G
DLD1_low_clone1	DLD1	hypoxia	chr3	53281217	SNV	4.08	T	C	33	0.485	1	T>C::A_G
DLD1_low_clone1	DLD1	hypoxia	chr3	53455608	SNV	4.99	T	C	29	0.483	1	T>C::C_C
DLD1_low_clone1	DLD1	hypoxia	chr3	54337227	SNV	5.49	T	G	27	0.444	1	T>G::C_T
DLD1_low_clone1	DLD1	hypoxia	chr3	54541171	SNV	5.06	G	A	20	0.65	1	C>T::C_C
DLD1_low_clone1	DLD1	hypoxia	chr3	54933840	SNV	8.54	C	T	27	0.778	0.958	C>T::G_T
DLD1_low_clone1	DLD1	hypoxia	chr3	56857169	SNV	3.64	A	G	37	0.459	1	T>C::T_T
DLD1_low_clone1	DLD1	hypoxia	chr3	57897598	SNV	5.93	A	G	32	0.5	1	T>C::C_C
DLD1_low_clone1	DLD1	hypoxia	chr3	58008479	SNV	3.74	C	A	17	0.412	1	C>A::G_T
DLD1_low_clone1	DLD1	hypoxia	chr3	58575400	SNV	4.7	C	A	32	0.469	1	C>A::C_T
DLD1_low_clone1	DLD1	hypoxia	chr3	58938859	SNV	6.75	T	G	45	0.489	0.974	T>G::A_T
DLD1_low_clone1	DLD1	hypoxia	chr3	59230443	SNV	5.83	T	C	46	0.435	1	T>C::A_G
DLD1_low_clone1	DLD1	hypoxia	chr3	59258789	SNV	4.1	C	T	38	0.395	0.969	C>T::A_C
DLD1_low_clone1	DLD1	hypoxia	chr3	59817238	SNV	4.21	T	C	36	0.361	1	T>C::C_G
DLD1_low_clone1	DLD1	hypoxia	chr3	60040608	SNV	5.6	T	A	37	0.622	1	T>A::C_T
DLD1_low_clone1	DLD1	hypoxia	chr3	61627388	SNV	3.64	T	C	36	0.389	1	T>C::T_C
DLD1_low_clone1	DLD1	hypoxia	chr3	61649973	SNV	3.7	G	T	39	0.513	1	C>A::C_T
DLD1_low_clone1	DLD1	hypoxia	chr3	62014941	SNV	3.65	A	T	21	0.381	1	T>A::A_T
DLD1_low_clone1	DLD1	hypoxia	chr3	62400749	SNV	4.06	G	A	21	0.429	1	C>T::G_G
DLD1_low_clone1	DLD1	hypoxia	chr3	62584561	SNV	8.75	C	A	39	0.59	1	C>A::G_T
DLD1_low_clone1	DLD1	hypoxia	chr3	63680460	SNV	6.33	C	T	31	0.548	1	C>T::T_T
DLD1_low_clone1	DLD1	hypoxia	chr3	64380181	SNV	4.14	T	C	43	0.442	1	T>C::A_A
DLD1_low_clone1	DLD1	hypoxia	chr3	65546382	SNV	5.54	C	T	34	0.588	1	C>T::A_A
DLD1_low_clone1	DLD1	hypoxia	chr3	65923916	SNV	5.45	C	T	31	0.452	1	C>T::G_A
DLD1_low_clone1	DLD1	hypoxia	chr3	65942914	SNV	5.01	G	T	26	0.423	1	C>A::C_G
DLD1_low_clone1	DLD1	hypoxia	chr3	66330495	SNV	4.36	T	C	23	0.652	1	T>C::G_G
DLD1_low_clone1	DLD1	hypoxia	chr3	66525500	SNV	5.6	G	A	30	0.467	0.969	C>T::A_A
DLD1_low_clone1	DLD1	hypoxia	chr3	66755306	SNV	5.78	G	A	47	0.532	1	C>T::C_A
DLD1_low_clone1	DLD1	hypoxia	chr3	67951032	SNV	3.51	G	A	26	0.5	1	C>T::T_T
DLD1_low_clone1	DLD1	hypoxia	chr3	68245190	SNV	5.04	G	A	34	0.559	1	C>T::C_A
DLD1_low_clone1	DLD1	hypoxia	chr3	69258411	SNV	5.08	T	C	43	0.535	1	T>C::C_A
DLD1_low_clone1	DLD1	hypoxia	chr3	70565317	SNV	4.59	G	A	44	0.409	1	C>T::A_T
DLD1_low_clone1	DLD1	hypoxia	chr3	71047529	SNV	6.93	C	A	29	0.517	1	C>A::A_T
DLD1_low_clone1	DLD1	hypoxia	chr3	71752651	SNV	7.38	T	C	52	0.577	1	T>C::A_G
DLD1_low_clone1	DLD1	hypoxia	chr3	72447701	SNV	5.82	G	T	34	0.471	1	C>A::C_G
DLD1_low_clone1	DLD1	hypoxia	chr3	72515499	SNV	4.51	T	G	47	0.404	1	T>G::C_T
DLD1_low_clone1	DLD1	hypoxia	chr3	73096442	SNV	5.72	T	C	36	0.528	1	T>C::A_A
DLD1_low_clone1	DLD1	hypoxia	chr3	73285996	SNV	7	T	C	25	0.68	1	T>C::T_T
DLD1_low_clone1	DLD1	hypoxia	chr3	73796505	SNV	5.8	C	T	37	0.486	1	C>T::C_T
DLD1_low_clone1	DLD1	hypoxia	chr3	73807285	SNV	5.37	C	A	23	0.522	1	C>A::C_T
DLD1_low_clone1	DLD1	hypoxia	chr3	74406263	SNV	4.89	C	T	22	0.591	1	C>T::A_A
DLD1_low_clone1	DLD1	hypoxia	chr3	74695389	SNV	3.74	C	T	33	0.455	1	C>T::G_T
DLD1_low_clone1	DLD1	hypoxia	chr3	75256281	SNV	5.01	C	T	33	0.424	0.97	C>T::C_C
DLD1_low_clone1	DLD1	hypoxia	chr3	75434461	SNV	5.71	G	T	24	0.542	1	C>A::C_T
DLD1_low_clone1	DLD1	hypoxia	chr3	75499207	SNV	4.55	G	A	34	0.471	1	C>T::C_T
DLD1_low_clone1	DLD1	hypoxia	chr3	75913361	SNV	4.52	C	A	34	0.529	1	C>A::C_T
DLD1_low_clone1	DLD1	hypoxia	chr3	76891337	SNV	4.28	G	A	17	0.588	1	C>T::A_A
DLD1_low_clone1	DLD1	hypoxia	chr3	77262366	SNV	3.62	A	G	26	0.462	1	T>C::T_C
DLD1_low_clone1	DLD1	hypoxia	chr3	77663327	SNV	3.75	C	A	32	0.406	1	C>A::A_T
DLD1_low_clone1	DLD1	hypoxia	chr3	77707561	SNV	3.61	A	G	22	0.955	1	T>C::T_T
DLD1_low_clone1	DLD1	hypoxia	chr3	78781144	SNV	4.37	T	C	29	0.517	1	T>C::C_T
DLD1_low_clone1	DLD1	hypoxia	chr3	78781870	SNV	6.11	T	C	21	0.714	1	T>C::G_A
DLD1_low_clone1	DLD1	hypoxia	chr3	79125692	SNV	5.29	C	T	33	0.455	1	C>T::G_G
DLD1_low_clone1	DLD1	hypoxia	chr3	80091404	SNV	5.85	A	G	38	0.447	1	T>C::T_A
DLD1_low_clone1	DLD1	hypoxia	chr3	80691770	SNV	4.86	G	T	31	0.581	1	C>A::C_C
DLD1_low_clone1	DLD1	hypoxia	chr3	81172648	SNV	5.01	A	G	32	0.406	1	T>C::A_T
DLD1_low_clone1	DLD1	hypoxia	chr3	81492222	SNV	6.09	G	A	32	0.469	1	C>T::A_T
DLD1_low_clone1	DLD1	hypoxia	chr3	83558934	SNV	8.67	C	A	36	0.583	1	C>A::T_T
DLD1_low_clone1	DLD1	hypoxia	chr3	83649899	SNV	6.88	G	T	31	0.548	1	C>A::C_T
DLD1_low_clone1	DLD1	hypoxia	chr3	84086190	SNV	3.6	G	T	17	0.471	1	C>A::C_T
DLD1_low_clone1	DLD1	hypoxia	chr3	84810489	SNV	4.91	G	A	36	0.528	1	C>T::T_A
DLD1_low_clone1	DLD1	hypoxia	chr3	86345473	SNV	5.63	T	C	33	0.576	1	T>C::C_G
DLD1_low_clone1	DLD1	hypoxia	chr3	86755802	SNV	5.85	C	T	35	0.571	1	C>T::G_C
DLD1_low_clone1	DLD1	hypoxia	chr3	88658769	SNV	4.1	A	G	34	0.471	1	T>C::A_G
DLD1_low_clone1	DLD1	hypoxia	chr3	89429593	SNV	4.75	C	A	31	0.581	1	C>A::G_T
DLD1_low_clone1	DLD1	hypoxia	chr3	90140894	SNV	5.99	A	T	27	0.741	1	T>A::A_T
DLD1_low_clone1	DLD1	hypoxia	chr3	90386528	SNV	4.5	A	G	31	0.419	1	T>C::A_C
DLD1_low_clone1	DLD1	hypoxia	chr3	91499046	SNV	7.22	G	A	31	0.645	1	C>T::T_A
DLD1_low_clone1	DLD1	hypoxia	chr3	94780603	SNV	4.04	A	G	21	0.667	1	T>C::C_A
DLD1_low_clone1	DLD1	hypoxia	chr3	95309503	SNV	4.39	T	C	32	0.406	1	T>C::C_G
DLD1_low_clone1	DLD1	hypoxia	chr3	97132127	SNV	4.73	A	C	35	0.6	1	T>G::A_A
DLD1_low_clone1	DLD1	hypoxia	chr3	97809204	SNV	6.08	G	T	32	0.594	1	C>A::C_T
DLD1_low_clone1	DLD1	hypoxia	chr3	98812357	SNV	8.66	C	T	35	0.629	1	C>T::G_A
DLD1_low_clone1	DLD1	hypoxia	chr3	99133337	SNV	7.14	T	C	32	0.656	0.962	T>C::A_C
DLD1_low_clone1	DLD1	hypoxia	chr3	99303379	SNV	5.35	G	A	38	0.579	1	C>T::T_C
DLD1_low_clone1	DLD1	hypoxia	chr3	99973854	SNV	4.23	G	T	42	0.452	1	C>A::C_T
DLD1_low_clone1	DLD1	hypoxia	chr3	102550527	SNV	4.11	T	C	36	0.528	1	T>C::G_G
DLD1_low_clone1	DLD1	hypoxia	chr3	102695675	SNV	4.77	T	C	40	0.5	1	T>C::T_G
DLD1_low_clone1	DLD1	hypoxia	chr3	103028125	SNV	6.61	A	G	36	0.417	1	T>C::A_G
DLD1_low_clone1	DLD1	hypoxia	chr3	104162613	SNV	4.16	A	G	33	0.485	1	T>C::A_C
DLD1_low_clone1	DLD1	hypoxia	chr3	104579335	SNV	3.84	G	T	30	0.433	1	C>A::T_T
DLD1_low_clone1	DLD1	hypoxia	chr3	106565839	SNV	3.59	G	A	37	0.405	1	C>T::A_A
DLD1_low_clone1	DLD1	hypoxia	chr3	106695656	SNV	4.92	G	A	30	0.467	0.958	C>T::A_T
DLD1_low_clone1	DLD1	hypoxia	chr3	107841148	SNV	7.61	G	T	34	0.618	0.971	C>A::C_T
DLD1_low_clone1	DLD1	hypoxia	chr3	107897221	SNV	6.44	C	A	25	0.6	1	C>A::C_T
DLD1_low_clone1	DLD1	hypoxia	chr3	108002336	SNV	5.69	G	A	31	0.516	0.963	C>T::G_C
DLD1_low_clone1	DLD1	hypoxia	chr3	108075671	SNV	5.2	A	T	36	0.444	0.971	T>A::C_A
DLD1_low_clone1	DLD1	hypoxia	chr3	108207873	SNV	5.78	C	T	45	0.444	1	C>T::T_T
DLD1_low_clone1	DLD1	hypoxia	chr3	109356014	SNV	8.77	T	C	38	0.632	1	T>C::C_C
DLD1_low_clone1	DLD1	hypoxia	chr3	109500314	SNV	3.92	G	A	26	0.423	1	C>T::G_A
DLD1_low_clone1	DLD1	hypoxia	chr3	109810464	SNV	5.23	C	A	28	0.464	1	C>A::C_T
DLD1_low_clone1	DLD1	hypoxia	chr3	110426482	SNV	5.16	G	T	29	0.483	0.963	C>A::C_T
DLD1_low_clone1	DLD1	hypoxia	chr3	111285765	SNV	5.49	C	T	31	0.484	1	C>T::G_C
DLD1_low_clone1	DLD1	hypoxia	chr3	111927525	SNV	6.11	A	G	49	0.469	1	T>C::C_T
DLD1_low_clone1	DLD1	hypoxia	chr3	112018906	SNV	5.65	C	A	29	0.379	1	C>A::A_A
DLD1_low_clone1	DLD1	hypoxia	chr3	112652971	SNV	6.25	T	C	37	0.541	0.963	T>C::T_A
DLD1_low_clone1	DLD1	hypoxia	chr3	113256913	SNV	5.7	A	G	31	0.548	0.962	T>C::C_G
DLD1_low_clone1	DLD1	hypoxia	chr3	113257567	SNV	4.72	G	T	42	0.5	1	C>A::T_T
DLD1_low_clone1	DLD1	hypoxia	chr3	113409822	SNV	3.62	A	G	40	0.475	1	T>C::A_C
DLD1_low_clone1	DLD1	hypoxia	chr3	114976653	SNV	4.21	G	A	32	0.469	1	C>T::A_G
DLD1_low_clone1	DLD1	hypoxia	chr3	115034943	SNV	5.9	C	T	35	0.571	0.957	C>T::G_T
DLD1_low_clone1	DLD1	hypoxia	chr3	118006750	SNV	5.95	A	C	29	0.552	1	T>G::A_T
DLD1_low_clone1	DLD1	hypoxia	chr3	119040285	SNV	3.89	A	G	21	0.571	1	T>C::T_A
DLD1_low_clone1	DLD1	hypoxia	chr3	119395286	SNV	6.96	A	G	34	0.618	0.968	T>C::T_G
DLD1_low_clone1	DLD1	hypoxia	chr3	120272553	SNV	4.88	G	A	33	0.424	1	C>T::G_C
DLD1_low_clone1	DLD1	hypoxia	chr3	120966196	SNV	5.94	T	C	42	0.524	1	T>C::G_T
DLD1_low_clone1	DLD1	hypoxia	chr3	121001527	SNV	4.23	C	A	31	0.484	1	C>A::C_C
DLD1_low_clone1	DLD1	hypoxia	chr3	122880565	SNV	5.18	C	G	29	0.448	1	C>G::A_A
DLD1_low_clone1	DLD1	hypoxia	chr3	123297510	SNV	6.7	T	C	29	0.517	1	T>C::A_T
DLD1_low_clone1	DLD1	hypoxia	chr3	124403234	SNV	5.1	A	G	42	0.548	1	T>C::A_T
DLD1_low_clone1	DLD1	hypoxia	chr3	125374546	SNV	5.79	C	T	32	0.5	1	C>T::G_A
DLD1_low_clone1	DLD1	hypoxia	chr3	125663705	SNV	6.1	T	C	38	0.5	1	T>C::G_G
DLD1_low_clone1	DLD1	hypoxia	chr3	125781113	SNV	4.65	G	A	42	0.429	0.964	C>T::G_C
DLD1_low_clone1	DLD1	hypoxia	chr3	125885747	SNV	6.01	A	G	50	0.46	1	T>C::G_G
DLD1_low_clone1	DLD1	hypoxia	chr3	126916358	SNV	7.34	G	A	35	0.6	1	C>T::G_A
DLD1_low_clone1	DLD1	hypoxia	chr3	127078873	SNV	5.53	G	A	27	0.444	1	C>T::C_T
DLD1_low_clone1	DLD1	hypoxia	chr3	127938034	SNV	4.58	C	A	38	0.553	1	C>A::C_A
DLD1_low_clone1	DLD1	hypoxia	chr3	128086761	SNV	8.73	T	A	36	0.556	1	T>A::A_G
DLD1_low_clone1	DLD1	hypoxia	chr3	128092094	SNV	4.07	A	G	37	0.324	1	T>C::T_G
DLD1_low_clone1	DLD1	hypoxia	chr3	128467639	SNV	5.33	G	A	32	0.469	1	C>T::G_C
DLD1_low_clone1	DLD1	hypoxia	chr3	129296989	SNV	4.63	C	T	43	0.326	1	C>T::T_G
DLD1_low_clone1	DLD1	hypoxia	chr3	129313565	SNV	4.92	C	A	22	0.5	1	C>A::C_C
DLD1_low_clone1	DLD1	hypoxia	chr3	129737842	SNV	3.71	A	T	35	0.314	1	T>A::T_T
DLD1_low_clone1	DLD1	hypoxia	chr3	130107255	SNV	4.83	G	A	41	0.415	1	C>T::C_A
DLD1_low_clone1	DLD1	hypoxia	chr3	130572255	SNV	5.01	A	G	35	0.457	1	T>C::A_A
DLD1_low_clone1	DLD1	hypoxia	chr3	131123499	SNV	3.84	C	A	28	0.393	1	C>A::G_T
DLD1_low_clone1	DLD1	hypoxia	chr3	132416432	SNV	9.29	T	C	47	0.617	1	T>C::A_C
DLD1_low_clone1	DLD1	hypoxia	chr3	133368297	SNV	8.09	C	T	38	0.632	0.966	C>T::G_T
DLD1_low_clone1	DLD1	hypoxia	chr3	133408627	SNV	3.99	A	G	28	0.464	1	T>C::C_G
DLD1_low_clone1	DLD1	hypoxia	chr3	133487351	SNV	3.75	G	T	33	0.545	0.941	C>A::C_T
DLD1_low_clone1	DLD1	hypoxia	chr3	133873167	SNV	4.6	A	G	37	0.324	1	T>C::G_A
DLD1_low_clone1	DLD1	hypoxia	chr3	133946335	SNV	6.58	A	G	30	0.533	1	T>C::G_C
DLD1_low_clone1	DLD1	hypoxia	chr3	134460117	SNV	5.21	T	C	39	0.487	0.962	T>C::T_G
DLD1_low_clone1	DLD1	hypoxia	chr3	135780994	SNV	6.98	A	G	29	0.621	1	T>C::A_A
DLD1_low_clone1	DLD1	hypoxia	chr3	135904056	SNV	4.57	G	A	34	0.441	1	C>T::G_A
DLD1_low_clone1	DLD1	hypoxia	chr3	137026465	SNV	7.49	G	T	30	0.567	1	C>A::C_A
DLD1_low_clone1	DLD1	hypoxia	chr3	138402266	SNV	8.98	G	A	41	0.634	0.973	C>T::A_A
DLD1_low_clone1	DLD1	hypoxia	chr3	138563149	SNV	4.34	C	T	39	0.41	1	C>T::A_T
DLD1_low_clone1	DLD1	hypoxia	chr3	138762517	SNV	9.62	A	G	36	0.667	0.98	T>C::A_G
DLD1_low_clone1	DLD1	hypoxia	chr3	140185872	SNV	5.27	C	T	42	0.405	1	C>T::G_T
DLD1_low_clone1	DLD1	hypoxia	chr3	140315287	SNV	7.17	T	G	33	0.667	0.958	T>G::G_T
DLD1_low_clone1	DLD1	hypoxia	chr3	141167184	SNV	3.72	G	T	27	0.407	1	C>A::C_T
DLD1_low_clone1	DLD1	hypoxia	chr3	142718740	SNV	4.5	C	A	35	0.457	1	C>A::C_T
DLD1_low_clone1	DLD1	hypoxia	chr3	142938793	SNV	3.76	G	A	26	0.346	1	C>T::C_T
DLD1_low_clone1	DLD1	hypoxia	chr3	142968964	SNV	6.44	C	T	35	0.514	1	C>T::G_T
DLD1_low_clone1	DLD1	hypoxia	chr3	143278813	SNV	4.14	C	A	37	0.378	1	C>A::C_T
DLD1_low_clone1	DLD1	hypoxia	chr3	143892562	SNV	4.21	T	C	23	0.565	1	T>C::T_C
DLD1_low_clone1	DLD1	hypoxia	chr3	144507701	SNV	9.35	T	C	49	0.592	1	T>C::C_T
DLD1_low_clone1	DLD1	hypoxia	chr3	145619830	SNV	4.45	C	T	27	0.519	0.964	C>T::G_T
DLD1_low_clone1	DLD1	hypoxia	chr3	146275979	SNV	3.62	G	T	40	0.475	1	C>A::C_T
DLD1_low_clone1	DLD1	hypoxia	chr3	146461286	SNV	3.97	G	T	27	0.481	1	C>A::C_T
DLD1_low_clone1	DLD1	hypoxia	chr3	147231947	SNV	5.32	C	T	20	0.55	1	C>T::C_A
DLD1_low_clone1	DLD1	hypoxia	chr3	147705228	SNV	3.58	C	A	26	0.5	1	C>A::C_T
DLD1_low_clone1	DLD1	hypoxia	chr3	148667986	SNV	5.43	T	C	28	0.714	1	T>C::A_A
DLD1_low_clone1	DLD1	hypoxia	chr3	149909543	SNV	7.09	G	A	25	0.6	0.962	C>T::A_G
DLD1_low_clone1	DLD1	hypoxia	chr3	150347902	SNV	7.1	T	C	27	0.593	1	T>C::A_C
DLD1_low_clone1	DLD1	hypoxia	chr3	150650198	SNV	5.65	G	T	41	0.463	0.973	C>A::C_T
DLD1_low_clone1	DLD1	hypoxia	chr3	150773785	SNV	3.98	G	A	27	0.556	0.95	C>T::A_G
DLD1_low_clone1	DLD1	hypoxia	chr3	151253667	SNV	4.71	G	A	23	0.435	0.969	C>T::A_C
DLD1_low_clone1	DLD1	hypoxia	chr3	152371628	SNV	4.03	G	A	47	0.447	1	C>T::G_G
DLD1_low_clone1	DLD1	hypoxia	chr3	152443787	SNV	4.35	G	A	29	0.517	1	C>T::A_A
DLD1_low_clone1	DLD1	hypoxia	chr3	152568949	SNV	5.98	C	T	24	0.583	1	C>T::A_C
DLD1_low_clone1	DLD1	hypoxia	chr3	152940250	SNV	5.54	A	G	25	0.48	1	T>C::T_C
DLD1_low_clone1	DLD1	hypoxia	chr3	153222899	SNV	7.13	T	G	45	0.533	1	T>G::C_T
DLD1_low_clone1	DLD1	hypoxia	chr3	153564802	SNV	3.95	C	T	23	0.391	1	C>T::G_C
DLD1_low_clone1	DLD1	hypoxia	chr3	154233589	SNV	3.97	G	A	15	0.533	1	C>T::T_C
DLD1_low_clone1	DLD1	hypoxia	chr3	154641693	SNV	6.66	C	A	27	0.704	1	C>A::C_T
DLD1_low_clone1	DLD1	hypoxia	chr3	154876918	SNV	4.99	C	T	33	0.545	1	C>T::G_T
DLD1_low_clone1	DLD1	hypoxia	chr3	155469886	SNV	5.32	T	C	32	0.469	1	T>C::C_A
DLD1_low_clone1	DLD1	hypoxia	chr3	155636516	SNV	7.16	G	T	39	0.538	1	C>A::C_T
DLD1_low_clone1	DLD1	hypoxia	chr3	156508639	SNV	5.04	C	T	35	0.571	1	C>T::A_T
DLD1_low_clone1	DLD1	hypoxia	chr3	156554167	SNV	8.82	C	T	36	0.583	1	C>T::G_T
DLD1_low_clone1	DLD1	hypoxia	chr3	156784466	SNV	7.6	G	A	32	0.562	1	C>T::G_C
DLD1_low_clone1	DLD1	hypoxia	chr3	157102214	SNV	5.14	T	C	38	0.395	1	T>C::A_G
DLD1_low_clone1	DLD1	hypoxia	chr3	157118725	SNV	5.08	T	C	32	0.594	1	T>C::C_C
DLD1_low_clone1	DLD1	hypoxia	chr3	157134607	SNV	5.89	T	C	42	0.333	0.98	T>C::C_G
DLD1_low_clone1	DLD1	hypoxia	chr3	157271098	SNV	6.71	G	A	32	0.469	1	C>T::G_A
DLD1_low_clone1	DLD1	hypoxia	chr3	157383210	SNV	4.33	C	A	40	0.425	0.966	C>A::C_T
DLD1_low_clone1	DLD1	hypoxia	chr3	157676361	SNV	4.52	T	C	26	0.538	1	T>C::T_A
DLD1_low_clone1	DLD1	hypoxia	chr3	157692741	SNV	6.04	A	G	49	0.49	1	T>C::C_G
DLD1_low_clone1	DLD1	hypoxia	chr3	157784523	SNV	5.71	G	T	25	0.6	1	C>A::C_C
DLD1_low_clone1	DLD1	hypoxia	chr3	157994935	SNV	6.07	G	A	39	0.538	0.955	C>T::C_T
DLD1_low_clone1	DLD1	hypoxia	chr3	158254343	SNV	5.24	T	G	38	0.474	1	T>G::C_G
DLD1_low_clone1	DLD1	hypoxia	chr3	159240677	SNV	5.11	C	T	27	0.444	1	C>T::A_T
DLD1_low_clone1	DLD1	hypoxia	chr3	159879427	SNV	3.79	G	T	25	0.36	1	C>A::C_T
DLD1_low_clone1	DLD1	hypoxia	chr3	159947528	SNV	3.89	C	A	30	0.433	1	C>A::C_T
DLD1_low_clone1	DLD1	hypoxia	chr3	160534785	SNV	4.82	G	A	29	0.552	1	C>T::A_A
DLD1_low_clone1	DLD1	hypoxia	chr3	161141079	SNV	6.29	G	T	44	0.523	1	C>A::C_T
DLD1_low_clone1	DLD1	hypoxia	chr3	161548257	SNV	4.17	T	C	35	0.4	0.964	T>C::A_G
DLD1_low_clone1	DLD1	hypoxia	chr3	161707799	SNV	5.13	G	C	26	0.577	0.957	C>G::A_C
DLD1_low_clone1	DLD1	hypoxia	chr3	162138854	SNV	5.12	A	G	32	0.469	1	T>C::C_A
DLD1_low_clone1	DLD1	hypoxia	chr3	163070483	SNV	8.32	T	G	24	0.667	1	T>G::T_C
DLD1_low_clone1	DLD1	hypoxia	chr3	163452191	SNV	5.88	C	A	41	0.439	1	C>A::A_A
DLD1_low_clone1	DLD1	hypoxia	chr3	163570605	SNV	3.75	T	C	15	0.533	1	T>C::A_A
DLD1_low_clone1	DLD1	hypoxia	chr3	163714485	SNV	3.58	A	G	22	0.409	1	T>C::A_G
DLD1_low_clone1	DLD1	hypoxia	chr3	163745408	SNV	4.36	G	A	38	0.474	1	C>T::A_T
DLD1_low_clone1	DLD1	hypoxia	chr3	164725322	SNV	4.92	G	T	30	0.467	1	C>A::C_T
DLD1_low_clone1	DLD1	hypoxia	chr3	164869111	SNV	6.3	T	C	25	0.52	1	T>C::C_G
DLD1_low_clone1	DLD1	hypoxia	chr3	165445318	SNV	5.54	G	T	34	0.412	1	C>A::A_C
DLD1_low_clone1	DLD1	hypoxia	chr3	165974505	SNV	4.08	C	T	27	0.444	1	C>T::G_A
DLD1_low_clone1	DLD1	hypoxia	chr3	167254173	SNV	5.41	T	C	30	0.533	0.97	T>C::C_G
DLD1_low_clone1	DLD1	hypoxia	chr3	167799716	SNV	4.77	C	T	24	0.542	1	C>T::A_T
DLD1_low_clone1	DLD1	hypoxia	chr3	167853349	SNV	6.41	C	T	34	0.618	1	C>T::G_G
DLD1_low_clone1	DLD1	hypoxia	chr3	168716901	SNV	4.03	A	G	28	0.571	1	T>C::C_A
DLD1_low_clone1	DLD1	hypoxia	chr3	169169496	SNV	5.64	T	G	38	0.5	1	T>G::C_T
DLD1_low_clone1	DLD1	hypoxia	chr3	169263825	SNV	4.79	A	G	39	0.513	1	T>C::T_G
DLD1_low_clone1	DLD1	hypoxia	chr3	169567006	SNV	6.06	C	T	39	0.513	1	C>T::A_A
DLD1_low_clone1	DLD1	hypoxia	chr3	169588658	SNV	6.63	C	T	31	0.548	0.978	C>T::A_G
DLD1_low_clone1	DLD1	hypoxia	chr3	169614219	SNV	3.7	G	T	20	0.4	0.963	C>A::C_T
DLD1_low_clone1	DLD1	hypoxia	chr3	169645731	SNV	4.11	A	G	36	0.528	1	T>C::C_T
DLD1_low_clone1	DLD1	hypoxia	chr3	170031282	SNV	5.55	A	G	38	0.421	0.968	T>C::C_G
DLD1_low_clone1	DLD1	hypoxia	chr3	170352986	SNV	7.3	C	A	36	0.611	0.967	C>A::C_T
DLD1_low_clone1	DLD1	hypoxia	chr3	170690465	SNV	9.4	G	T	35	0.6	1	C>A::C_C
DLD1_low_clone1	DLD1	hypoxia	chr3	171825187	SNV	4.53	G	T	37	0.432	1	C>A::C_T
DLD1_low_clone1	DLD1	hypoxia	chr3	171958926	SNV	5.23	T	A	49	0.551	0.967	T>A::C_G
DLD1_low_clone1	DLD1	hypoxia	chr3	172829678	SNV	6.75	C	A	37	0.568	0.966	C>A::A_T
DLD1_low_clone1	DLD1	hypoxia	chr3	175546632	SNV	3.96	C	A	44	0.568	1	C>A::C_T
DLD1_low_clone1	DLD1	hypoxia	chr3	175684776	SNV	4.71	C	A	40	0.45	1	C>A::C_T
DLD1_low_clone1	DLD1	hypoxia	chr3	175733218	SNV	5.84	C	T	31	0.516	1	C>T::A_T
DLD1_low_clone1	DLD1	hypoxia	chr3	176353943	SNV	7.33	C	T	36	0.556	1	C>T::C_C
DLD1_low_clone1	DLD1	hypoxia	chr3	176579017	SNV	6.62	A	G	45	0.533	0.97	T>C::C_T
DLD1_low_clone1	DLD1	hypoxia	chr3	176971947	SNV	6.19	A	G	31	0.613	1	T>C::A_A
DLD1_low_clone1	DLD1	hypoxia	chr3	177336267	SNV	3.78	T	C	53	0.453	1	T>C::A_A
DLD1_low_clone1	DLD1	hypoxia	chr3	177891572	SNV	5.17	C	A	20	0.5	0.974	C>A::C_C
DLD1_low_clone1	DLD1	hypoxia	chr3	178659755	SNV	3.72	A	G	22	0.545	1	T>C::A_A
DLD1_low_clone1	DLD1	hypoxia	chr3	178900107	SNV	4.56	A	G	34	0.471	1	T>C::G_C
DLD1_low_clone1	DLD1	hypoxia	chr3	179269907	SNV	4.55	T	A	45	0.4	1	T>A::G_T
DLD1_low_clone1	DLD1	hypoxia	chr3	179845160	SNV	5.23	T	C	37	0.514	0.955	T>C::A_G
DLD1_low_clone1	DLD1	hypoxia	chr3	180527126	SNV	5.56	A	G	42	0.429	1	T>C::A_G
DLD1_low_clone1	DLD1	hypoxia	chr3	180672278	SNV	4.22	C	T	16	0.562	1	C>T::G_T
DLD1_low_clone1	DLD1	hypoxia	chr3	181522088	SNV	4.75	G	A	30	0.6	1	C>T::T_T
DLD1_low_clone1	DLD1	hypoxia	chr3	182446574	SNV	5.82	T	C	29	0.483	0.975	T>C::C_A
DLD1_low_clone1	DLD1	hypoxia	chr3	182498448	SNV	4.91	G	T	36	0.528	1	C>A::C_T
DLD1_low_clone1	DLD1	hypoxia	chr3	182949014	SNV	3.82	C	G	29	0.379	1	C>G::A_T
DLD1_low_clone1	DLD1	hypoxia	chr3	183473596	SNV	3.82	T	C	32	0.406	1	T>C::A_A
DLD1_low_clone1	DLD1	hypoxia	chr3	183524403	SNV	5.94	G	A	38	0.421	0.978	C>T::A_A
DLD1_low_clone1	DLD1	hypoxia	chr3	183820083	SNV	5.72	A	G	24	0.5	1	T>C::T_G
DLD1_low_clone1	DLD1	hypoxia	chr3	183935599	SNV	4.39	G	A	40	0.375	1	C>T::A_C
DLD1_low_clone1	DLD1	hypoxia	chr3	184215829	SNV	4.77	C	T	33	0.333	1	C>T::G_A
DLD1_low_clone1	DLD1	hypoxia	chr3	184460884	SNV	7.14	A	G	38	0.579	1	T>C::C_A
DLD1_low_clone1	DLD1	hypoxia	chr3	184697212	SNV	7.44	A	G	36	0.5	1	T>C::A_G
DLD1_low_clone1	DLD1	hypoxia	chr3	184992081	SNV	3.59	C	T	37	0.432	1	C>T::G_T
DLD1_low_clone1	DLD1	hypoxia	chr3	185583703	SNV	10.38	G	A	39	0.59	1	C>T::A_C
DLD1_low_clone1	DLD1	hypoxia	chr3	186173010	SNV	8.84	T	C	43	0.581	1	T>C::C_G
DLD1_low_clone1	DLD1	hypoxia	chr3	186653857	SNV	9.44	C	T	31	0.581	0.982	C>T::G_T
DLD1_low_clone1	DLD1	hypoxia	chr3	186732136	SNV	6.65	T	C	45	0.511	1	T>C::C_G
DLD1_low_clone1	DLD1	hypoxia	chr3	186802906	SNV	9.73	A	C	44	0.659	1	T>G::C_T
DLD1_low_clone1	DLD1	hypoxia	chr3	187011294	SNV	5.39	C	T	30	0.4	1	C>T::C_G
DLD1_low_clone1	DLD1	hypoxia	chr3	187521706	SNV	5.73	C	T	39	0.462	1	C>T::A_A
DLD1_low_clone1	DLD1	hypoxia	chr3	187546639	SNV	5	A	G	33	0.515	1	T>C::A_G
DLD1_low_clone1	DLD1	hypoxia	chr3	187889906	SNV	5.96	G	T	39	0.436	1	C>A::C_T
DLD1_low_clone1	DLD1	hypoxia	chr3	189442964	SNV	7.97	G	A	27	0.593	1	C>T::A_G
DLD1_low_clone1	DLD1	hypoxia	chr3	189595940	SNV	6.82	T	C	40	0.475	1	T>C::C_A
DLD1_low_clone1	DLD1	hypoxia	chr3	190959738	SNV	6.54	G	T	30	0.5	1	C>A::T_C
DLD1_low_clone1	DLD1	hypoxia	chr3	191315487	SNV	5.83	A	G	45	0.511	1	T>C::C_A
DLD1_low_clone1	DLD1	hypoxia	chr3	191757769	SNV	4.88	C	T	29	0.517	1	C>T::G_A
DLD1_low_clone1	DLD1	hypoxia	chr3	191900333	SNV	6.13	C	T	22	0.545	1	C>T::G_A
DLD1_low_clone1	DLD1	hypoxia	chr3	192252275	SNV	3.87	A	G	23	0.478	1	T>C::G_T
DLD1_low_clone1	DLD1	hypoxia	chr3	193427639	SNV	5.66	A	G	26	0.731	1	T>C::A_G
DLD1_low_clone1	DLD1	hypoxia	chr3	194020969	SNV	5.89	T	C	33	0.394	1	T>C::G_A
DLD1_low_clone1	DLD1	hypoxia	chr3	194069241	SNV	7.26	G	A	23	0.652	0.967	C>T::G_T
DLD1_low_clone1	DLD1	hypoxia	chr3	194159151	SNV	5.76	C	A	38	0.421	1	C>A::C_C
DLD1_low_clone1	DLD1	hypoxia	chr3	194436836	SNV	4.06	T	C	48	0.479	0.973	T>C::G_T
DLD1_low_clone1	DLD1	hypoxia	chr3	194601047	SNV	5.52	G	A	33	0.515	0.958	C>T::G_A
DLD1_low_clone1	DLD1	hypoxia	chr3	195702381	SNV	7.08	T	C	69	0.261	0.987	T>C::G_C
DLD1_low_clone1	DLD1	hypoxia	chr3	195712313	SNV	4.79	C	A	72	0.236	1	C>A::T_T
DLD1_low_clone1	DLD1	hypoxia	chr3	195714461	SNV	6.38	A	G	54	0.278	1	T>C::A_A
DLD1_low_clone1	DLD1	hypoxia	chr3	196038565	SNV	6.11	C	T	41	0.463	1	C>T::G_T
DLD1_low_clone1	DLD1	hypoxia	chr3	197747314	SNV	6.23	G	A	37	0.432	1	C>T::G_A
DLD1_low_clone1	DLD1	hypoxia	chr3	197822935	SNV	6.08	G	A	30	0.5	1	C>T::T_G
DLD1_low_clone1	DLD1	hypoxia	chr4	708310	SNV	5.33	G	T	22	0.5	1	C>A::C_C
DLD1_low_clone1	DLD1	hypoxia	chr4	724933	SNV	6.71	G	A	38	0.474	1	C>T::G_T
DLD1_low_clone1	DLD1	hypoxia	chr4	873300	SNV	7.75	G	T	43	0.558	1	C>A::C_T
DLD1_low_clone1	DLD1	hypoxia	chr4	1072631	SNV	4.89	C	A	35	0.486	1	C>A::C_T
DLD1_low_clone1	DLD1	hypoxia	chr4	2898026	SNV	5.54	G	A	34	0.588	1	C>T::C_A
DLD1_low_clone1	DLD1	hypoxia	chr4	3693184	SNV	3.68	C	A	29	0.448	0.955	C>A::C_C
DLD1_low_clone1	DLD1	hypoxia	chr4	3794576	SNV	5.26	T	C	41	0.415	0.947	T>C::T_T
DLD1_low_clone1	DLD1	hypoxia	chr4	3803955	SNV	5.19	G	A	33	0.455	1	C>T::G_G
DLD1_low_clone1	DLD1	hypoxia	chr4	3812467	SNV	6.49	T	C	37	0.486	1	T>C::T_T
DLD1_low_clone1	DLD1	hypoxia	chr4	5032148	SNV	5.8	G	A	36	0.528	0.96	C>T::A_T
DLD1_low_clone1	DLD1	hypoxia	chr4	5964329	SNV	4.34	A	G	34	0.441	1	T>C::G_G
DLD1_low_clone1	DLD1	hypoxia	chr4	6065461	SNV	11.21	A	G	41	0.61	1	T>C::C_G
DLD1_low_clone1	DLD1	hypoxia	chr4	6732068	SNV	5.52	G	A	39	0.41	1	C>T::G_A
DLD1_low_clone1	DLD1	hypoxia	chr4	6983433	SNV	4.52	T	C	44	0.5	1	T>C::A_T
DLD1_low_clone1	DLD1	hypoxia	chr4	7058913	SNV	5.9	T	G	53	0.415	1	T>G::C_G
DLD1_low_clone1	DLD1	hypoxia	chr4	7625741	SNV	4.1	G	T	29	0.414	0.963	C>A::C_T
DLD1_low_clone1	DLD1	hypoxia	chr4	7673412	SNV	7.26	C	T	41	0.585	1	C>T::C_G
DLD1_low_clone1	DLD1	hypoxia	chr4	7699431	SNV	4	C	T	34	0.353	1	C>T::G_A
DLD1_low_clone1	DLD1	hypoxia	chr4	7747959	SNV	6.9	C	T	31	0.581	0.964	C>T::C_C
DLD1_low_clone1	DLD1	hypoxia	chr4	8286918	SNV	4.11	T	C	29	0.414	0.962	T>C::C_G
DLD1_low_clone1	DLD1	hypoxia	chr4	8816848	SNV	5.17	G	T	34	0.441	1	C>A::T_T
DLD1_low_clone1	DLD1	hypoxia	chr4	9649887	SNV	5.75	T	C	30	0.6	1	T>C::C_G
DLD1_low_clone1	DLD1	hypoxia	chr4	9781938	SNV	3.83	G	T	24	0.458	1	C>A::C_C
DLD1_low_clone1	DLD1	hypoxia	chr4	10209370	SNV	6.03	C	A	38	0.447	1	C>A::C_T
DLD1_low_clone1	DLD1	hypoxia	chr4	10529122	SNV	4.21	G	T	34	0.412	1	C>A::C_T
DLD1_low_clone1	DLD1	hypoxia	chr4	10696407	SNV	6.12	C	T	34	0.5	1	C>T::G_T
DLD1_low_clone1	DLD1	hypoxia	chr4	11252174	SNV	4.88	G	T	38	0.526	0.93	C>A::T_T
DLD1_low_clone1	DLD1	hypoxia	chr4	11781006	SNV	6.21	G	A	46	0.522	1	C>T::T_T
DLD1_low_clone1	DLD1	hypoxia	chr4	12601111	SNV	5.04	C	A	34	0.559	1	C>A::C_C
DLD1_low_clone1	DLD1	hypoxia	chr4	13812235	SNV	4.82	C	T	43	0.349	0.971	C>T::G_C
DLD1_low_clone1	DLD1	hypoxia	chr4	14220807	SNV	4.06	T	C	38	0.5	1	T>C::C_G
DLD1_low_clone1	DLD1	hypoxia	chr4	15437090	SNV	4.84	G	A	38	0.447	1	C>T::A_C
DLD1_low_clone1	DLD1	hypoxia	chr4	16174837	SNV	5.12	G	A	30	0.667	1	C>T::G_A
DLD1_low_clone1	DLD1	hypoxia	chr4	16534442	SNV	4.29	G	A	41	0.488	1	C>T::A_G
DLD1_low_clone1	DLD1	hypoxia	chr4	16613210	SNV	3.68	T	C	35	0.429	1	T>C::A_C
DLD1_low_clone1	DLD1	hypoxia	chr4	17002414	SNV	3.84	G	A	40	0.475	0.957	C>T::C_G
DLD1_low_clone1	DLD1	hypoxia	chr4	17040683	SNV	5.43	A	C	35	0.571	1	T>G::A_G
DLD1_low_clone1	DLD1	hypoxia	chr4	18042141	SNV	4.39	A	T	28	0.5	1	T>A::C_T
DLD1_low_clone1	DLD1	hypoxia	chr4	18053742	SNV	4.88	T	C	21	0.524	0.962	T>C::C_G
DLD1_low_clone1	DLD1	hypoxia	chr4	18138734	SNV	5.79	G	A	45	0.489	1	C>T::G_C
DLD1_low_clone1	DLD1	hypoxia	chr4	18384132	SNV	5.75	G	T	32	0.531	0.969	C>A::A_C
DLD1_low_clone1	DLD1	hypoxia	chr4	20371216	SNV	4.93	C	T	28	0.571	0.963	C>T::A_A
DLD1_low_clone1	DLD1	hypoxia	chr4	20483386	SNV	3.82	A	G	37	0.541	0.967	T>C::A_C
DLD1_low_clone1	DLD1	hypoxia	chr4	20702361	SNV	6.04	C	A	44	0.409	0.973	C>A::C_T
DLD1_low_clone1	DLD1	hypoxia	chr4	20712633	SNV	5.81	A	T	36	0.667	1	T>A::A_T
DLD1_low_clone1	DLD1	hypoxia	chr4	21676158	SNV	7.23	A	C	34	0.676	1	T>G::C_G
DLD1_low_clone1	DLD1	hypoxia	chr4	22185632	SNV	5.64	A	G	29	0.517	1	T>C::A_C
DLD1_low_clone1	DLD1	hypoxia	chr4	23096294	SNV	4.25	C	A	39	0.487	0.96	C>A::A_T
DLD1_low_clone1	DLD1	hypoxia	chr4	23770255	SNV	5	G	T	43	0.465	1	C>A::C_T
DLD1_low_clone1	DLD1	hypoxia	chr4	24429712	SNV	8.7	C	T	32	0.594	1	C>T::G_A
DLD1_low_clone1	DLD1	hypoxia	chr4	24528811	SNV	6.81	C	T	39	0.615	1	C>T::T_A
DLD1_low_clone1	DLD1	hypoxia	chr4	24793354	SNV	5.71	G	A	30	0.467	1	C>T::C_C
DLD1_low_clone1	DLD1	hypoxia	chr4	25261862	SNV	5.64	T	C	42	0.429	1	T>C::A_T
DLD1_low_clone1	DLD1	hypoxia	chr4	25311605	SNV	7.53	T	C	31	0.548	1	T>C::G_G
DLD1_low_clone1	DLD1	hypoxia	chr4	25587513	SNV	6.52	A	G	33	0.485	1	T>C::T_G
DLD1_low_clone1	DLD1	hypoxia	chr4	26847279	SNV	4.84	C	T	37	0.432	0.957	C>T::G_T
DLD1_low_clone1	DLD1	hypoxia	chr4	27612722	SNV	3.68	T	C	34	0.471	1	T>C::A_C
DLD1_low_clone1	DLD1	hypoxia	chr4	27736218	SNV	5.43	G	A	34	0.559	1	C>T::C_T
DLD1_low_clone1	DLD1	hypoxia	chr4	28883438	SNV	4.22	G	A	49	0.571	1	C>T::C_C
DLD1_low_clone1	DLD1	hypoxia	chr4	29025569	SNV	6.37	G	A	29	0.621	1	C>T::A_T
DLD1_low_clone1	DLD1	hypoxia	chr4	29239565	SNV	4.12	C	T	47	0.447	1	C>T::C_A
DLD1_low_clone1	DLD1	hypoxia	chr4	29860856	SNV	4.68	C	T	30	0.533	1	C>T::G_T
DLD1_low_clone1	DLD1	hypoxia	chr4	29880441	SNV	3.91	C	A	21	0.524	1	C>A::C_T
DLD1_low_clone1	DLD1	hypoxia	chr4	30855291	SNV	3.52	C	T	27	0.519	1	C>T::T_C
DLD1_low_clone1	DLD1	hypoxia	chr4	31138018	SNV	6.64	A	G	34	0.529	1	T>C::T_G
DLD1_low_clone1	DLD1	hypoxia	chr4	31303786	SNV	4.95	G	A	21	0.476	1	C>T::C_C
DLD1_low_clone1	DLD1	hypoxia	chr4	31433819	SNV	3.98	T	A	16	0.5	1	T>A::A_A
DLD1_low_clone1	DLD1	hypoxia	chr4	31601768	SNV	5.35	C	T	19	0.632	1	C>T::A_A
DLD1_low_clone1	DLD1	hypoxia	chr4	32053335	SNV	6.17	G	A	37	0.541	1	C>T::A_T
DLD1_low_clone1	DLD1	hypoxia	chr4	32295133	SNV	4.55	C	A	34	0.471	1	C>A::T_T
DLD1_low_clone1	DLD1	hypoxia	chr4	32312069	SNV	4.44	G	A	31	0.613	1	C>T::G_A
DLD1_low_clone1	DLD1	hypoxia	chr4	32593214	SNV	4.93	G	A	29	0.621	1	C>T::G_T
DLD1_low_clone1	DLD1	hypoxia	chr4	32762102	SNV	5.68	A	C	39	0.462	1	T>G::C_T
DLD1_low_clone1	DLD1	hypoxia	chr4	33133042	SNV	4.85	G	A	28	0.536	1	C>T::T_A
DLD1_low_clone1	DLD1	hypoxia	chr4	33568154	SNV	5.81	C	T	31	0.645	1	C>T::G_A
DLD1_low_clone1	DLD1	hypoxia	chr4	33955048	SNV	5.33	C	A	31	0.484	1	C>A::C_C
DLD1_low_clone1	DLD1	hypoxia	chr4	34838700	SNV	4.29	C	A	24	0.5	1	C>A::T_T
DLD1_low_clone1	DLD1	hypoxia	chr4	37250758	SNV	4.14	A	G	33	0.455	1	T>C::A_A
DLD1_low_clone1	DLD1	hypoxia	chr4	37622177	SNV	5.71	G	T	47	0.447	1	C>A::T_T
DLD1_low_clone1	DLD1	hypoxia	chr4	37901213	SNV	6.89	G	T	28	0.5	1	C>A::A_T
DLD1_low_clone1	DLD1	hypoxia	chr4	38049792	SNV	5.65	A	G	49	0.449	1	T>C::A_G
DLD1_low_clone1	DLD1	hypoxia	chr4	38209628	SNV	4.36	T	C	40	0.4	1	T>C::T_T
DLD1_low_clone1	DLD1	hypoxia	chr4	38281440	SNV	6.01	C	A	27	0.667	0.957	C>A::C_T
DLD1_low_clone1	DLD1	hypoxia	chr4	38791183	SNV	4.46	A	G	38	0.553	0.952	T>C::C_G
DLD1_low_clone1	DLD1	hypoxia	chr4	38945202	SNV	3.78	T	A	30	0.333	1	T>A::A_C
DLD1_low_clone1	DLD1	hypoxia	chr4	39062042	SNV	4.9	T	C	35	0.514	1	T>C::A_A
DLD1_low_clone1	DLD1	hypoxia	chr4	39099147	SNV	4.49	G	A	27	0.519	0.95	C>T::G_C
DLD1_low_clone1	DLD1	hypoxia	chr4	40091415	SNV	4.47	A	G	19	0.474	1	T>C::C_G
DLD1_low_clone1	DLD1	hypoxia	chr4	40867992	SNV	4.85	T	C	40	0.4	0.975	T>C::C_G
DLD1_low_clone1	DLD1	hypoxia	chr4	42299605	SNV	4.1	G	A	34	0.471	0.963	C>T::G_A
DLD1_low_clone1	DLD1	hypoxia	chr4	44283739	SNV	4.08	G	A	18	0.444	1	C>T::G_T
DLD1_low_clone1	DLD1	hypoxia	chr4	44497267	SNV	5.4	T	C	34	0.529	0.952	T>C::T_T
DLD1_low_clone1	DLD1	hypoxia	chr4	44674869	SNV	6.13	C	T	21	0.667	1	C>T::A_A
DLD1_low_clone1	DLD1	hypoxia	chr4	45962265	SNV	6.52	G	A	33	0.545	1	C>T::T_T
DLD1_low_clone1	DLD1	hypoxia	chr4	46665541	SNV	3.81	T	G	31	0.452	1	T>G::T_T
DLD1_low_clone1	DLD1	hypoxia	chr4	48492277	SNV	7.27	A	G	52	0.519	1	T>C::A_G
DLD1_low_clone1	DLD1	hypoxia	chr4	49078727	SNV	7.27	T	C	25	0.72	1	T>C::T_C
DLD1_low_clone1	DLD1	hypoxia	chr4	49566958	SNV	4.43	C	A	45	0.467	0.979	C>A::A_T
DLD1_low_clone1	DLD1	hypoxia	chr4	53362723	SNV	3.66	G	T	30	0.367	1	C>A::C_T
DLD1_low_clone1	DLD1	hypoxia	chr4	53744804	SNV	6.7	G	A	30	0.533	1	C>T::G_G
DLD1_low_clone1	DLD1	hypoxia	chr4	54069567	SNV	5.63	T	A	30	0.433	1	T>A::A_T
DLD1_low_clone1	DLD1	hypoxia	chr4	54220632	SNV	5.72	C	T	33	0.424	1	C>T::A_T
DLD1_low_clone1	DLD1	hypoxia	chr4	54285211	SNV	5.12	T	C	25	0.48	1	T>C::C_A
DLD1_low_clone1	DLD1	hypoxia	chr4	54340815	SNV	3.97	C	T	36	0.472	0.957	C>T::C_A
DLD1_low_clone1	DLD1	hypoxia	chr4	54819866	SNV	4.85	C	T	20	0.5	1	C>T::G_C
DLD1_low_clone1	DLD1	hypoxia	chr4	56128406	SNV	7.64	A	G	25	0.6	1	T>C::C_A
DLD1_low_clone1	DLD1	hypoxia	chr4	56719132	SNV	3.84	G	A	27	0.37	1	C>T::A_C
DLD1_low_clone1	DLD1	hypoxia	chr4	58098443	SNV	3.85	C	T	30	0.467	1	C>T::A_C
DLD1_low_clone1	DLD1	hypoxia	chr4	59428664	SNV	4.08	G	A	46	0.413	1	C>T::T_C
DLD1_low_clone1	DLD1	hypoxia	chr4	60246991	SNV	3.85	C	A	21	0.571	1	C>A::T_T
DLD1_low_clone1	DLD1	hypoxia	chr4	61794762	SNV	6.08	C	A	39	0.564	1	C>A::A_T
DLD1_low_clone1	DLD1	hypoxia	chr4	61818430	SNV	4.41	T	C	22	0.455	1	T>C::T_T
DLD1_low_clone1	DLD1	hypoxia	chr4	61931086	SNV	4.37	T	C	21	0.571	1	T>C::A_A
DLD1_low_clone1	DLD1	hypoxia	chr4	63412054	SNV	7.22	C	A	27	0.63	1	C>A::C_T
DLD1_low_clone1	DLD1	hypoxia	chr4	63939301	SNV	3.53	A	G	22	0.636	1	T>C::A_T
DLD1_low_clone1	DLD1	hypoxia	chr4	64725216	SNV	5.97	C	A	40	0.525	1	C>A::C_T
DLD1_low_clone1	DLD1	hypoxia	chr4	67009132	SNV	5.62	A	G	25	0.6	1	T>C::T_G
DLD1_low_clone1	DLD1	hypoxia	chr4	67035804	SNV	7.61	A	G	33	0.667	1	T>C::C_G
DLD1_low_clone1	DLD1	hypoxia	chr4	67098290	SNV	4.44	T	C	31	0.613	1	T>C::A_G
DLD1_low_clone1	DLD1	hypoxia	chr4	67350458	SNV	3.9	T	C	40	0.425	1	T>C::C_G
DLD1_low_clone1	DLD1	hypoxia	chr4	67539249	SNV	4.24	C	T	24	0.5	1	C>T::A_C
DLD1_low_clone1	DLD1	hypoxia	chr4	68543139	SNV	3.99	T	C	28	0.464	1	T>C::C_A
DLD1_low_clone1	DLD1	hypoxia	chr4	68569370	SNV	4.82	G	T	42	0.381	1	C>A::C_T
DLD1_low_clone1	DLD1	hypoxia	chr4	68833178	SNV	4.21	T	C	27	0.481	0.964	T>C::A_G
DLD1_low_clone1	DLD1	hypoxia	chr4	71171208	SNV	4.39	T	G	40	0.375	1	T>G::C_T
DLD1_low_clone1	DLD1	hypoxia	chr4	71652957	SNV	4.78	G	T	30	0.567	1	C>A::C_T
DLD1_low_clone1	DLD1	hypoxia	chr4	72213194	SNV	4.41	C	A	36	0.528	0.958	C>A::G_T
DLD1_low_clone1	DLD1	hypoxia	chr4	72607383	SNV	3.94	C	A	29	0.517	1	C>A::C_T
DLD1_low_clone1	DLD1	hypoxia	chr4	72723751	SNV	3.95	A	G	39	0.436	1	T>C::C_A
DLD1_low_clone1	DLD1	hypoxia	chr4	72723856	SNV	5.45	G	T	47	0.532	1	C>A::T_C
DLD1_low_clone1	DLD1	hypoxia	chr4	73154395	SNV	4.69	T	C	31	0.484	1	T>C::C_G
DLD1_low_clone1	DLD1	hypoxia	chr4	73174362	SNV	5.43	A	C	20	0.55	1	T>G::G_T
DLD1_low_clone1	DLD1	hypoxia	chr4	73190613	SNV	4.68	A	G	16	0.562	1	T>C::C_T
DLD1_low_clone1	DLD1	hypoxia	chr4	73608716	SNV	5.29	T	C	29	0.448	1	T>C::G_A
DLD1_low_clone1	DLD1	hypoxia	chr4	73809191	SNV	7.9	A	G	31	0.645	0.963	T>C::G_A
DLD1_low_clone1	DLD1	hypoxia	chr4	74303951	SNV	4.47	G	T	46	0.435	1	C>A::T_T
DLD1_low_clone1	DLD1	hypoxia	chr4	74723886	SNV	5.4	T	C	21	0.429	1	T>C::C_C
DLD1_low_clone1	DLD1	hypoxia	chr4	75425739	SNV	7.25	T	C	55	0.564	1	T>C::G_G
DLD1_low_clone1	DLD1	hypoxia	chr4	75563942	SNV	5.01	G	T	34	0.5	1	C>A::C_C
DLD1_low_clone1	DLD1	hypoxia	chr4	75784984	SNV	4.85	G	T	28	0.536	1	C>A::C_T
DLD1_low_clone1	DLD1	hypoxia	chr4	76360335	SNV	5.38	C	A	40	0.4	1	C>A::C_C
DLD1_low_clone1	DLD1	hypoxia	chr4	78460978	SNV	3.8	T	C	33	0.515	1	T>C::T_A
DLD1_low_clone1	DLD1	hypoxia	chr4	78824871	SNV	4.67	C	A	42	0.429	1	C>A::C_T
DLD1_low_clone1	DLD1	hypoxia	chr4	79266643	SNV	3.62	G	A	26	0.538	1	C>T::G_A
DLD1_low_clone1	DLD1	hypoxia	chr4	79344578	SNV	3.58	C	G	27	0.444	1	C>G::C_A
DLD1_low_clone1	DLD1	hypoxia	chr4	79807095	SNV	4.96	C	T	34	0.471	1	C>T::G_T
DLD1_low_clone1	DLD1	hypoxia	chr4	80067473	SNV	7.25	G	T	43	0.581	0.966	C>A::G_C
DLD1_low_clone1	DLD1	hypoxia	chr4	80301989	SNV	5.88	C	T	35	0.514	1	C>T::G_C
DLD1_low_clone1	DLD1	hypoxia	chr4	80309330	SNV	4.69	G	A	42	0.405	1	C>T::A_C
DLD1_low_clone1	DLD1	hypoxia	chr4	80436822	SNV	4.66	G	A	35	0.571	1	C>T::T_A
DLD1_low_clone1	DLD1	hypoxia	chr4	80989053	SNV	4.05	G	A	27	0.593	1	C>T::A_A
DLD1_low_clone1	DLD1	hypoxia	chr4	81051208	SNV	6.26	A	G	32	0.656	1	T>C::G_G
DLD1_low_clone1	DLD1	hypoxia	chr4	81661946	SNV	4.07	T	G	35	0.486	1	T>G::T_T
DLD1_low_clone1	DLD1	hypoxia	chr4	81789992	SNV	3.59	C	T	27	0.444	1	C>T::A_G
DLD1_low_clone1	DLD1	hypoxia	chr4	83012697	SNV	5.71	A	C	18	0.611	1	T>G::C_G
DLD1_low_clone1	DLD1	hypoxia	chr4	83231979	SNV	6.28	T	C	40	0.625	1	T>C::C_T
DLD1_low_clone1	DLD1	hypoxia	chr4	83247896	SNV	6.71	T	G	38	0.553	1	T>G::C_C
DLD1_low_clone1	DLD1	hypoxia	chr4	83336585	SNV	5.27	C	A	36	0.5	1	C>A::C_T
DLD1_low_clone1	DLD1	hypoxia	chr4	83881545	SNV	3.83	G	A	40	0.55	1	C>T::G_G
DLD1_low_clone1	DLD1	hypoxia	chr4	84209291	SNV	4.58	C	T	20	0.55	1	C>T::G_A
DLD1_low_clone1	DLD1	hypoxia	chr4	85266674	SNV	4.1	A	T	25	0.52	1	T>A::C_G
DLD1_low_clone1	DLD1	hypoxia	chr4	85303767	SNV	4.6	G	T	34	0.441	1	C>A::C_T
DLD1_low_clone1	DLD1	hypoxia	chr4	86194149	SNV	5.31	C	T	47	0.468	1	C>T::G_G
DLD1_low_clone1	DLD1	hypoxia	chr4	86324458	SNV	5.11	C	T	33	0.485	1	C>T::T_C
DLD1_low_clone1	DLD1	hypoxia	chr4	87254868	SNV	5.11	G	A	33	0.485	1	C>T::A_G
DLD1_low_clone1	DLD1	hypoxia	chr4	89679634	SNV	5.1	G	A	21	0.619	1	C>T::G_G
DLD1_low_clone1	DLD1	hypoxia	chr4	89811546	SNV	6.38	C	T	35	0.6	0.958	C>T::C_G
DLD1_low_clone1	DLD1	hypoxia	chr4	90198055	SNV	4.64	C	A	18	0.5	0.973	C>A::C_T
DLD1_low_clone1	DLD1	hypoxia	chr4	91212877	SNV	5.22	C	A	22	0.545	1	C>A::C_T
DLD1_low_clone1	DLD1	hypoxia	chr4	91435157	SNV	5.56	G	T	23	0.609	0.963	C>A::C_T
DLD1_low_clone1	DLD1	hypoxia	chr4	91780915	SNV	3.52	C	T	29	0.552	1	C>T::T_C
DLD1_low_clone1	DLD1	hypoxia	chr4	93555021	SNV	6.36	A	G	41	0.537	1	T>C::G_G
DLD1_low_clone1	DLD1	hypoxia	chr4	94134091	SNV	3.7	C	T	23	0.348	1	C>T::G_C
DLD1_low_clone1	DLD1	hypoxia	chr4	94377468	SNV	4.34	G	A	38	0.474	1	C>T::A_A
DLD1_low_clone1	DLD1	hypoxia	chr4	94838588	SNV	4.09	G	A	19	0.474	1	C>T::A_A
DLD1_low_clone1	DLD1	hypoxia	chr4	95781580	SNV	4.1	C	A	27	0.593	1	C>A::C_T
DLD1_low_clone1	DLD1	hypoxia	chr4	97477323	SNV	7.39	C	A	38	0.526	1	C>A::G_T
DLD1_low_clone1	DLD1	hypoxia	chr4	97593925	SNV	3.55	G	T	40	0.375	1	C>A::T_T
DLD1_low_clone1	DLD1	hypoxia	chr4	97767179	SNV	5.53	C	A	41	0.488	1	C>A::T_T
DLD1_low_clone1	DLD1	hypoxia	chr4	98669171	SNV	3.99	C	T	38	0.395	1	C>T::G_T
DLD1_low_clone1	DLD1	hypoxia	chr4	99190904	SNV	4.3	C	A	39	0.436	1	C>A::C_T
DLD1_low_clone1	DLD1	hypoxia	chr4	99236768	SNV	6.62	T	C	27	0.63	1	T>C::A_T
DLD1_low_clone1	DLD1	hypoxia	chr4	99375125	SNV	4.46	T	G	21	0.571	1	T>G::C_T
DLD1_low_clone1	DLD1	hypoxia	chr4	99497074	SNV	3.67	G	T	26	0.5	1	C>A::C_A
DLD1_low_clone1	DLD1	hypoxia	chr4	101259813	SNV	3.87	A	G	33	0.545	1	T>C::G_G
DLD1_low_clone1	DLD1	hypoxia	chr4	101351314	SNV	6.1	C	A	32	0.562	0.962	C>A::C_T
DLD1_low_clone1	DLD1	hypoxia	chr4	102196581	SNV	4.73	C	A	36	0.361	0.977	C>A::A_T
DLD1_low_clone1	DLD1	hypoxia	chr4	102492455	SNV	4.17	C	A	25	0.6	1	C>A::C_A
DLD1_low_clone1	DLD1	hypoxia	chr4	102553364	SNV	5.92	C	T	20	0.6	1	C>T::T_C
DLD1_low_clone1	DLD1	hypoxia	chr4	102935861	SNV	6.92	G	A	32	0.5	1	C>T::G_C
DLD1_low_clone1	DLD1	hypoxia	chr4	103121811	SNV	6.44	T	A	25	0.6	0.952	T>A::C_T
DLD1_low_clone1	DLD1	hypoxia	chr4	103621941	SNV	4.94	C	A	35	0.457	1	C>A::C_T
DLD1_low_clone1	DLD1	hypoxia	chr4	104984832	SNV	3.6	T	C	36	0.444	0.957	T>C::A_G
DLD1_low_clone1	DLD1	hypoxia	chr4	105451716	SNV	5.33	A	C	26	0.5	1	T>G::G_T
DLD1_low_clone1	DLD1	hypoxia	chr4	105526880	SNV	7.4	C	T	36	0.611	1	C>T::A_T
DLD1_low_clone1	DLD1	hypoxia	chr4	106939615	SNV	3.71	G	A	26	0.423	1	C>T::A_T
DLD1_low_clone1	DLD1	hypoxia	chr4	107521228	SNV	5.42	G	T	44	0.5	0.943	C>A::C_A
DLD1_low_clone1	DLD1	hypoxia	chr4	108041355	SNV	3.89	T	A	36	0.389	1	T>A::C_T
DLD1_low_clone1	DLD1	hypoxia	chr4	108423231	SNV	3.69	G	T	40	0.325	1	C>A::C_C
DLD1_low_clone1	DLD1	hypoxia	chr4	108787094	SNV	6.96	T	C	34	0.618	1	T>C::T_C
DLD1_low_clone1	DLD1	hypoxia	chr4	110976514	SNV	4.94	G	A	17	0.588	1	C>T::G_C
DLD1_low_clone1	DLD1	hypoxia	chr4	111002708	SNV	4.3	T	C	30	0.467	1	T>C::C_T
DLD1_low_clone1	DLD1	hypoxia	chr4	111798290	SNV	7.04	T	C	29	0.517	1	T>C::A_A
DLD1_low_clone1	DLD1	hypoxia	chr4	113643767	SNV	3.93	G	T	39	0.41	1	C>A::C_C
DLD1_low_clone1	DLD1	hypoxia	chr4	113659193	SNV	5.78	G	T	38	0.553	1	C>A::C_T
DLD1_low_clone1	DLD1	hypoxia	chr4	113849009	SNV	7.07	C	A	33	0.606	1	C>A::T_C
DLD1_low_clone1	DLD1	hypoxia	chr4	114271495	SNV	5.56	G	A	26	0.5	1	C>T::A_T
DLD1_low_clone1	DLD1	hypoxia	chr4	115143094	SNV	4.5	G	A	35	0.486	1	C>T::A_T
DLD1_low_clone1	DLD1	hypoxia	chr4	115614358	SNV	4.09	G	A	19	0.579	1	C>T::A_C
DLD1_low_clone1	DLD1	hypoxia	chr4	115984280	SNV	3.54	C	T	10	0.5	1	C>T::A_A
DLD1_low_clone1	DLD1	hypoxia	chr4	118687893	SNV	3.55	A	G	22	0.5	1	T>C::T_G
DLD1_low_clone1	DLD1	hypoxia	chr4	119977291	SNV	3.94	T	A	32	0.562	1	T>A::A_T
DLD1_low_clone1	DLD1	hypoxia	chr4	120134766	SNV	5.48	A	G	33	0.515	1	T>C::A_C
DLD1_low_clone1	DLD1	hypoxia	chr4	120135748	SNV	3.78	T	C	24	0.417	0.966	T>C::C_C
DLD1_low_clone1	DLD1	hypoxia	chr4	121480981	SNV	7.72	G	T	33	0.606	1	C>A::C_T
DLD1_low_clone1	DLD1	hypoxia	chr4	121597137	SNV	3.79	C	T	23	0.391	1	C>T::C_C
DLD1_low_clone1	DLD1	hypoxia	chr4	121823151	SNV	4.27	G	T	42	0.452	1	C>A::T_T
DLD1_low_clone1	DLD1	hypoxia	chr4	121827483	SNV	6.39	T	C	35	0.543	1	T>C::C_A
DLD1_low_clone1	DLD1	hypoxia	chr4	122290094	SNV	5.62	A	G	47	0.532	0.935	T>C::A_G
DLD1_low_clone1	DLD1	hypoxia	chr4	123454293	SNV	8.18	C	A	29	0.621	1	C>A::C_T
DLD1_low_clone1	DLD1	hypoxia	chr4	123871517	SNV	5.15	G	A	40	0.5	1	C>T::G_T
DLD1_low_clone1	DLD1	hypoxia	chr4	124045510	SNV	4.65	G	A	17	0.471	1	C>T::C_T
DLD1_low_clone1	DLD1	hypoxia	chr4	124319313	SNV	5.59	T	C	17	0.647	1	T>C::T_T
DLD1_low_clone1	DLD1	hypoxia	chr4	124680852	SNV	3.99	A	G	26	0.538	1	T>C::C_G
DLD1_low_clone1	DLD1	hypoxia	chr4	125074717	SNV	4.46	G	A	21	0.571	1	C>T::A_T
DLD1_low_clone1	DLD1	hypoxia	chr4	125617797	SNV	3.96	C	T	39	0.41	1	C>T::G_C
DLD1_low_clone1	DLD1	hypoxia	chr4	125769263	SNV	4.34	T	C	23	0.522	1	T>C::T_T
DLD1_low_clone1	DLD1	hypoxia	chr4	125943035	SNV	4.55	T	C	39	0.385	1	T>C::C_G
DLD1_low_clone1	DLD1	hypoxia	chr4	126553744	SNV	4.64	T	C	25	0.48	0.966	T>C::A_A
DLD1_low_clone1	DLD1	hypoxia	chr4	126814819	SNV	4.03	A	G	27	0.481	0.947	T>C::A_T
DLD1_low_clone1	DLD1	hypoxia	chr4	128097062	SNV	7.29	C	T	33	0.576	1	C>T::G_T
DLD1_low_clone1	DLD1	hypoxia	chr4	128384961	SNV	7.93	T	C	48	0.583	1	T>C::C_G
DLD1_low_clone1	DLD1	hypoxia	chr4	128917883	SNV	6.81	C	A	37	0.595	1	C>A::T_T
DLD1_low_clone1	DLD1	hypoxia	chr4	129677235	SNV	6.06	G	T	39	0.538	0.96	C>A::T_T
DLD1_low_clone1	DLD1	hypoxia	chr4	130012738	SNV	3.99	G	A	25	0.4	1	C>T::G_C
DLD1_low_clone1	DLD1	hypoxia	chr4	130051090	SNV	5.51	T	G	29	0.517	1	T>G::G_T
DLD1_low_clone1	DLD1	hypoxia	chr4	130200474	SNV	3.6	G	T	25	0.48	0.931	C>A::C_T
DLD1_low_clone1	DLD1	hypoxia	chr4	130801948	SNV	5.7	G	T	27	0.556	0.962	C>A::C_T
DLD1_low_clone1	DLD1	hypoxia	chr4	131568370	SNV	3.55	G	A	47	0.511	1	C>T::A_A
DLD1_low_clone1	DLD1	hypoxia	chr4	133044508	SNV	4.35	C	T	17	0.529	0.952	C>T::A_T
DLD1_low_clone1	DLD1	hypoxia	chr4	133322685	SNV	6.64	T	C	38	0.526	1	T>C::C_G
DLD1_low_clone1	DLD1	hypoxia	chr4	133342792	SNV	3.68	A	G	20	0.75	1	T>C::G_C
DLD1_low_clone1	DLD1	hypoxia	chr4	133941213	SNV	3.55	G	A	14	0.643	1	C>T::G_C
DLD1_low_clone1	DLD1	hypoxia	chr4	134317037	SNV	3.55	G	T	38	0.395	1	C>A::C_T
DLD1_low_clone1	DLD1	hypoxia	chr4	135101584	SNV	3.52	T	A	29	0.552	1	T>A::C_T
DLD1_low_clone1	DLD1	hypoxia	chr4	135150552	SNV	6.2	G	T	36	0.556	1	C>A::A_T
DLD1_low_clone1	DLD1	hypoxia	chr4	135936398	SNV	4.96	G	T	35	0.486	1	C>A::C_T
DLD1_low_clone1	DLD1	hypoxia	chr4	136929355	SNV	4.33	C	T	26	0.423	1	C>T::A_A
DLD1_low_clone1	DLD1	hypoxia	chr4	137374770	SNV	3.52	A	G	30	0.533	1	T>C::G_C
DLD1_low_clone1	DLD1	hypoxia	chr4	137756034	SNV	4.08	A	G	33	0.485	1	T>C::T_A
DLD1_low_clone1	DLD1	hypoxia	chr4	138162867	SNV	3.94	T	G	28	0.5	1	T>G::T_T
DLD1_low_clone1	DLD1	hypoxia	chr4	138497456	SNV	5.75	T	C	24	0.667	1	T>C::T_G
DLD1_low_clone1	DLD1	hypoxia	chr4	138756250	SNV	7.87	C	T	48	0.542	1	C>T::A_A
DLD1_low_clone1	DLD1	hypoxia	chr4	138782796	SNV	4.81	A	G	52	0.462	1	T>C::C_G
DLD1_low_clone1	DLD1	hypoxia	chr4	139688088	SNV	3.83	T	G	43	0.395	1	T>G::T_T
DLD1_low_clone1	DLD1	hypoxia	chr4	139950826	SNV	7.12	A	G	45	0.556	1	T>C::T_G
DLD1_low_clone1	DLD1	hypoxia	chr4	140246224	SNV	5.18	C	T	42	0.429	0.97	C>T::G_T
DLD1_low_clone1	DLD1	hypoxia	chr4	140349729	SNV	7.75	T	C	46	0.587	1	T>C::A_C
DLD1_low_clone1	DLD1	hypoxia	chr4	141555636	SNV	7.03	A	G	30	0.6	1	T>C::C_G
DLD1_low_clone1	DLD1	hypoxia	chr4	141928516	SNV	6.2	A	T	28	0.536	1	T>A::A_C
DLD1_low_clone1	DLD1	hypoxia	chr4	142231711	SNV	5.66	G	A	25	0.64	1	C>T::A_T
DLD1_low_clone1	DLD1	hypoxia	chr4	143292806	SNV	3.63	C	A	41	0.317	1	C>A::G_T
DLD1_low_clone1	DLD1	hypoxia	chr4	143484897	SNV	3.76	C	T	31	0.323	1	C>T::A_C
DLD1_low_clone1	DLD1	hypoxia	chr4	143648692	SNV	4.57	G	A	43	0.488	0.95	C>T::G_T
DLD1_low_clone1	DLD1	hypoxia	chr4	144196976	SNV	7.25	A	G	28	0.571	1	T>C::A_C
DLD1_low_clone1	DLD1	hypoxia	chr4	144252289	SNV	6.38	T	C	46	0.652	1	T>C::T_A
DLD1_low_clone1	DLD1	hypoxia	chr4	145036616	SNV	6.03	G	T	41	0.585	1	C>A::C_A
DLD1_low_clone1	DLD1	hypoxia	chr4	145751599	SNV	6.39	C	A	34	0.5	0.974	C>A::A_T
DLD1_low_clone1	DLD1	hypoxia	chr4	146528358	SNV	6.41	C	T	39	0.462	1	C>T::G_G
DLD1_low_clone1	DLD1	hypoxia	chr4	146640642	SNV	7.68	C	T	47	0.489	1	C>T::C_A
DLD1_low_clone1	DLD1	hypoxia	chr4	148007105	SNV	6.63	G	A	32	0.594	1	C>T::A_A
DLD1_low_clone1	DLD1	hypoxia	chr4	150184835	SNV	6.05	T	G	34	0.618	0.95	T>G::C_C
DLD1_low_clone1	DLD1	hypoxia	chr4	150485847	SNV	3.58	C	T	41	0.341	0.962	C>T::G_A
DLD1_low_clone1	DLD1	hypoxia	chr4	150968711	SNV	4.81	A	G	50	0.44	1	T>C::C_G
DLD1_low_clone1	DLD1	hypoxia	chr4	151683929	SNV	7.58	C	T	35	0.571	1	C>T::C_T
DLD1_low_clone1	DLD1	hypoxia	chr4	152668856	SNV	7.44	G	T	30	0.633	1	C>A::C_T
DLD1_low_clone1	DLD1	hypoxia	chr4	152723641	SNV	6.03	A	G	34	0.5	1	T>C::A_G
DLD1_low_clone1	DLD1	hypoxia	chr4	152988388	SNV	5.17	A	G	24	0.458	1	T>C::C_G
DLD1_low_clone1	DLD1	hypoxia	chr4	153025018	SNV	5.89	G	A	30	0.533	0.963	C>T::A_G
DLD1_low_clone1	DLD1	hypoxia	chr4	153177005	SNV	5.28	A	G	39	0.436	1	T>C::T_G
DLD1_low_clone1	DLD1	hypoxia	chr4	154256190	SNV	3.93	G	T	39	0.41	1	C>A::C_T
DLD1_low_clone1	DLD1	hypoxia	chr4	154631972	SNV	9.74	C	A	52	0.577	1	C>A::C_T
DLD1_low_clone1	DLD1	hypoxia	chr4	155208261	SNV	5.94	G	T	42	0.524	1	C>A::C_G
DLD1_low_clone1	DLD1	hypoxia	chr4	155441610	SNV	6.7	G	A	30	0.533	1	C>T::G_C
DLD1_low_clone1	DLD1	hypoxia	chr4	156003075	SNV	4.86	C	A	37	0.486	1	C>A::A_T
DLD1_low_clone1	DLD1	hypoxia	chr4	157469741	SNV	4.42	A	G	36	0.472	0.958	T>C::C_G
DLD1_low_clone1	DLD1	hypoxia	chr4	157908561	SNV	4.39	G	T	28	0.571	1	C>A::C_T
DLD1_low_clone1	DLD1	hypoxia	chr4	159650633	SNV	3.52	C	T	42	0.429	1	C>T::C_G
DLD1_low_clone1	DLD1	hypoxia	chr4	159729333	SNV	5.39	C	A	25	0.52	1	C>A::C_T
DLD1_low_clone1	DLD1	hypoxia	chr4	160902300	SNV	10.93	C	T	32	0.719	0.971	C>T::A_A
DLD1_low_clone1	DLD1	hypoxia	chr4	162012416	SNV	3.65	T	C	25	0.48	1	T>C::A_A
DLD1_low_clone1	DLD1	hypoxia	chr4	162196956	SNV	6.34	G	T	43	0.558	1	C>A::C_T
DLD1_low_clone1	DLD1	hypoxia	chr4	163681752	SNV	6.36	C	A	23	0.609	1	C>A::C_T
DLD1_low_clone1	DLD1	hypoxia	chr4	163916303	SNV	4.26	A	G	23	0.522	0.938	T>C::C_G
DLD1_low_clone1	DLD1	hypoxia	chr4	165255706	SNV	4.63	C	A	32	0.531	1	C>A::A_T
DLD1_low_clone1	DLD1	hypoxia	chr4	165363466	SNV	4.69	T	C	41	0.415	1	T>C::C_G
DLD1_low_clone1	DLD1	hypoxia	chr4	165631894	SNV	5.51	A	G	44	0.545	1	T>C::G_G
DLD1_low_clone1	DLD1	hypoxia	chr4	165808979	SNV	5.52	G	T	33	0.485	0.962	C>A::C_T
DLD1_low_clone1	DLD1	hypoxia	chr4	165938079	SNV	4.03	G	A	26	0.5	1	C>T::A_A
DLD1_low_clone1	DLD1	hypoxia	chr4	166062789	SNV	4.51	C	T	35	0.486	1	C>T::T_T
DLD1_low_clone1	DLD1	hypoxia	chr4	166197203	SNV	4.25	T	C	25	0.48	1	T>C::T_T
DLD1_low_clone1	DLD1	hypoxia	chr4	168767135	SNV	5.88	T	C	35	0.514	1	T>C::C_G
DLD1_low_clone1	DLD1	hypoxia	chr4	169435875	SNV	4.14	T	C	25	0.32	0.975	T>C::C_G
DLD1_low_clone1	DLD1	hypoxia	chr4	170894858	SNV	3.64	T	C	36	0.444	1	T>C::G_A
DLD1_low_clone1	DLD1	hypoxia	chr4	171256789	SNV	7.03	G	T	23	0.609	0.966	C>A::C_T
DLD1_low_clone1	DLD1	hypoxia	chr4	171716999	SNV	5.31	C	A	45	0.489	1	C>A::C_T
DLD1_low_clone1	DLD1	hypoxia	chr4	174338673	SNV	3.95	C	T	29	0.345	0.955	C>T::A_G
DLD1_low_clone1	DLD1	hypoxia	chr4	174486316	SNV	6.02	T	C	42	0.595	0.931	T>C::A_G
DLD1_low_clone1	DLD1	hypoxia	chr4	175168706	SNV	4.1	C	A	26	0.577	1	C>A::G_C
DLD1_low_clone1	DLD1	hypoxia	chr4	175938356	SNV	4.92	T	C	30	0.467	0.963	T>C::T_A
DLD1_low_clone1	DLD1	hypoxia	chr4	176179838	SNV	7.65	T	C	33	0.667	1	T>C::C_G
DLD1_low_clone1	DLD1	hypoxia	chr4	176341443	SNV	4.83	C	A	24	0.5	1	C>A::C_C
DLD1_low_clone1	DLD1	hypoxia	chr4	176373177	SNV	3.99	C	A	28	0.464	1	C>A::C_T
DLD1_low_clone1	DLD1	hypoxia	chr4	176450573	SNV	6.29	T	C	35	0.543	1	T>C::G_T
DLD1_low_clone1	DLD1	hypoxia	chr4	176893938	SNV	4.71	A	G	39	0.513	0.962	T>C::C_G
DLD1_low_clone1	DLD1	hypoxia	chr4	177053514	SNV	8.27	C	A	44	0.614	1	C>A::C_T
DLD1_low_clone1	DLD1	hypoxia	chr4	179326688	SNV	4.43	A	G	32	0.5	0.938	T>C::C_G
DLD1_low_clone1	DLD1	hypoxia	chr4	179476169	SNV	4.29	T	C	31	0.452	1	T>C::T_G
DLD1_low_clone1	DLD1	hypoxia	chr4	179667877	SNV	8.12	G	A	37	0.514	0.976	C>T::C_T
DLD1_low_clone1	DLD1	hypoxia	chr4	180296169	SNV	4.47	A	T	27	0.556	1	T>A::A_G
DLD1_low_clone1	DLD1	hypoxia	chr4	180810337	SNV	4.64	A	G	46	0.5	1	T>C::A_A
DLD1_low_clone1	DLD1	hypoxia	chr4	181775233	SNV	5.08	A	G	42	0.524	1	T>C::C_G
DLD1_low_clone1	DLD1	hypoxia	chr4	182608276	SNV	7.14	C	T	32	0.625	1	C>T::A_G
DLD1_low_clone1	DLD1	hypoxia	chr4	183148088	SNV	5.14	C	T	30	0.4	1	C>T::C_G
DLD1_low_clone1	DLD1	hypoxia	chr4	183603345	SNV	5.6	C	T	32	0.562	0.957	C>T::C_G
DLD1_low_clone1	DLD1	hypoxia	chr4	184958969	SNV	4.27	G	A	45	0.356	1	C>T::G_C
DLD1_low_clone1	DLD1	hypoxia	chr4	185033267	SNV	4.02	T	G	37	0.459	1	T>G::C_T
DLD1_low_clone1	DLD1	hypoxia	chr4	185765394	SNV	5.1	G	T	32	0.562	1	C>A::T_T
DLD1_low_clone1	DLD1	hypoxia	chr4	185852045	SNV	4.03	A	G	24	0.375	0.974	T>C::C_T
DLD1_low_clone1	DLD1	hypoxia	chr4	186000094	SNV	4.59	A	G	33	0.515	0.963	T>C::C_G
DLD1_low_clone1	DLD1	hypoxia	chr4	186021677	SNV	7.25	G	A	24	0.583	1	C>T::A_C
DLD1_low_clone1	DLD1	hypoxia	chr4	187118791	SNV	5.42	T	C	35	0.514	1	T>C::T_C
DLD1_low_clone1	DLD1	hypoxia	chr4	187849070	SNV	8.37	G	A	41	0.463	1	C>T::G_G
DLD1_low_clone1	DLD1	hypoxia	chr4	188195836	SNV	7.94	A	G	34	0.706	1	T>C::T_T
DLD1_low_clone1	DLD1	hypoxia	chr4	188307731	SNV	4.61	G	A	33	0.485	0.958	C>T::A_T
DLD1_low_clone1	DLD1	hypoxia	chr4	188348231	SNV	3.72	A	G	38	0.368	1	T>C::G_G
DLD1_low_clone1	DLD1	hypoxia	chr4	188417224	SNV	6.57	G	A	47	0.511	1	C>T::A_A
DLD1_low_clone1	DLD1	hypoxia	chr4	188419268	SNV	5.07	T	A	42	0.476	1	T>A::T_T
DLD1_low_clone1	DLD1	hypoxia	chr5	130482	SNV	9.45	T	C	37	0.568	0.974	T>C::A_T
DLD1_low_clone1	DLD1	hypoxia	chr5	607241	SNV	3.61	G	A	31	0.355	1	C>T::G_G
DLD1_low_clone1	DLD1	hypoxia	chr5	2177383	SNV	5.43	C	A	37	0.432	1	C>A::C_T
DLD1_low_clone1	DLD1	hypoxia	chr5	2527827	SNV	4.99	C	A	28	0.5	1	C>A::C_T
DLD1_low_clone1	DLD1	hypoxia	chr5	2647274	SNV	6.29	G	A	35	0.543	1	C>T::A_A
DLD1_low_clone1	DLD1	hypoxia	chr5	2712166	SNV	5.23	T	A	22	0.5	1	T>A::A_T
DLD1_low_clone1	DLD1	hypoxia	chr5	2768679	SNV	3.53	G	T	28	0.429	1	C>A::A_T
DLD1_low_clone1	DLD1	hypoxia	chr5	3041099	SNV	4.63	C	A	44	0.477	1	C>A::C_T
DLD1_low_clone1	DLD1	hypoxia	chr5	3345599	SNV	5.63	C	T	40	0.475	0.967	C>T::T_G
DLD1_low_clone1	DLD1	hypoxia	chr5	4043709	SNV	5.04	C	A	34	0.559	1	C>A::C_T
DLD1_low_clone1	DLD1	hypoxia	chr5	4336873	SNV	3.7	C	A	17	0.471	1	C>A::C_T
DLD1_low_clone1	DLD1	hypoxia	chr5	5235244	SNV	4.79	A	G	39	0.436	1	T>C::T_T
DLD1_low_clone1	DLD1	hypoxia	chr5	5346876	SNV	4.44	C	G	23	0.435	1	C>G::T_A
DLD1_low_clone1	DLD1	hypoxia	chr5	6122424	SNV	5.89	C	A	42	0.476	1	C>A::T_T
DLD1_low_clone1	DLD1	hypoxia	chr5	6140906	SNV	3.85	C	T	42	0.429	1	C>T::G_A
DLD1_low_clone1	DLD1	hypoxia	chr5	6270424	SNV	6.16	A	G	37	0.459	0.972	T>C::C_G
DLD1_low_clone1	DLD1	hypoxia	chr5	7685884	SNV	4.1	G	T	35	0.429	1	C>A::C_T
DLD1_low_clone1	DLD1	hypoxia	chr5	7743342	SNV	4.9	C	T	36	0.472	1	C>T::C_G
DLD1_low_clone1	DLD1	hypoxia	chr5	7823892	SNV	4.26	C	T	33	0.424	1	C>T::A_T
DLD1_low_clone1	DLD1	hypoxia	chr5	8147799	SNV	4.03	G	A	36	0.444	1	C>T::A_C
DLD1_low_clone1	DLD1	hypoxia	chr5	8174773	SNV	4.34	C	A	28	0.5	1	C>A::C_T
DLD1_low_clone1	DLD1	hypoxia	chr5	8620177	SNV	6.12	A	T	25	0.56	1	T>A::G_A
DLD1_low_clone1	DLD1	hypoxia	chr5	8809857	SNV	6.25	G	T	25	0.64	1	C>A::T_T
DLD1_low_clone1	DLD1	hypoxia	chr5	9246535	SNV	5.17	A	G	33	0.606	1	T>C::C_A
DLD1_low_clone1	DLD1	hypoxia	chr5	9382931	SNV	6.56	G	T	47	0.489	1	C>A::C_T
DLD1_low_clone1	DLD1	hypoxia	chr5	9441148	SNV	4.79	C	T	24	0.417	1	C>T::A_A
DLD1_low_clone1	DLD1	hypoxia	chr5	9541176	SNV	4.13	C	T	25	0.52	1	C>T::A_G
DLD1_low_clone1	DLD1	hypoxia	chr5	10276070	SNV	3.7	A	G	28	0.393	1	T>C::G_A
DLD1_low_clone1	DLD1	hypoxia	chr5	11768343	SNV	4.59	G	A	24	0.542	1	C>T::G_A
DLD1_low_clone1	DLD1	hypoxia	chr5	12398777	SNV	6.54	G	T	17	0.765	1	C>A::T_C
DLD1_low_clone1	DLD1	hypoxia	chr5	12521090	SNV	3.59	G	T	15	0.467	1	C>A::A_T
DLD1_low_clone1	DLD1	hypoxia	chr5	12717021	SNV	3.84	C	A	28	0.393	1	C>A::C_T
DLD1_low_clone1	DLD1	hypoxia	chr5	13677068	SNV	4.04	G	T	22	0.5	1	C>A::C_T
DLD1_low_clone1	DLD1	hypoxia	chr5	13835348	SNV	6	G	A	34	0.529	1	C>T::C_G
DLD1_low_clone1	DLD1	hypoxia	chr5	13898039	SNV	5.96	C	T	33	0.606	1	C>T::T_C
DLD1_low_clone1	DLD1	hypoxia	chr5	14111348	SNV	5.56	G	T	41	0.488	0.969	C>A::C_T
DLD1_low_clone1	DLD1	hypoxia	chr5	14603399	SNV	5.16	C	T	39	0.487	1	C>T::G_C
DLD1_low_clone1	DLD1	hypoxia	chr5	14676622	SNV	6.91	C	A	38	0.5	1	C>A::C_T
DLD1_low_clone1	DLD1	hypoxia	chr5	16618152	SNV	4.46	T	C	28	0.536	0.96	T>C::T_C
DLD1_low_clone1	DLD1	hypoxia	chr5	16814822	SNV	3.57	C	T	38	0.5	0.947	C>T::C_C
DLD1_low_clone1	DLD1	hypoxia	chr5	17209319	SNV	6.23	T	G	37	0.514	1	T>G::C_T
DLD1_low_clone1	DLD1	hypoxia	chr5	17279773	SNV	4.78	T	C	39	0.487	1	T>C::A_A
DLD1_low_clone1	DLD1	hypoxia	chr5	17433793	SNV	4.28	T	C	41	0.415	1	T>C::C_C
DLD1_low_clone1	DLD1	hypoxia	chr5	19048207	SNV	4.32	T	C	23	0.652	1	T>C::T_G
DLD1_low_clone1	DLD1	hypoxia	chr5	19303260	SNV	5.05	C	A	34	0.588	1	C>A::C_T
DLD1_low_clone1	DLD1	hypoxia	chr5	20473894	SNV	4.1	A	G	36	0.417	1	T>C::T_A
DLD1_low_clone1	DLD1	hypoxia	chr5	20520134	SNV	4.53	C	T	29	0.621	1	C>T::G_A
DLD1_low_clone1	DLD1	hypoxia	chr5	20596236	SNV	4.93	T	C	22	0.409	1	T>C::G_G
DLD1_low_clone1	DLD1	hypoxia	chr5	21303151	SNV	4.13	T	C	19	0.632	0.947	T>C::G_T
DLD1_low_clone1	DLD1	hypoxia	chr5	22092436	SNV	3.7	A	T	27	0.593	1	T>A::A_T
DLD1_low_clone1	DLD1	hypoxia	chr5	22391234	SNV	5.91	T	C	32	0.5	0.97	T>C::A_G
DLD1_low_clone1	DLD1	hypoxia	chr5	22528154	SNV	4.64	G	A	43	0.465	0.969	C>T::A_A
DLD1_low_clone1	DLD1	hypoxia	chr5	22639514	SNV	5.67	G	T	38	0.526	1	C>A::G_T
DLD1_low_clone1	DLD1	hypoxia	chr5	22857600	SNV	6.52	G	A	20	0.6	1	C>T::G_T
DLD1_low_clone1	DLD1	hypoxia	chr5	22940680	SNV	7.56	G	T	34	0.588	1	C>A::C_T
DLD1_low_clone1	DLD1	hypoxia	chr5	23025712	SNV	4.97	G	T	33	0.424	0.974	C>A::A_T
DLD1_low_clone1	DLD1	hypoxia	chr5	23178587	SNV	5.83	T	C	24	0.542	1	T>C::C_G
DLD1_low_clone1	DLD1	hypoxia	chr5	23243251	SNV	5.31	G	A	19	0.579	0.958	C>T::C_T
DLD1_low_clone1	DLD1	hypoxia	chr5	23685416	SNV	4.47	G	T	26	0.462	0.97	C>A::C_A
DLD1_low_clone1	DLD1	hypoxia	chr5	24736166	SNV	3.53	G	A	28	0.429	1	C>T::G_G
DLD1_low_clone1	DLD1	hypoxia	chr5	25389461	SNV	5.2	G	T	40	0.525	1	C>A::C_C
DLD1_low_clone1	DLD1	hypoxia	chr5	26015515	SNV	6.74	G	A	20	0.8	0.95	C>T::A_A
DLD1_low_clone1	DLD1	hypoxia	chr5	26326199	SNV	4.1	G	A	30	0.367	0.973	C>T::G_G
DLD1_low_clone1	DLD1	hypoxia	chr5	26703817	SNV	4.38	A	G	24	0.458	1	T>C::T_T
DLD1_low_clone1	DLD1	hypoxia	chr5	26715836	SNV	3.67	A	G	18	0.611	1	T>C::G_G
DLD1_low_clone1	DLD1	hypoxia	chr5	27194337	SNV	5	T	C	33	0.515	1	T>C::A_A
DLD1_low_clone1	DLD1	hypoxia	chr5	27653162	SNV	4.57	G	T	34	0.441	1	C>A::C_T
DLD1_low_clone1	DLD1	hypoxia	chr5	28012056	SNV	3.81	A	G	32	0.406	1	T>C::G_G
DLD1_low_clone1	DLD1	hypoxia	chr5	28707957	SNV	4.37	C	A	25	0.48	0.957	C>A::A_T
DLD1_low_clone1	DLD1	hypoxia	chr5	29562492	SNV	4.68	C	T	30	0.533	1	C>T::A_T
DLD1_low_clone1	DLD1	hypoxia	chr5	29706773	SNV	4.42	G	T	42	0.524	1	C>A::T_T
DLD1_low_clone1	DLD1	hypoxia	chr5	31296894	SNV	4.83	C	T	32	0.5	0.968	C>T::G_A
DLD1_low_clone1	DLD1	hypoxia	chr5	31849488	SNV	7.3	A	G	32	0.531	0.975	T>C::T_A
DLD1_low_clone1	DLD1	hypoxia	chr5	33300224	SNV	3.61	C	A	54	0.352	1	C>A::T_T
DLD1_low_clone1	DLD1	hypoxia	chr5	33335812	SNV	3.83	C	T	44	0.364	0.963	C>T::A_A
DLD1_low_clone1	DLD1	hypoxia	chr5	33705556	SNV	3.99	T	C	28	0.464	0.941	T>C::G_A
DLD1_low_clone1	DLD1	hypoxia	chr5	34764923	SNV	5.01	G	T	26	0.423	1	C>A::C_C
DLD1_low_clone1	DLD1	hypoxia	chr5	35056894	SNV	4.24	G	A	32	0.531	1	C>T::G_C
DLD1_low_clone1	DLD1	hypoxia	chr5	35777721	SNV	5.51	G	A	21	0.619	0.941	C>T::T_T
DLD1_low_clone1	DLD1	hypoxia	chr5	36166786	SNV	4.28	G	T	33	0.424	0.967	C>A::C_C
DLD1_low_clone1	DLD1	hypoxia	chr5	36431436	SNV	10.11	C	A	30	0.6	0.984	C>A::C_T
DLD1_low_clone1	DLD1	hypoxia	chr5	37140788	SNV	4.73	C	A	31	0.452	1	C>A::C_C
DLD1_low_clone1	DLD1	hypoxia	chr5	37272644	SNV	5.3	A	G	40	0.4	1	T>C::G_A
DLD1_low_clone1	DLD1	hypoxia	chr5	37446213	SNV	6.88	C	A	32	0.562	1	C>A::C_T
DLD1_low_clone1	DLD1	hypoxia	chr5	37599763	SNV	5.54	C	T	36	0.444	1	C>T::G_G
DLD1_low_clone1	DLD1	hypoxia	chr5	37872775	SNV	5.21	G	A	26	0.5	0.96	C>T::G_T
DLD1_low_clone1	DLD1	hypoxia	chr5	38030546	SNV	5.69	G	A	19	0.947	0.955	C>T::A_A
DLD1_low_clone1	DLD1	hypoxia	chr5	38548161	SNV	6.81	T	A	37	0.595	1	T>A::A_C
DLD1_low_clone1	DLD1	hypoxia	chr5	38750356	SNV	5.01	G	A	18	0.444	1	C>T::G_C
DLD1_low_clone1	DLD1	hypoxia	chr5	39545688	SNV	5.01	A	G	44	0.477	1	T>C::T_G
DLD1_low_clone1	DLD1	hypoxia	chr5	39952061	SNV	4.71	C	T	40	0.45	1	C>T::G_C
DLD1_low_clone1	DLD1	hypoxia	chr5	40662243	SNV	5.57	A	G	28	0.643	1	T>C::T_G
DLD1_low_clone1	DLD1	hypoxia	chr5	40808765	SNV	4.8	G	T	37	0.486	1	C>A::C_T
DLD1_low_clone1	DLD1	hypoxia	chr5	43000774	SNV	8.85	C	T	39	0.59	1	C>T::G_G
DLD1_low_clone1	DLD1	hypoxia	chr5	43699497	SNV	4.63	G	A	27	0.407	1	C>T::A_C
DLD1_low_clone1	DLD1	hypoxia	chr5	44344025	SNV	8.18	G	A	34	0.618	0.967	C>T::G_A
DLD1_low_clone1	DLD1	hypoxia	chr5	45311504	SNV	4.22	C	T	30	0.333	1	C>T::T_A
DLD1_low_clone1	DLD1	hypoxia	chr5	46378036	SNV	7.39	A	G	34	0.618	0.974	T>C::A_C
DLD1_low_clone1	DLD1	hypoxia	chr5	46435136	SNV	3.76	A	C	16	0.812	1	T>G::A_T
DLD1_low_clone1	DLD1	hypoxia	chr5	53584105	SNV	6.52	T	C	25	0.56	1	T>C::A_A
DLD1_low_clone1	DLD1	hypoxia	chr5	53657645	SNV	4.37	G	A	33	0.394	1	C>T::A_C
DLD1_low_clone1	DLD1	hypoxia	chr5	53980216	SNV	6.63	C	A	32	0.594	1	C>A::C_A
DLD1_low_clone1	DLD1	hypoxia	chr5	54734429	SNV	6.93	G	A	49	0.612	0.955	C>T::G_A
DLD1_low_clone1	DLD1	hypoxia	chr5	54948280	SNV	5.47	A	T	26	0.577	0.933	T>A::A_G
DLD1_low_clone1	DLD1	hypoxia	chr5	55201109	SNV	6.74	A	G	37	0.541	1	T>C::A_T
DLD1_low_clone1	DLD1	hypoxia	chr5	55801590	SNV	4.95	G	A	27	0.556	1	C>T::A_A
DLD1_low_clone1	DLD1	hypoxia	chr5	55895623	SNV	5.72	T	G	48	0.5	1	T>G::C_T
DLD1_low_clone1	DLD1	hypoxia	chr5	55908896	SNV	8.31	G	A	40	0.525	0.979	C>T::A_G
DLD1_low_clone1	DLD1	hypoxia	chr5	55943000	SNV	4.25	A	T	23	0.435	0.958	T>A::A_T
DLD1_low_clone1	DLD1	hypoxia	chr5	56083402	SNV	5.72	T	C	37	0.405	0.974	T>C::C_A
DLD1_low_clone1	DLD1	hypoxia	chr5	56472699	SNV	4.32	C	A	23	0.652	1	C>A::C_T
DLD1_low_clone1	DLD1	hypoxia	chr5	56615867	SNV	5.12	T	G	45	0.533	1	T>G::C_T
DLD1_low_clone1	DLD1	hypoxia	chr5	56849148	SNV	5.24	G	T	38	0.5	1	C>A::C_T
DLD1_low_clone1	DLD1	hypoxia	chr5	57001231	SNV	5.38	G	T	52	0.519	1	C>A::C_T
DLD1_low_clone1	DLD1	hypoxia	chr5	58743765	SNV	5.2	C	T	20	0.55	1	C>T::T_C
DLD1_low_clone1	DLD1	hypoxia	chr5	58784240	SNV	5.77	G	A	38	0.474	1	C>T::A_A
DLD1_low_clone1	DLD1	hypoxia	chr5	58800597	SNV	4.98	C	T	47	0.511	1	C>T::G_G
DLD1_low_clone1	DLD1	hypoxia	chr5	59792717	SNV	4.5	G	A	35	0.486	0.95	C>T::A_C
DLD1_low_clone1	DLD1	hypoxia	chr5	61276075	SNV	9.73	C	A	41	0.659	1	C>A::A_T
DLD1_low_clone1	DLD1	hypoxia	chr5	61277886	SNV	3.99	C	A	27	0.444	0.952	C>A::A_T
DLD1_low_clone1	DLD1	hypoxia	chr5	61498927	SNV	3.77	G	A	32	0.469	1	C>T::C_T
DLD1_low_clone1	DLD1	hypoxia	chr5	62603978	SNV	7.07	T	C	33	0.606	1	T>C::C_A
DLD1_low_clone1	DLD1	hypoxia	chr5	62774147	SNV	4.93	C	A	27	0.593	1	C>A::C_T
DLD1_low_clone1	DLD1	hypoxia	chr5	63507221	SNV	6.07	C	A	40	0.475	1	C>A::A_T
DLD1_low_clone1	DLD1	hypoxia	chr5	63507264	SNV	4.42	G	A	38	0.447	1	C>T::G_G
DLD1_low_clone1	DLD1	hypoxia	chr5	63703355	SNV	4.48	T	C	28	0.607	1	T>C::G_A
DLD1_low_clone1	DLD1	hypoxia	chr5	64396335	SNV	4.14	C	T	33	0.455	0.95	C>T::A_C
DLD1_low_clone1	DLD1	hypoxia	chr5	65133060	SNV	4.38	G	A	29	0.379	1	C>T::A_A
DLD1_low_clone1	DLD1	hypoxia	chr5	65147129	SNV	6.94	C	A	36	0.611	1	C>A::G_T
DLD1_low_clone1	DLD1	hypoxia	chr5	66099589	SNV	6.41	G	T	19	0.737	1	C>A::C_C
DLD1_low_clone1	DLD1	hypoxia	chr5	66474674	SNV	8.3	C	A	32	0.688	1	C>A::C_T
DLD1_low_clone1	DLD1	hypoxia	chr5	66665359	SNV	8.97	C	A	46	0.674	0.963	C>A::C_A
DLD1_low_clone1	DLD1	hypoxia	chr5	66730578	SNV	5.57	G	T	28	0.679	1	C>A::A_T
DLD1_low_clone1	DLD1	hypoxia	chr5	67081974	SNV	4.9	T	G	36	0.5	1	T>G::A_C
DLD1_low_clone1	DLD1	hypoxia	chr5	67297535	SNV	3.7	G	A	34	0.412	1	C>T::G_A
DLD1_low_clone1	DLD1	hypoxia	chr5	67351887	SNV	4.65	T	C	33	0.455	0.962	T>C::T_G
DLD1_low_clone1	DLD1	hypoxia	chr5	67376327	SNV	5.82	C	T	27	0.481	1	C>T::G_C
DLD1_low_clone1	DLD1	hypoxia	chr5	67558812	SNV	4	C	A	37	0.459	1	C>A::T_T
DLD1_low_clone1	DLD1	hypoxia	chr5	67668985	SNV	4.51	G	A	45	0.311	1	C>T::G_T
DLD1_low_clone1	DLD1	hypoxia	chr5	67781062	SNV	5.83	G	A	36	0.5	1	C>T::T_C
DLD1_low_clone1	DLD1	hypoxia	chr5	67910180	SNV	8.82	C	A	37	0.676	0.96	C>A::C_T
DLD1_low_clone1	DLD1	hypoxia	chr5	68433936	SNV	7.13	T	C	45	0.533	0.972	T>C::T_T
DLD1_low_clone1	DLD1	hypoxia	chr5	68589297	SNV	4.61	G	A	27	0.481	1	C>T::A_A
DLD1_low_clone1	DLD1	hypoxia	chr5	68602308	SNV	5.49	C	T	34	0.559	0.955	C>T::A_G
DLD1_low_clone1	DLD1	hypoxia	chr5	69465444	SNV	5.94	A	G	42	0.524	1	T>C::A_C
DLD1_low_clone1	DLD1	hypoxia	chr5	70656493	SNV	3.96	A	T	23	0.348	1	T>A::C_T
DLD1_low_clone1	DLD1	hypoxia	chr5	72088351	SNV	7.29	G	A	33	0.576	1	C>T::G_C
DLD1_low_clone1	DLD1	hypoxia	chr5	73159710	SNV	4.82	C	A	41	0.39	1	C>A::A_C
DLD1_low_clone1	DLD1	hypoxia	chr5	73493243	SNV	4.14	G	A	43	0.465	0.962	C>T::G_C
DLD1_low_clone1	DLD1	hypoxia	chr5	73667984	SNV	7.01	T	C	48	0.521	1	T>C::A_C
DLD1_low_clone1	DLD1	hypoxia	chr5	73905858	SNV	7.34	C	T	26	0.615	1	C>T::C_A
DLD1_low_clone1	DLD1	hypoxia	chr5	74783467	SNV	6.3	C	T	53	0.491	1	C>T::T_A
DLD1_low_clone1	DLD1	hypoxia	chr5	75357798	SNV	4.83	A	G	29	0.414	1	T>C::G_G
DLD1_low_clone1	DLD1	hypoxia	chr5	75514390	SNV	3.86	C	A	30	0.5	1	C>A::C_C
DLD1_low_clone1	DLD1	hypoxia	chr5	75664229	SNV	3.65	T	C	31	0.355	1	T>C::A_T
DLD1_low_clone1	DLD1	hypoxia	chr5	77129735	SNV	7.83	C	T	31	0.677	0.963	C>T::G_G
DLD1_low_clone1	DLD1	hypoxia	chr5	77422660	SNV	4.21	T	C	32	0.531	1	T>C::G_A
DLD1_low_clone1	DLD1	hypoxia	chr5	77878444	SNV	4.02	C	T	35	0.457	1	C>T::A_A
DLD1_low_clone1	DLD1	hypoxia	chr5	78911165	SNV	4.33	A	G	38	0.474	0.933	T>C::T_A
DLD1_low_clone1	DLD1	hypoxia	chr5	79091846	SNV	9.45	G	T	34	0.647	1	C>A::C_T
DLD1_low_clone1	DLD1	hypoxia	chr5	79210693	SNV	6.95	T	C	42	0.548	1	T>C::C_G
DLD1_low_clone1	DLD1	hypoxia	chr5	79676766	SNV	4.15	T	G	26	0.5	0.96	T>G::C_T
DLD1_low_clone1	DLD1	hypoxia	chr5	80140025	SNV	4.5	T	C	30	0.433	1	T>C::A_C
DLD1_low_clone1	DLD1	hypoxia	chr5	80140653	SNV	7.02	G	T	48	0.479	1	C>A::C_T
DLD1_low_clone1	DLD1	hypoxia	chr5	81380395	SNV	3.8	C	A	21	0.381	1	C>A::T_T
DLD1_low_clone1	DLD1	hypoxia	chr5	82544805	SNV	4.07	A	G	27	0.333	0.971	T>C::T_G
DLD1_low_clone1	DLD1	hypoxia	chr5	82602390	SNV	4.97	G	T	26	0.538	0.944	C>A::C_T
DLD1_low_clone1	DLD1	hypoxia	chr5	87247844	SNV	4.35	T	C	24	0.417	1	T>C::A_G
DLD1_low_clone1	DLD1	hypoxia	chr5	89055082	SNV	3.53	C	T	27	0.481	1	C>T::T_T
DLD1_low_clone1	DLD1	hypoxia	chr5	89980012	SNV	4.76	A	G	30	0.533	1	T>C::C_C
DLD1_low_clone1	DLD1	hypoxia	chr5	90056744	SNV	4.92	G	T	29	0.414	1	C>A::A_T
DLD1_low_clone1	DLD1	hypoxia	chr5	90194830	SNV	6.33	T	C	43	0.535	1	T>C::T_C
DLD1_low_clone1	DLD1	hypoxia	chr5	90326905	SNV	6.21	T	C	27	0.593	1	T>C::A_A
DLD1_low_clone1	DLD1	hypoxia	chr5	90700681	SNV	5.49	T	A	29	0.655	1	T>A::T_T
DLD1_low_clone1	DLD1	hypoxia	chr5	90756219	SNV	5.53	T	C	22	0.682	1	T>C::C_A
DLD1_low_clone1	DLD1	hypoxia	chr5	92039849	SNV	4.47	G	T	37	0.351	0.973	C>A::C_T
DLD1_low_clone1	DLD1	hypoxia	chr5	93186049	SNV	4.51	T	C	37	0.541	1	T>C::C_T
DLD1_low_clone1	DLD1	hypoxia	chr5	93475317	SNV	6.82	G	T	33	0.545	1	C>A::G_T
DLD1_low_clone1	DLD1	hypoxia	chr5	93599760	SNV	5.68	C	T	29	0.448	0.971	C>T::G_T
DLD1_low_clone1	DLD1	hypoxia	chr5	94110194	SNV	4.35	A	G	31	0.581	1	T>C::G_A
DLD1_low_clone1	DLD1	hypoxia	chr5	94355753	SNV	5.21	A	G	39	0.487	1	T>C::T_G
DLD1_low_clone1	DLD1	hypoxia	chr5	94427759	SNV	3.91	C	A	22	0.5	1	C>A::C_C
DLD1_low_clone1	DLD1	hypoxia	chr5	94599725	SNV	3.97	T	C	30	0.567	0.933	T>C::A_G
DLD1_low_clone1	DLD1	hypoxia	chr5	94963852	SNV	3.85	C	A	21	0.571	1	C>A::C_T
DLD1_low_clone1	DLD1	hypoxia	chr5	95252981	SNV	5	G	T	33	0.515	1	C>A::C_T
DLD1_low_clone1	DLD1	hypoxia	chr5	96949933	SNV	5.06	T	C	45	0.444	0.944	T>C::C_C
DLD1_low_clone1	DLD1	hypoxia	chr5	97055431	SNV	3.97	G	A	33	0.364	1	C>T::G_A
DLD1_low_clone1	DLD1	hypoxia	chr5	97942017	SNV	4.67	C	A	32	0.469	1	C>A::C_A
DLD1_low_clone1	DLD1	hypoxia	chr5	98122390	SNV	6.69	A	G	32	0.562	1	T>C::T_G
DLD1_low_clone1	DLD1	hypoxia	chr5	98590780	SNV	4.4	G	T	29	0.621	0.95	C>A::C_C
DLD1_low_clone1	DLD1	hypoxia	chr5	98744233	SNV	4.32	C	T	32	0.406	0.963	C>T::G_T
DLD1_low_clone1	DLD1	hypoxia	chr5	98783554	SNV	7.12	G	A	28	0.571	1	C>T::G_A
DLD1_low_clone1	DLD1	hypoxia	chr5	99576646	SNV	3.55	G	T	37	0.297	1	C>A::A_T
DLD1_low_clone1	DLD1	hypoxia	chr5	99982051	SNV	4.38	C	T	27	0.556	1	C>T::A_C
DLD1_low_clone1	DLD1	hypoxia	chr5	100281497	SNV	6.37	T	C	25	0.68	1	T>C::A_A
DLD1_low_clone1	DLD1	hypoxia	chr5	100748448	SNV	3.59	C	T	14	0.5	1	C>T::G_T
DLD1_low_clone1	DLD1	hypoxia	chr5	101261900	SNV	4.2	C	T	22	0.455	1	C>T::G_C
DLD1_low_clone1	DLD1	hypoxia	chr5	101720113	SNV	4.58	T	C	33	0.515	1	T>C::C_G
DLD1_low_clone1	DLD1	hypoxia	chr5	101952360	SNV	3.72	G	T	23	0.696	1	C>A::G_T
DLD1_low_clone1	DLD1	hypoxia	chr5	102054574	SNV	4.44	C	T	27	0.556	1	C>T::A_A
DLD1_low_clone1	DLD1	hypoxia	chr5	102321545	SNV	6.2	G	T	39	0.615	1	C>A::C_T
DLD1_low_clone1	DLD1	hypoxia	chr5	102750906	SNV	5.3	G	A	32	0.625	1	C>T::A_A
DLD1_low_clone1	DLD1	hypoxia	chr5	103278651	SNV	3.67	T	G	35	0.4	1	T>G::T_G
DLD1_low_clone1	DLD1	hypoxia	chr5	103549525	SNV	4.23	G	A	23	0.609	1	C>T::C_C
DLD1_low_clone1	DLD1	hypoxia	chr5	104929574	SNV	5.09	C	T	43	0.419	1	C>T::C_C
DLD1_low_clone1	DLD1	hypoxia	chr5	105184800	SNV	4.93	A	G	28	0.571	1	T>C::A_G
DLD1_low_clone1	DLD1	hypoxia	chr5	106146841	SNV	3.75	A	G	33	0.424	1	T>C::G_G
DLD1_low_clone1	DLD1	hypoxia	chr5	106299422	SNV	5.72	T	C	37	0.432	1	T>C::C_G
DLD1_low_clone1	DLD1	hypoxia	chr5	106379154	SNV	3.82	A	T	32	0.406	1	T>A::C_T
DLD1_low_clone1	DLD1	hypoxia	chr5	107500309	SNV	4.75	G	A	37	0.351	1	C>T::A_G
DLD1_low_clone1	DLD1	hypoxia	chr5	107604937	SNV	4.35	A	G	30	0.433	1	T>C::T_G
DLD1_low_clone1	DLD1	hypoxia	chr5	107746802	SNV	5.83	G	A	36	0.528	0.968	C>T::A_G
DLD1_low_clone1	DLD1	hypoxia	chr5	108389941	SNV	3.74	T	C	33	0.455	1	T>C::G_A
DLD1_low_clone1	DLD1	hypoxia	chr5	108810910	SNV	6.52	T	C	48	0.458	1	T>C::A_G
DLD1_low_clone1	DLD1	hypoxia	chr5	109774861	SNV	3.89	G	T	41	0.512	1	C>A::C_T
DLD1_low_clone1	DLD1	hypoxia	chr5	111011802	SNV	5.88	C	A	35	0.543	1	C>A::C_T
DLD1_low_clone1	DLD1	hypoxia	chr5	112393873	SNV	3.78	A	C	38	0.395	0.946	T>G::A_G
DLD1_low_clone1	DLD1	hypoxia	chr5	112878463	SNV	3.66	G	T	30	0.367	1	C>A::A_T
DLD1_low_clone1	DLD1	hypoxia	chr5	113202482	SNV	4.97	G	A	30	0.367	1	C>T::A_G
DLD1_low_clone1	DLD1	hypoxia	chr5	113218897	SNV	7.29	T	A	37	0.568	1	T>A::T_G
DLD1_low_clone1	DLD1	hypoxia	chr5	113243209	SNV	4.25	T	C	30	0.533	1	T>C::G_A
DLD1_low_clone1	DLD1	hypoxia	chr5	115110048	SNV	6.4	A	G	37	0.514	0.971	T>C::C_T
DLD1_low_clone1	DLD1	hypoxia	chr5	115118854	SNV	5.75	G	A	40	0.675	0.947	C>T::G_T
DLD1_low_clone1	DLD1	hypoxia	chr5	115904419	SNV	10.44	A	T	23	0.739	1	T>A::G_T
DLD1_low_clone1	DLD1	hypoxia	chr5	115968324	SNV	4.41	T	C	23	0.435	0.974	T>C::C_T
DLD1_low_clone1	DLD1	hypoxia	chr5	116559523	SNV	8.6	C	T	22	0.727	1	C>T::G_T
DLD1_low_clone1	DLD1	hypoxia	chr5	116741568	SNV	4.63	G	T	30	0.433	1	C>A::C_T
DLD1_low_clone1	DLD1	hypoxia	chr5	117529442	SNV	3.54	T	C	28	0.429	1	T>C::T_G
DLD1_low_clone1	DLD1	hypoxia	chr5	117547244	SNV	5.16	T	C	39	0.487	0.968	T>C::G_A
DLD1_low_clone1	DLD1	hypoxia	chr5	117910068	SNV	5.58	C	T	24	0.542	1	C>T::A_A
DLD1_low_clone1	DLD1	hypoxia	chr5	117910247	SNV	5.42	G	A	36	0.472	1	C>T::G_A
DLD1_low_clone1	DLD1	hypoxia	chr5	117953171	SNV	5.96	C	A	34	0.588	1	C>A::C_T
DLD1_low_clone1	DLD1	hypoxia	chr5	118508827	SNV	4.58	C	T	45	0.467	0.966	C>T::A_T
DLD1_low_clone1	DLD1	hypoxia	chr5	118897624	SNV	5.45	C	T	34	0.529	1	C>T::A_A
DLD1_low_clone1	DLD1	hypoxia	chr5	119406388	SNV	4.62	C	A	26	0.5	1	C>A::T_A
DLD1_low_clone1	DLD1	hypoxia	chr5	119768433	SNV	4.93	C	T	30	0.533	0.95	C>T::T_A
DLD1_low_clone1	DLD1	hypoxia	chr5	119769422	SNV	5.86	G	T	36	0.528	0.966	C>A::C_T
DLD1_low_clone1	DLD1	hypoxia	chr5	120143984	SNV	6.75	C	T	50	0.52	0.97	C>T::A_T
DLD1_low_clone1	DLD1	hypoxia	chr5	120804336	SNV	3.59	G	T	30	0.567	1	C>A::C_T
DLD1_low_clone1	DLD1	hypoxia	chr5	123800740	SNV	5.55	A	C	42	0.452	1	T>G::A_G
DLD1_low_clone1	DLD1	hypoxia	chr5	126432486	SNV	5.33	T	C	46	0.478	0.947	T>C::G_A
DLD1_low_clone1	DLD1	hypoxia	chr5	126601749	SNV	5.87	C	A	34	0.559	1	C>A::C_T
DLD1_low_clone1	DLD1	hypoxia	chr5	126777527	SNV	5.17	G	A	26	0.462	1	C>T::A_G
DLD1_low_clone1	DLD1	hypoxia	chr5	128078006	SNV	6.81	G	A	27	0.593	1	C>T::T_T
DLD1_low_clone1	DLD1	hypoxia	chr5	128277058	SNV	3.89	C	A	30	0.433	1	C>A::C_T
DLD1_low_clone1	DLD1	hypoxia	chr5	129023276	SNV	3.78	C	T	21	0.429	1	C>T::G_A
DLD1_low_clone1	DLD1	hypoxia	chr5	129262866	SNV	4.15	A	G	42	0.452	0.963	T>C::C_G
DLD1_low_clone1	DLD1	hypoxia	chr5	129593705	SNV	4.98	C	T	34	0.5	1	C>T::A_C
DLD1_low_clone1	DLD1	hypoxia	chr5	129881702	SNV	6.21	C	A	30	0.633	1	C>A::C_T
DLD1_low_clone1	DLD1	hypoxia	chr5	130147738	SNV	6.26	A	G	36	0.528	1	T>C::A_G
DLD1_low_clone1	DLD1	hypoxia	chr5	131145882	SNV	5.93	C	T	28	0.571	0.958	C>T::A_G
DLD1_low_clone1	DLD1	hypoxia	chr5	131589087	SNV	5.75	T	C	25	0.52	1	T>C::A_G
DLD1_low_clone1	DLD1	hypoxia	chr5	131845233	SNV	4.9	G	A	36	0.472	1	C>T::G_A
DLD1_low_clone1	DLD1	hypoxia	chr5	132497130	SNV	6.4	C	T	27	0.481	1	C>T::A_G
DLD1_low_clone1	DLD1	hypoxia	chr5	133366830	SNV	6.2	T	C	52	0.558	1	T>C::C_G
DLD1_low_clone1	DLD1	hypoxia	chr5	133675314	SNV	7.61	A	G	46	0.652	1	T>C::A_G
DLD1_low_clone1	DLD1	hypoxia	chr5	133870213	SNV	5.24	A	G	30	0.433	1	T>C::C_G
DLD1_low_clone1	DLD1	hypoxia	chr5	134034919	SNV	8.91	A	T	38	0.605	1	T>A::A_T
DLD1_low_clone1	DLD1	hypoxia	chr5	134481668	SNV	4.87	A	G	28	0.429	1	T>C::C_G
DLD1_low_clone1	DLD1	hypoxia	chr5	134676353	SNV	4.58	T	C	15	0.6	1	T>C::C_G
DLD1_low_clone1	DLD1	hypoxia	chr5	134704058	SNV	6.28	T	C	32	0.562	1	T>C::T_T
DLD1_low_clone1	DLD1	hypoxia	chr5	134822014	SNV	4.2	C	A	20	0.5	1	C>A::C_T
DLD1_low_clone1	DLD1	hypoxia	chr5	135733879	SNV	5.08	A	T	32	0.5	1	T>A::C_C
DLD1_low_clone1	DLD1	hypoxia	chr5	136434321	SNV	6.54	G	A	43	0.651	1	C>T::T_C
DLD1_low_clone1	DLD1	hypoxia	chr5	136708915	SNV	3.97	C	A	29	0.552	1	C>A::A_A
DLD1_low_clone1	DLD1	hypoxia	chr5	137795747	SNV	6.95	G	A	37	0.541	1	C>T::G_T
DLD1_low_clone1	DLD1	hypoxia	chr5	138228656	SNV	3.91	A	C	26	0.385	1	T>G::C_G
DLD1_low_clone1	DLD1	hypoxia	chr5	138463309	SNV	4.76	C	T	39	0.462	1	C>T::G_G
DLD1_low_clone1	DLD1	hypoxia	chr5	138608801	SNV	5.91	T	C	32	0.5	0.963	T>C::C_G
DLD1_low_clone1	DLD1	hypoxia	chr5	138739129	SNV	8.56	T	C	40	0.625	1	T>C::C_G
DLD1_low_clone1	DLD1	hypoxia	chr5	140356136	SNV	3.82	G	A	44	0.386	1	C>T::G_A
DLD1_low_clone1	DLD1	hypoxia	chr5	140418957	SNV	6.02	C	A	27	0.481	1	C>A::C_T
DLD1_low_clone1	DLD1	hypoxia	chr5	140462336	SNV	4.35	G	A	24	0.417	1	C>T::A_T
DLD1_low_clone1	DLD1	hypoxia	chr5	140571320	SNV	7.16	T	C	45	0.533	0.952	T>C::C_G
DLD1_low_clone1	DLD1	hypoxia	chr5	140987273	SNV	5.35	G	C	46	0.435	1	C>G::A_T
DLD1_low_clone1	DLD1	hypoxia	chr5	141151858	SNV	5.67	G	A	27	0.444	1	C>T::G_G
DLD1_low_clone1	DLD1	hypoxia	chr5	141415417	SNV	5.04	G	C	35	0.457	1	C>G::T_C
DLD1_low_clone1	DLD1	hypoxia	chr5	141969020	SNV	5.22	A	G	32	0.469	1	T>C::C_G
DLD1_low_clone1	DLD1	hypoxia	chr5	141989060	SNV	7.63	A	T	35	0.543	1	T>A::A_T
DLD1_low_clone1	DLD1	hypoxia	chr5	142057864	SNV	6.13	G	A	30	0.467	1	C>T::A_A
DLD1_low_clone1	DLD1	hypoxia	chr5	146455356	SNV	6.03	T	G	34	0.5	1	T>G::C_T
DLD1_low_clone1	DLD1	hypoxia	chr5	146566141	SNV	4.51	G	A	29	0.448	1	C>T::G_C
DLD1_low_clone1	DLD1	hypoxia	chr5	147672858	SNV	4.89	A	G	36	0.5	0.933	T>C::C_A
DLD1_low_clone1	DLD1	hypoxia	chr5	148321097	SNV	5.97	C	T	39	0.436	1	C>T::G_G
DLD1_low_clone1	DLD1	hypoxia	chr5	149107036	SNV	4.08	G	A	26	0.5	1	C>T::G_A
DLD1_low_clone1	DLD1	hypoxia	chr5	150172511	SNV	5.94	A	G	42	0.452	1	T>C::G_G
DLD1_low_clone1	DLD1	hypoxia	chr5	150235933	SNV	4.49	A	G	39	0.385	1	T>C::G_C
DLD1_low_clone1	DLD1	hypoxia	chr5	150497357	SNV	4.59	T	G	18	0.556	0.944	T>G::C_T
DLD1_low_clone1	DLD1	hypoxia	chr5	150907118	SNV	4.35	A	G	29	0.552	1	T>C::C_G
DLD1_low_clone1	DLD1	hypoxia	chr5	151217051	SNV	5.01	C	A	25	0.48	1	C>A::G_T
DLD1_low_clone1	DLD1	hypoxia	chr5	151513195	SNV	6.94	G	T	39	0.462	0.979	C>A::C_T
DLD1_low_clone1	DLD1	hypoxia	chr5	151552911	SNV	6.36	G	T	31	0.484	1	C>A::C_T
DLD1_low_clone1	DLD1	hypoxia	chr5	152026683	SNV	7.62	C	A	27	0.593	1	C>A::C_T
DLD1_low_clone1	DLD1	hypoxia	chr5	152131550	SNV	5.95	T	C	34	0.529	0.962	T>C::C_G
DLD1_low_clone1	DLD1	hypoxia	chr5	153017868	SNV	3.59	C	A	19	0.526	1	C>A::C_T
DLD1_low_clone1	DLD1	hypoxia	chr5	153528977	SNV	4.39	T	A	28	0.571	1	T>A::C_T
DLD1_low_clone1	DLD1	hypoxia	chr5	153953256	SNV	4.06	G	T	42	0.524	1	C>A::C_T
DLD1_low_clone1	DLD1	hypoxia	chr5	154179347	SNV	4.58	C	T	44	0.432	1	C>T::G_G
DLD1_low_clone1	DLD1	hypoxia	chr5	154649272	SNV	5.17	C	T	31	0.516	1	C>T::C_G
DLD1_low_clone1	DLD1	hypoxia	chr5	154815532	SNV	4.19	T	C	34	0.294	1	T>C::T_A
DLD1_low_clone1	DLD1	hypoxia	chr5	155263480	SNV	4.9	C	A	41	0.561	1	C>A::C_A
DLD1_low_clone1	DLD1	hypoxia	chr5	155602768	SNV	4.92	G	T	31	0.71	1	C>A::C_C
DLD1_low_clone1	DLD1	hypoxia	chr5	155752502	SNV	5.04	C	A	31	0.419	1	C>A::C_T
DLD1_low_clone1	DLD1	hypoxia	chr5	157540536	SNV	5.79	C	A	32	0.5	1	C>A::C_C
DLD1_low_clone1	DLD1	hypoxia	chr5	158602972	SNV	4.1	A	G	34	0.471	1	T>C::C_G
DLD1_low_clone1	DLD1	hypoxia	chr5	158681738	SNV	5.69	G	T	39	0.564	1	C>A::C_A
DLD1_low_clone1	DLD1	hypoxia	chr5	159355661	SNV	8.22	T	G	38	0.632	1	T>G::C_G
DLD1_low_clone1	DLD1	hypoxia	chr5	159699266	SNV	4.18	C	T	27	0.519	0.962	C>T::T_T
DLD1_low_clone1	DLD1	hypoxia	chr5	159872244	SNV	4.21	A	T	32	0.5	1	T>A::A_T
DLD1_low_clone1	DLD1	hypoxia	chr5	160336498	SNV	6.48	T	C	45	0.467	1	T>C::C_T
DLD1_low_clone1	DLD1	hypoxia	chr5	160399420	SNV	7.02	C	A	41	0.561	1	C>A::C_A
DLD1_low_clone1	DLD1	hypoxia	chr5	160708318	SNV	4.13	C	A	25	0.52	1	C>A::C_G
DLD1_low_clone1	DLD1	hypoxia	chr5	161347651	SNV	4.22	C	A	41	0.463	0.963	C>A::A_C
DLD1_low_clone1	DLD1	hypoxia	chr5	161551469	SNV	6.61	A	G	36	0.417	1	T>C::C_G
DLD1_low_clone1	DLD1	hypoxia	chr5	161971688	SNV	3.63	C	T	31	0.355	0.967	C>T::G_C
DLD1_low_clone1	DLD1	hypoxia	chr5	163047524	SNV	6.4	G	T	35	0.6	1	C>A::C_T
DLD1_low_clone1	DLD1	hypoxia	chr5	164253551	SNV	6.8	C	A	39	0.615	0.97	C>A::A_T
DLD1_low_clone1	DLD1	hypoxia	chr5	164818993	SNV	5.02	C	T	32	0.531	1	C>T::A_T
DLD1_low_clone1	DLD1	hypoxia	chr5	164862849	SNV	4.56	A	G	33	0.636	1	T>C::T_G
DLD1_low_clone1	DLD1	hypoxia	chr5	165098827	SNV	3.68	C	T	36	0.472	1	C>T::C_C
DLD1_low_clone1	DLD1	hypoxia	chr5	165188384	SNV	5.89	G	A	35	0.486	0.967	C>T::T_C
DLD1_low_clone1	DLD1	hypoxia	chr5	165305388	SNV	3.59	C	A	38	0.395	1	C>A::T_T
DLD1_low_clone1	DLD1	hypoxia	chr5	165865882	SNV	3.84	T	A	22	0.591	1	T>A::C_C
DLD1_low_clone1	DLD1	hypoxia	chr5	165922173	SNV	4.49	A	G	34	0.5	1	T>C::T_A
DLD1_low_clone1	DLD1	hypoxia	chr5	166252507	SNV	4.98	G	A	24	0.458	1	C>T::G_T
DLD1_low_clone1	DLD1	hypoxia	chr5	166258116	SNV	5.27	A	G	36	0.5	1	T>C::G_G
DLD1_low_clone1	DLD1	hypoxia	chr5	166483460	SNV	3.66	G	C	30	0.367	0.963	C>G::G_C
DLD1_low_clone1	DLD1	hypoxia	chr5	166766005	SNV	5.45	A	T	28	0.536	1	T>A::C_T
DLD1_low_clone1	DLD1	hypoxia	chr5	166780421	SNV	4.07	C	T	35	0.486	1	C>T::G_C
DLD1_low_clone1	DLD1	hypoxia	chr5	166984813	SNV	4.02	T	C	31	0.581	1	T>C::T_C
DLD1_low_clone1	DLD1	hypoxia	chr5	168828015	SNV	5.9	C	A	43	0.488	1	C>A::C_T
DLD1_low_clone1	DLD1	hypoxia	chr5	169482756	SNV	4.29	G	A	24	0.5	1	C>T::G_C
DLD1_low_clone1	DLD1	hypoxia	chr5	170201308	SNV	4.81	C	A	38	0.5	1	C>A::C_T
DLD1_low_clone1	DLD1	hypoxia	chr5	170567254	SNV	4.01	G	A	27	0.37	1	C>T::G_T
DLD1_low_clone1	DLD1	hypoxia	chr5	171093050	SNV	4.78	A	C	29	0.586	1	T>G::C_G
DLD1_low_clone1	DLD1	hypoxia	chr5	171304053	SNV	8	A	G	36	0.583	1	T>C::T_T
DLD1_low_clone1	DLD1	hypoxia	chr5	173489675	SNV	7.23	T	C	37	0.568	1	T>C::A_G
DLD1_low_clone1	DLD1	hypoxia	chr5	173685306	SNV	5.92	G	T	54	0.481	1	C>A::C_C
DLD1_low_clone1	DLD1	hypoxia	chr5	173822867	SNV	5.62	T	C	40	0.55	1	T>C::G_A
DLD1_low_clone1	DLD1	hypoxia	chr5	174190873	SNV	8.49	C	T	48	0.625	0.967	C>T::A_G
DLD1_low_clone1	DLD1	hypoxia	chr5	174803860	SNV	5.83	T	C	24	0.542	1	T>C::C_A
DLD1_low_clone1	DLD1	hypoxia	chr5	175091946	SNV	5.37	A	G	23	0.522	1	T>C::G_G
DLD1_low_clone1	DLD1	hypoxia	chr5	175468284	SNV	7.42	C	T	35	0.6	0.971	C>T::G_T
DLD1_low_clone1	DLD1	hypoxia	chr5	175742534	SNV	5.64	A	G	19	0.632	1	T>C::G_T
DLD1_low_clone1	DLD1	hypoxia	chr5	176092484	SNV	4.1	A	G	22	0.455	1	T>C::T_G
DLD1_low_clone1	DLD1	hypoxia	chr5	176483168	SNV	5.36	T	C	44	0.591	1	T>C::C_G
DLD1_low_clone1	DLD1	hypoxia	chr5	176658839	SNV	5.01	C	A	31	0.387	1	C>A::C_C
DLD1_low_clone1	DLD1	hypoxia	chr5	177429469	SNV	8.95	T	G	23	0.696	0.971	T>G::C_T
DLD1_low_clone1	DLD1	hypoxia	chr5	178223257	SNV	6.08	T	C	30	0.5	0.969	T>C::C_G
DLD1_low_clone1	DLD1	hypoxia	chr5	178233586	SNV	6.13	C	T	30	0.467	1	C>T::T_T
DLD1_low_clone1	DLD1	hypoxia	chr5	178288955	SNV	3.88	C	A	41	0.293	0.973	C>A::A_T
DLD1_low_clone1	DLD1	hypoxia	chr5	178443630	SNV	6.39	T	C	30	0.567	0.97	T>C::T_T
DLD1_low_clone1	DLD1	hypoxia	chr5	178588852	SNV	5.37	G	A	38	0.447	1	C>T::A_T
DLD1_low_clone1	DLD1	hypoxia	chr5	178603739	SNV	10.28	C	T	33	0.576	0.98	C>T::T_A
DLD1_low_clone1	DLD1	hypoxia	chr5	178773507	SNV	4.99	G	A	21	0.524	1	C>T::G_A
[truncated: 118,414 more rows]

## Sheet: DEL
	genotype	treatment	sample	chr	pos	type	score	ref	mut	coverage	mut_freq	cleanliness	length	length_cat	Category
1	HCT116	mock	HCT116_high_clone2	chr1	998117	DEL	4.09	C	-	35	0.457	0.933	1	del_1	repeat
2	HCT116	hypoxia	HCT116_low_clone1	chr1	1512729	DEL	7.32	G	-	32	0.531	1	1	del_1	repeat
3	HCT116	mock	HCT116_high_clone2	chr1	1633254	DEL	3.91	G	-	43	0.256	0.983	1	del_1	repeat
4	HCT116	hypoxia	HCT116_low_clone1	chr1	2210397	DEL	4.21	C	-	25	0.48	0.957	1	del_1	repeat
5	HCT116	hypoxia	HCT116_low_clone1	chr1	3331258	DEL	4.54	G	-	37	0.405	0.964	1	del_1	repeat
6	HCT116	mock	HCT116_high_clone2	chr1	3382963	DEL	4.32	C	-	31	0.484	0.933	1	del_1	repeat
7	HCT116_chr3	hypoxia	HCT116_chr3_low_clone2	chr1	3443225	DEL	3.55	CCGTCCTGCAACTCTGGGCTCTGCCTCTTCATCCCTC	-	42	0.333	1	37	del_10-	repeat
8	HCT116	mock	HCT116_high_clone1	chr1	3803609	DEL	4.51	A	-	30	0.433	0.966	1	del_1	repeat
9	DLD1	mock	DLD1_high_clone1	chr1	3938651	DEL	3.42	T	-	41	0.415	0.96	1	del_1	repeat
10	DLD1	mock	DLD1_high_clone5	chr1	5337295	DEL	3.62	A	-	29	0.414	0.935	1	del_1	repeat
11	DLD1	mock	DLD1_high_clone4	chr1	5609626	DEL	3.85	T	-	21	0.619	0.944	1	del_1	repeat
12	HCT116	mock	HCT116_high_clone1	chr1	5858456	DEL	5.51	C	-	24	0.5	1	1	del_1	repeat
13	HCT116_chr3	mock	HCT116_chr3_high_clone1	chr1	5922835	DEL	5.71	CCTGCAGTCCTGGCTTAGCCGGGCACGGTGGCACTC	-	38	0.5	0.964	36	del_10-	no_repeat
14	HCT116	mock	HCT116_high_clone2	chr1	5967752	DEL	3.76	T	-	39	0.385	0.95	1	del_1	repeat
15	DLD1	mock	DLD1_high_clone5	chr1	6438069	DEL	3.44	A	-	23	0.435	0.944	1	del_1	no_repeat
16	HCT116	mock	HCT116_high_clone1	chr1	6763015	DEL	3.67	T	-	28	0.357	0.974	1	del_1	repeat
17	HCT116	mock	HCT116_high_clone2	chr1	7616744	DEL	3.22	C	-	27	0.444	0.96	1	del_1	repeat
18	HCT116	mock	HCT116_high_clone1	chr1	7833815	DEL	3.2	T	-	35	0.4	0.955	1	del_1	repeat
19	DLD1	mock	DLD1_high_clone3	chr1	8613848	DEL	5.14	A	-	23	0.522	0.963	1	del_1	repeat
20	HCT116	hypoxia	HCT116_low_clone1	chr1	9443430	DEL	6.68	T	-	31	0.581	0.963	1	del_1	repeat
21	HCT116	mock	HCT116_high_clone2	chr1	10180414	DEL	4.56	T	-	19	0.474	1	1	del_1	repeat
22	HCT116	hypoxia	HCT116_low_clone1	chr1	10571913	DEL	4.67	A	-	20	0.4	1	1	del_1	repeat
23	HCT116	mock	HCT116_high_clone2	chr1	11545254	DEL	3.2	T	-	38	0.395	1	1	del_1	repeat
24	DLD1	mock	DLD1_high_clone4	chr1	11758802	DEL	3.72	A	-	21	0.381	0.967	1	del_1	repeat
25	HCT116	hypoxia	HCT116_low_clone2	chr1	11761242	DEL	7.76	A	-	35	0.543	0.974	1	del_1	repeat
26	HCT116	hypoxia	HCT116_low_clone2	chr1	12033995	DEL	3.42	A	-	23	0.435	0.957	1	del_1	repeat
27	HCT116	mock	HCT116_high_clone1	chr1	12500437	DEL	3.94	T	-	29	0.483	0.947	1	del_1	repeat
28	HCT116	hypoxia	HCT116_low_clone2	chr1	13069095	DEL	4.7	T	-	26	0.692	0.941	1	del_1	repeat
29	HCT116	hypoxia	HCT116_low_clone1	chr1	14319195	DEL	4.94	G	-	17	0.588	1	1	del_1	repeat
30	HCT116	mock	HCT116_high_clone1	chr1	14456785	DEL	3.4	A	-	31	0.387	0.955	1	del_1	repeat
31	HCT116	hypoxia	HCT116_low_clone2	chr1	14649157	DEL	3.14	T	-	28	0.393	1	1	del_1	repeat
32	DLD1	hypoxia	DLD1_low_clone3	chr1	14885502	DEL	5.66	T	-	31	0.452	0.978	1	del_1	repeat
33	HCT116	mock	HCT116_high_clone2	chr1	15064656	DEL	4.11	C	-	39	0.359	0.968	1	del_1	repeat
34	HCT116	hypoxia	HCT116_low_clone2	chr1	15691243	DEL	3.83	T	-	18	0.5	1	1	del_1	repeat
35	HCT116	hypoxia	HCT116_low_clone2	chr1	17159005	DEL	7.64	C	-	34	0.588	1	1	del_1	repeat
36	TK6	mock	TK6_high_clone3	chr1	17939803	DEL	4.3	TCTC	-	19	0.421	1	4	del_1-10	no_repeat
37	HCT116	mock	HCT116_high_clone1	chr1	18676557	DEL	6.02	C	-	33	0.545	1	1	del_1	repeat
38	DLD1	mock	DLD1_high_clone3	chr1	20471705	DEL	4.39	T	-	29	0.483	0.958	1	del_1	repeat
39	DLD1	mock	DLD1_high_clone4	chr1	20986204	DEL	4.03	A	-	32	0.5	0.938	1	del_1	repeat
40	TK6	mock	TK6_high_clone4	chr1	21086170	DEL	4.71	G	-	25	0.52	1	1	del_1	no_repeat
41	DLD1	hypoxia	DLD1_low_clone1	chr1	21916536	DEL	3.59	A	-	37	0.432	0.947	1	del_1	repeat
42	HCT116	mock	HCT116_high_clone2	chr1	22404334	DEL	5.46	T	-	34	0.5	0.963	1	del_1	repeat
43	HCT116	mock	HCT116_high_clone2	chr1	22630749	DEL	3.81	T	-	32	0.406	0.963	1	del_1	repeat
44	HCT116	hypoxia	HCT116_low_clone2	chr1	23020691	DEL	5.04	T	-	36	0.444	0.947	1	del_1	repeat
45	HCT116	hypoxia	HCT116_low_clone1	chr1	24194399	DEL	3.43	T	-	30	0.5	0.952	1	del_1	repeat
46	DLD1	mock	DLD1_high_clone3	chr1	24267700	DEL	3.94	T	-	28	0.571	0.952	1	del_1	repeat
47	HCT116	mock	HCT116_high_clone1	chr1	24599576	DEL	3.71	T	-	28	0.429	0.935	1	del_1	repeat
48	HCT116	mock	HCT116_high_clone2	chr1	24980122	DEL	6.78	T	-	23	0.696	0.933	1	del_1	repeat
49	HCT116	mock	HCT116_high_clone1	chr1	25242014	DEL	4.73	T	-	31	0.452	1	1	del_1	repeat
50	HCT116	mock	HCT116_high_clone1	chr1	25242228	DEL	3.13	TA	-	24	0.292	0.97	2	del_1-10	repeat
51	HCT116	mock	HCT116_high_clone1	chr1	25325960	DEL	4.56	G	-	19	0.474	0.967	1	del_1	repeat
52	HCT116	mock	HCT116_high_clone1	chr1	25365487	DEL	4.61	C	-	16	0.5	1	1	del_1	repeat
53	HCT116	mock	HCT116_high_clone2	chr1	26110995	DEL	5.53	G	-	28	0.607	0.931	1	del_1	repeat
54	HCT116	hypoxia	HCT116_low_clone2	chr1	26681125	DEL	3.18	A	-	22	0.409	0.955	1	del_1	repeat
55	HCT116	hypoxia	HCT116_low_clone1	chr1	26717221	DEL	5.12	T	-	28	0.464	1	1	del_1	repeat
56	HCT116	hypoxia	HCT116_low_clone1	chr1	26981023	DEL	4.67	A	-	33	0.485	0.939	1	del_1	repeat
57	DLD1	hypoxia	DLD1_low_clone2	chr1	27069666	DEL	4.28	T	-	26	0.462	0.939	1	del_1	repeat
58	HCT116	mock	HCT116_high_clone1	chr1	27902261	DEL	4.48	T	-	27	0.37	0.973	1	del_1	repeat
59	DLD1	mock	DLD1_high_clone4	chr1	28526448	DEL	4.67	C	-	29	0.448	1	1	del_1	repeat
60	HCT116	mock	HCT116_high_clone1	chr1	28675184	DEL	6.65	T	-	31	0.645	0.957	1	del_1	repeat
61	HCT116	hypoxia	HCT116_low_clone1	chr1	29087805	DEL	3.15	A	-	26	0.538	0.941	1	del_1	repeat
62	HCT116	mock	HCT116_high_clone2	chr1	29095070	DEL	5.36	T	-	30	0.633	0.947	1	del_1	repeat
63	DLD1	hypoxia	DLD1_low_clone3	chr1	29701546	DEL	5.75	A	-	30	0.6	0.957	1	del_1	repeat
64	DLD1	mock	DLD1_high_clone1	chr1	30584217	DEL	3.36	T	-	25	0.4	1	1	del_1	repeat
65	HCT116	mock	HCT116_high_clone2	chr1	30905142	DEL	4.98	T	-	36	0.472	0.971	1	del_1	repeat
66	HCT116	mock	HCT116_high_clone2	chr1	31347624	DEL	4.55	T	-	28	0.464	1	1	del_1	repeat
67	HCT116_chr3	mock	HCT116_chr3_high_clone1	chr1	32032162	DEL	3.68	T	-	21	0.429	0.958	1	del_1	repeat
68	HCT116	hypoxia	HCT116_low_clone2	chr1	32683588	DEL	6.76	C	-	33	0.515	1	1	del_1	repeat
69	HCT116	mock	HCT116_high_clone1	chr1	33111262	DEL	3.38	T	-	36	0.333	0.964	1	del_1	repeat
70	HCT116	mock	HCT116_high_clone2	chr1	33354276	DEL	4.48	C	-	48	0.417	0.962	1	del_1	repeat
71	HCT116	mock	HCT116_high_clone1	chr1	33658698	DEL	5.89	A	-	22	0.591	0.963	1	del_1	repeat
72	HCT116	hypoxia	HCT116_low_clone1	chr1	33688823	DEL	3.65	A	-	25	0.48	0.947	1	del_1	repeat
73	HCT116	hypoxia	HCT116_low_clone1	chr1	34257749	DEL	4.16	T	-	27	0.444	1	1	del_1	repeat
74	HCT116	mock	HCT116_high_clone1	chr1	35552764	DEL	3.32	A	-	23	0.522	0.95	1	del_1	repeat
75	DLD1	hypoxia	DLD1_low_clone1	chr1	35558952	DEL	6.55	G	-	22	0.591	0.976	1	del_1	repeat
76	HCT116	mock	HCT116_high_clone1	chr1	35619876	DEL	4.95	C	-	23	0.478	1	1	del_1	repeat
77	DLD1	mock	DLD1_high_clone5	chr1	35895441	DEL	5.36	C	-	25	0.44	1	1	del_1	repeat
78	HCT116	hypoxia	HCT116_low_clone2	chr1	36065623	DEL	6.39	A	-	32	0.531	0.97	1	del_1	repeat
79	HCT116	hypoxia	HCT116_low_clone1	chr1	36203322	DEL	6.49	C	-	18	0.667	0.964	1	del_1	repeat
80	HCT116	hypoxia	HCT116_low_clone1	chr1	36239974	DEL	3.47	T	-	29	0.483	0.952	1	del_1	repeat
81	HCT116	mock	HCT116_high_clone2	chr1	36342724	DEL	4.6	G	-	40	0.35	1	1	del_1	repeat
82	DLD1	mock	DLD1_high_clone1	chr1	36594181	DEL	5.7	T	-	27	0.556	1	1	del_1	repeat
83	HCT116	mock	HCT116_high_clone1	chr1	36715101	DEL	7.77	G	-	31	0.548	1	1	del_1	repeat
84	DLD1	mock	DLD1_high_clone2	chr1	37637081	DEL	3.19	A	-	26	0.308	0.967	1	del_1	repeat
85	DLD1	hypoxia	DLD1_low_clone3	chr1	38458764	DEL	4.65	T	-	25	0.56	0.947	1	del_1	repeat
86	HCT116	mock	HCT116_high_clone2	chr1	38926538	DEL	7.85	A	-	28	0.643	0.972	1	del_1	repeat
87	HCT116	hypoxia	HCT116_low_clone2	chr1	39977114	DEL	3.93	G	-	22	0.682	0.938	1	del_1	repeat
88	HCT116	hypoxia	HCT116_low_clone1	chr1	40863407	DEL	3.19	T	-	38	0.474	0.95	1	del_1	repeat
89	HCT116	mock	HCT116_high_clone1	chr1	41233758	DEL	3.59	T	-	35	0.571	1	1	del_1	repeat
90	DLD1	mock	DLD1_high_clone4	chr1	41293672	DEL	5.89	G	-	30	0.533	0.967	1	del_1	repeat
91	DLD1	mock	DLD1_high_clone2	chr1	42326250	DEL	4.98	A	-	35	0.486	0.939	1	del_1	repeat
92	HCT116	mock	HCT116_high_clone2	chr1	42830754	DEL	5.04	T	-	28	0.5	1	1	del_1	repeat
93	HCT116	mock	HCT116_high_clone1	chr1	43213262	DEL	5.94	T	-	28	0.5	1	1	del_1	repeat
94	HCT116	mock	HCT116_high_clone1	chr1	43244131	DEL	4.88	T	-	32	0.438	1	1	del_1	repeat
95	DLD1	mock	DLD1_high_clone5	chr1	43336461	DEL	5.71	T	-	25	0.6	0.958	1	del_1	repeat
96	HCT116	hypoxia	HCT116_low_clone2	chr1	43378111	DEL	5.25	GAG	-	31	0.484	1	3	del_1-10	repeat
97	HCT116	mock	HCT116_high_clone2	chr1	44096028	DEL	4.1	C	-	26	0.462	1	1	del_1	repeat
98	HCT116	mock	HCT116_high_clone2	chr1	44484251	DEL	3.39	A	-	32	0.531	0.944	1	del_1	repeat
99	HCT116_chr3	hypoxia	HCT116_chr3_low_clone2	chr1	44759887	DEL	5.14	AC	-	30	0.433	1	2	del_1-10	no_repeat
100	DLD1	mock	DLD1_high_clone2	chr1	45029938	DEL	3.9	T	-	30	0.433	0.957	1	del_1	repeat
101	HCT116	mock	HCT116_high_clone2	chr1	45037568	DEL	4.33	TAGGTATTGCTA	-	28	0.393	1	12	del_10-	no_repeat
102	HCT116	mock	HCT116_high_clone2	chr1	45433645	DEL	4.99	T	-	40	0.375	1	1	del_1	repeat
103	DLD1	mock	DLD1_high_clone2	chr1	47353580	DEL	4.81	T	-	38	0.5	0.955	1	del_1	repeat
104	HCT116	mock	HCT116_high_clone2	chr1	47374811	DEL	4.49	T	-	27	0.519	0.955	1	del_1	repeat
105	HCT116	hypoxia	HCT116_low_clone2	chr1	48176381	DEL	3.93	A	-	22	0.682	0.944	1	del_1	repeat
106	HCT116	hypoxia	HCT116_low_clone1	chr1	49539160	DEL	3.33	A	-	22	0.5	1	1	del_1	repeat
107	DLD1	hypoxia	DLD1_low_clone2	chr1	49790420	DEL	4.33	A	-	22	0.545	1	1	del_1	repeat
108	DLD1	mock	DLD1_high_clone4	chr1	49818532	DEL	4.02	T	-	20	0.55	1	1	del_1	repeat
109	HCT116	mock	HCT116_high_clone1	chr1	50331607	DEL	3.57	G	-	29	0.517	0.933	1	del_1	repeat
110	HCT116	mock	HCT116_high_clone2	chr1	50702340	DEL	5.39	A	-	20	0.6	0.958	1	del_1	repeat
111	HCT116	hypoxia	HCT116_low_clone2	chr1	51033266	DEL	4.07	A	-	30	0.4	1	1	del_1	repeat
112	DLD1	mock	DLD1_high_clone3	chr1	51052662	DEL	5.47	T	-	26	0.577	0.969	1	del_1	repeat
113	DLD1	mock	DLD1_high_clone3	chr1	51184261	DEL	7.54	A	-	29	0.655	1	1	del_1	repeat
114	DLD1	mock	DLD1_high_clone4	chr1	51694257	DEL	4.35	T	-	29	0.517	1	1	del_1	repeat
115	HCT116	mock	HCT116_high_clone2	chr1	52619487	DEL	3.51	T	-	28	0.464	0.947	1	del_1	repeat
116	HCT116	hypoxia	HCT116_low_clone2	chr1	52946230	DEL	3.22	T	-	19	0.526	0.952	1	del_1	repeat
117	DLD1	hypoxia	DLD1_low_clone1	chr1	53268020	DEL	6.67	C	-	37	0.541	0.967	1	del_1	repeat
118	HCT116	mock	HCT116_high_clone1	chr1	53387730	DEL	8.21	A	-	36	0.556	1	1	del_1	repeat
119	HCT116	hypoxia	HCT116_low_clone1	chr1	54082415	DEL	3.11	T	-	24	0.375	1	1	del_1	repeat
120	DLD1	mock	DLD1_high_clone3	chr1	54105200	DEL	5.02	C	-	22	0.591	0.957	1	del_1	repeat
121	HCT116	mock	HCT116_high_clone1	chr1	54147300	DEL	3.97	T	-	28	0.571	0.95	1	del_1	repeat
122	DLD1	hypoxia	DLD1_low_clone1	chr1	54346443	DEL	4.49	G	-	27	0.519	0.955	1	del_1	repeat
123	HCT116	hypoxia	HCT116_low_clone2	chr1	54788527	DEL	3.96	C	-	24	0.333	1	1	del_1	repeat
124	HCT116	mock	HCT116_high_clone1	chr1	55041160	DEL	3.38	G	-	32	0.438	0.96	1	del_1	repeat
125	TK6	hypoxia	TK6_low_clone3	chr1	55841041	DEL	3.47	T	-	29	0.448	1	1	del_1	repeat
126	DLD1	mock	DLD1_high_clone3	chr1	56701934	DEL	3.43	A	-	32	0.375	0.962	1	del_1	repeat
127	DLD1	mock	DLD1_high_clone4	chr1	58007427	DEL	3.62	T	-	27	0.556	1	1	del_1	repeat
128	HCT116	hypoxia	HCT116_low_clone1	chr1	58607482	DEL	4.12	T	-	24	0.458	0.939	1	del_1	repeat
129	HCT116	hypoxia	HCT116_low_clone1	chr1	58668310	DEL	3.47	A	-	23	0.478	0.96	1	del_1	repeat
130	HCT116	mock	HCT116_high_clone2	chr1	59075685	DEL	4.7	A	-	31	0.516	1	1	del_1	no_repeat
131	HCT116	hypoxia	HCT116_low_clone2	chr1	59319399	DEL	6.53	T	-	22	0.591	1	1	del_1	repeat
132	HCT116	mock	HCT116_high_clone2	chr1	59866681	DEL	4.75	T	-	22	0.636	1	1	del_1	repeat
133	HCT116	hypoxia	HCT116_low_clone1	chr1	59889733	DEL	4.88	C	-	29	0.517	1	1	del_1	repeat
134	HCT116	hypoxia	HCT116_low_clone1	chr1	60156817	DEL	4.58	A	-	26	0.654	0.95	1	del_1	repeat
135	HCT116	mock	HCT116_high_clone2	chr1	60361847	DEL	3.29	A	-	7	0.714	1	1	del_1	repeat
136	DLD1	hypoxia	DLD1_low_clone1	chr1	60540559	DEL	3.63	A	-	43	0.302	1	1	del_1	repeat
137	DLD1	mock	DLD1_high_clone2	chr1	61093496	DEL	3.67	T	-	32	0.594	1	1	del_1	repeat
138	HCT116	hypoxia	HCT116_low_clone2	chr1	61123317	DEL	4.11	AG	-	20	0.55	0.96	2	del_1-10	repeat
139	HCT116	hypoxia	HCT116_low_clone2	chr1	61185365	DEL	3.82	A	-	18	0.444	1	1	del_1	repeat
140	HCT116	mock	HCT116_high_clone2	chr1	61281397	DEL	4.87	ACA	-	28	0.429	1	3	del_1-10	no_repeat
141	DLD1	mock	DLD1_high_clone5	chr1	61835279	DEL	5.95	T	-	34	0.529	0.967	1	del_1	repeat
142	HCT116	mock	HCT116_high_clone1	chr1	61961555	DEL	3.5	A	-	27	0.37	0.971	1	del_1	repeat
143	DLD1	mock	DLD1_high_clone5	chr1	62184298	DEL	3.56	C	-	13	0.385	1	1	del_1	repeat
144	HCT116	mock	HCT116_high_clone1	chr1	62492047	DEL	4.02	A	-	38	0.447	1	1	del_1	repeat
145	HCT116	mock	HCT116_high_clone2	chr1	62832711	DEL	4.24	A	-	24	0.5	1	1	del_1	repeat
146	DLD1	mock	DLD1_high_clone2	chr1	62888108	DEL	4.42	T	-	36	0.5	0.955	1	del_1	repeat
147	HCT116	mock	HCT116_high_clone1	chr1	63433566	DEL	5.86	T	-	20	0.55	1	1	del_1	repeat
148	HCT116	hypoxia	HCT116_low_clone1	chr1	64660128	DEL	4.87	T	-	21	0.619	1	1	del_1	repeat
149	DLD1	mock	DLD1_high_clone2	chr1	64748626	DEL	3.99	A	-	25	0.4	0.964	1	del_1	repeat
150	HCT116	hypoxia	HCT116_low_clone1	chr1	65404423	DEL	5.47	T	-	22	0.591	0.958	1	del_1	repeat
151	HCT116	mock	HCT116_high_clone1	chr1	67360480	DEL	4.14	A	-	33	0.455	0.955	1	del_1	repeat
152	HCT116	mock	HCT116_high_clone2	chr1	67651809	DEL	6.36	A	-	36	0.528	1	1	del_1	repeat
153	HCT116	hypoxia	HCT116_low_clone1	chr1	67894881	DEL	7.49	T	-	21	0.619	0.974	1	del_1	repeat
154	HCT116	hypoxia	HCT116_low_clone1	chr1	68240810	DEL	6.83	G	-	30	0.633	1	1	del_1	repeat
155	HCT116	mock	HCT116_high_clone2	chr1	68260340	DEL	6.13	A	-	22	0.682	0.957	1	del_1	repeat
156	DLD1	mock	DLD1_high_clone4	chr1	69302718	DEL	5.66	A	-	20	0.65	1	1	del_1	repeat
157	HCT116	hypoxia	HCT116_low_clone1	chr1	69312028	DEL	3.22	G	-	19	0.526	0.952	1	del_1	repeat
158	HCT116	hypoxia	HCT116_low_clone1	chr1	69912546	DEL	3.68	C	-	21	0.429	1	1	del_1	repeat
159	DLD1	mock	DLD1_high_clone4	chr1	70563829	DEL	3.96	T	-	24	0.458	1	1	del_1	repeat
160	DLD1	hypoxia	DLD1_low_clone3	chr1	71412708	DEL	3.75	T	-	33	0.545	0.95	1	del_1	repeat
161	HCT116	mock	HCT116_high_clone2	chr1	71419855	DEL	4.55	A	-	21	0.714	0.941	1	del_1	repeat
162	HCT116	mock	HCT116_high_clone1	chr1	71633856	DEL	6.62	T	-	27	0.63	1	1	del_1	repeat
163	HCT116	hypoxia	HCT116_low_clone1	chr1	74397284	DEL	6.39	GA	-	24	0.667	0.958	2	del_1-10	repeat
164	HCT116	hypoxia	HCT116_low_clone1	chr1	74527525	DEL	4.31	A	-	26	0.423	0.972	1	del_1	repeat
165	DLD1	mock	DLD1_high_clone3	chr1	75147301	DEL	5.29	T	-	27	0.519	0.971	1	del_1	repeat
166	DLD1	hypoxia	DLD1_low_clone2	chr1	75530058	DEL	3.72	T	-	41	0.561	0.941	1	del_1	repeat
167	DLD1	mock	DLD1_high_clone4	chr1	76156907	DEL	5.86	T	-	21	0.619	1	1	del_1	repeat
168	HCT116	mock	HCT116_high_clone2	chr1	77045238	DEL	4.95	T	-	23	0.478	0.967	1	del_1	repeat
169	HCT116	mock	HCT116_high_clone1	chr1	77196488	DEL	4.02	T	-	26	0.538	1	1	del_1	repeat
170	HCT116	hypoxia	HCT116_low_clone1	chr1	77219638	DEL	5.18	A	-	25	0.56	0.955	1	del_1	repeat
171	HCT116	mock	HCT116_high_clone2	chr1	77921753	DEL	4.15	A	-	34	0.588	0.95	1	del_1	repeat
172	HCT116	hypoxia	HCT116_low_clone2	chr1	78369607	DEL	3.34	A	-	12	0.417	0.964	1	del_1	repeat
173	DLD1	hypoxia	DLD1_low_clone1	chr1	79436087	DEL	7.31	T	-	25	0.64	1	1	del_1	repeat
174	HCT116	mock	HCT116_high_clone2	chr1	80515447	DEL	4.14	T	-	24	0.583	0.952	1	del_1	repeat
175	HCT116	hypoxia	HCT116_low_clone1	chr1	80687320	DEL	4.91	A	-	29	0.517	0.957	1	del_1	repeat
176	HCT116	hypoxia	HCT116_low_clone1	chr1	80928746	DEL	5.31	T	-	19	0.579	0.962	1	del_1	repeat
177	DLD1	mock	DLD1_high_clone3	chr1	81072803	DEL	3.71	C	-	30	0.6	1	1	del_1	repeat
178	HCT116	mock	HCT116_high_clone2	chr1	81171136	DEL	5.17	T	-	22	0.5	0.975	1	del_1	repeat
179	HCT116	mock	HCT116_high_clone1	chr1	81432472	DEL	6.86	T	-	25	0.72	0.955	1	del_1	repeat
180	HCT116	mock	HCT116_high_clone2	chr1	81791601	DEL	3.45	A	-	15	0.667	0.938	1	del_1	repeat
181	HCT116	mock	HCT116_high_clone2	chr1	81839369	DEL	4.57	T	-	21	0.476	0.964	1	del_1	repeat
182	HCT116	mock	HCT116_high_clone1	chr1	82278130	DEL	5.01	A	-	26	0.577	1	1	del_1	repeat
183	HCT116	hypoxia	HCT116_low_clone2	chr1	82526279	DEL	5.01	A	-	23	0.522	1	1	del_1	repeat
184	DLD1	hypoxia	DLD1_low_clone3	chr1	83249271	DEL	3.94	T	-	32	0.625	0.941	1	del_1	repeat
185	HCT116	hypoxia	HCT116_low_clone2	chr1	83286403	DEL	3.99	T	-	5	0.8	1	1	del_1	repeat
186	DLD1	hypoxia	DLD1_low_clone3	chr1	84594846	DEL	4.97	A	-	33	0.515	0.933	1	del_1	repeat
187	HCT116	mock	HCT116_high_clone2	chr1	84717297	DEL	5.39	T	-	25	0.52	1	1	del_1	repeat
188	HCT116	hypoxia	HCT116_low_clone2	chr1	84760513	DEL	6.49	A	-	23	0.652	1	1	del_1	repeat
189	DLD1	mock	DLD1_high_clone3	chr1	85892715	DEL	3.89	A	-	20	0.6	1	1	del_1	repeat
190	HCT116	mock	HCT116_high_clone2	chr1	86004114	DEL	4.79	A	-	24	0.458	0.967	1	del_1	repeat
191	HCT116	mock	HCT116_high_clone1	chr1	86097145	DEL	3.68	A	-	24	0.5	1	1	del_1	repeat
192	HCT116	hypoxia	HCT116_low_clone2	chr1	86295410	DEL	3.9	T	-	16	0.438	1	1	del_1	repeat
193	HCT116	hypoxia	HCT116_low_clone1	chr1	86726628	DEL	3.26	T	-	14	0.429	1	1	del_1	repeat
194	HCT116	mock	HCT116_high_clone2	chr1	87178000	DEL	5.32	TTTC	-	24	0.542	0.962	4	del_1-10	repeat
195	HCT116	mock	HCT116_high_clone1	chr1	87251908	DEL	3.95	A	-	31	0.581	0.944	1	del_1	repeat
196	DLD1	hypoxia	DLD1_low_clone2	chr1	87417874	DEL	5.73	A	-	48	0.479	0.963	1	del_1	repeat
197	HCT116	hypoxia	HCT116_low_clone1	chr1	88184388	DEL	3.59	G	-	13	0.538	1	1	del_1	repeat
198	DLD1	mock	DLD1_high_clone3	chr1	88708092	DEL	4.24	A	-	30	0.5	1	1	del_1	repeat
199	DLD1	mock	DLD1_high_clone1	chr1	91172850	DEL	3.69	A	-	31	0.29	0.974	1	del_1	repeat
200	DLD1	mock	DLD1_high_clone1	chr1	91998081	DEL	4.24	T	-	25	0.48	1	1	del_1	repeat
201	DLD1	hypoxia	DLD1_low_clone3	chr1	92334290	DEL	5.69	T	-	24	0.625	0.955	1	del_1	repeat
202	HCT116	hypoxia	HCT116_low_clone1	chr1	92675792	DEL	4.33	A	-	22	0.545	1	1	del_1	repeat
203	HCT116	mock	HCT116_high_clone2	chr1	95330053	DEL	4.95	T	-	23	0.565	0.958	1	del_1	repeat
204	DLD1	hypoxia	DLD1_low_clone1	chr1	97837008	DEL	4.19	T	-	25	0.56	1	1	del_1	repeat
205	HCT116	hypoxia	HCT116_low_clone2	chr1	98373855	DEL	5.24	T	-	23	0.609	1	1	del_1	repeat
206	DLD1	mock	DLD1_high_clone5	chr1	99352473	DEL	4.32	T	-	20	0.5	0.958	1	del_1	repeat
207	HCT116	mock	HCT116_high_clone1	chr1	99404926	DEL	4.4	T	-	32	0.469	0.939	1	del_1	repeat
208	HCT116	hypoxia	HCT116_low_clone2	chr1	100181941	DEL	5.74	C	-	33	0.485	1	1	del_1	no_repeat
209	HCT116	hypoxia	HCT116_low_clone2	chr1	102441148	DEL	4	A	-	22	0.682	0.941	1	del_1	repeat
210	HCT116	mock	HCT116_high_clone2	chr1	102712512	DEL	4.63	A	-	19	0.632	1	1	del_1	repeat
211	HCT116	hypoxia	HCT116_low_clone2	chr1	102766334	DEL	5.74	A	-	17	0.647	1	1	del_1	repeat
212	HCT116	hypoxia	HCT116_low_clone1	chr1	104120614	DEL	5.13	C	-	7	0.857	0.957	1	del_1	repeat
213	HCT116	mock	HCT116_high_clone1	chr1	104220031	DEL	3.38	T	-	31	0.452	1	1	del_1	repeat
214	HCT116	hypoxia	HCT116_low_clone1	chr1	104504062	DEL	4.42	A	-	10	0.7	1	1	del_1	repeat
215	HCT116	hypoxia	HCT116_low_clone1	chr1	104674108	DEL	3.4	T	-	17	0.471	1	1	del_1	repeat
216	HCT116_chr3	mock	HCT116_chr3_high_clone1	chr1	104914306	DEL	4.2	A	-	14	0.5	0.966	1	del_1	repeat
217	HCT116	mock	HCT116_high_clone2	chr1	105678159	DEL	3.15	T	-	17	0.529	1	1	del_1	repeat
218	HCT116	mock	HCT116_high_clone2	chr1	105808383	DEL	3.66	A	-	15	0.6	0.952	1	del_1	repeat
219	DLD1	hypoxia	DLD1_low_clone1	chr1	106943010	DEL	3.22	A	-	24	0.5	0.933	1	del_1	repeat
220	HCT116	hypoxia	HCT116_low_clone2	chr1	107067548	DEL	5.28	A	-	16	0.562	1	1	del_1	repeat
221	HCT116	hypoxia	HCT116_low_clone1	chr1	107360150	DEL	6.42	T	-	17	0.647	0.964	1	del_1	repeat
222	HCT116	hypoxia	HCT116_low_clone2	chr1	109311399	DEL	8.12	T	-	27	0.667	1	1	del_1	repeat
223	HCT116_chr3	hypoxia	HCT116_chr3_low_clone2	chr1	109671387	DEL	9.48	G	-	29	0.759	1	1	del_1	repeat
224	HCT116	mock	HCT116_high_clone2	chr1	109733133	DEL	4.13	A	-	30	0.433	0.971	1	del_1	repeat
225	DLD1	hypoxia	DLD1_low_clone3	chr1	111071637	DEL	7.26	T	-	23	0.696	0.962	1	del_1	repeat
226	HCT116	mock	HCT116_high_clone2	chr1	111525926	DEL	5.63	T	-	25	0.48	1	1	del_1	repeat
227	HCT116	mock	HCT116_high_clone1	chr1	112316579	DEL	3.98	T	-	38	0.421	0.958	1	del_1	repeat
228	DLD1	hypoxia	DLD1_low_clone3	chr1	112783925	DEL	3.18	A	-	40	0.35	0.957	1	del_1	repeat
229	HCT116	hypoxia	HCT116_low_clone1	chr1	112893390	DEL	6.92	T	-	30	0.6	0.967	1	del_1	repeat
230	HCT116	hypoxia	HCT116_low_clone2	chr1	113426121	DEL	3.83	T	-	24	0.458	1	1	del_1	repeat
231	DLD1	mock	DLD1_high_clone5	chr1	113668451	DEL	3.87	A	-	31	0.548	0.933	1	del_1	repeat
232	DLD1	mock	DLD1_high_clone1	chr1	114018439	DEL	3.56	T	-	26	0.462	0.955	1	del_1	repeat
233	DLD1	hypoxia	DLD1_low_clone3	chr1	114019737	DEL	3.26	T	-	51	0.333	0.962	1	del_1	repeat
234	HCT116	mock	HCT116_high_clone1	chr1	114416112	DEL	4.51	A	-	34	0.471	1	1	del_1	repeat
235	DLD1	mock	DLD1_high_clone2	chr1	114549984	DEL	4.08	A	-	30	0.4	0.966	1	del_1	repeat
236	DLD1	mock	DLD1_high_clone5	chr1	114906685	DEL	6	G	-	26	0.5	1	1	del_1	no_repeat
237	HCT116	mock	HCT116_high_clone1	chr1	115114152	DEL	5.41	G	-	30	0.5	1	1	del_1	repeat
238	HCT116	mock	HCT116_high_clone2	chr1	115163691	DEL	3.85	T	-	21	0.619	0.944	1	del_1	repeat
239	HCT116	mock	HCT116_high_clone2	chr1	115383194	DEL	3.72	A	-	23	0.565	1	1	del_1	repeat
240	DLD1	mock	DLD1_high_clone3	chr1	115775824	DEL	3.13	T	-	27	0.519	0.944	1	del_1	repeat
241	HCT116	hypoxia	HCT116_low_clone2	chr1	115852571	DEL	7.1	T	-	22	0.591	0.973	1	del_1	repeat
242	HCT116	hypoxia	HCT116_low_clone2	chr1	115893458	DEL	4.21	A	-	23	0.565	0.947	1	del_1	repeat
243	HCT116	hypoxia	HCT116_low_clone2	chr1	115931508	DEL	5.32	A	-	20	0.55	1	1	del_1	repeat
244	HCT116	mock	HCT116_high_clone2	chr1	116054231	DEL	6.08	A	-	26	0.538	1	1	del_1	repeat
245	HCT116	mock	HCT116_high_clone2	chr1	116984083	DEL	4.99	T	-	33	0.545	0.957	1	del_1	repeat
246	HCT116	mock	HCT116_high_clone1	chr1	117356392	DEL	4.2	T	-	32	0.469	0.957	1	del_1	repeat
247	DLD1	mock	DLD1_high_clone3	chr1	118185590	DEL	4.1	T	-	22	0.455	1	1	del_1	repeat
248	TK6	mock	TK6_high_clone3	chr1	118271631	DEL	4.64	T	-	20	0.5	1	1	del_1	repeat
249	HCT116	mock	HCT116_high_clone1	chr1	118445629	DEL	5.13	A	-	17	0.824	0.938	1	del_1	repeat
250	HCT116	mock	HCT116_high_clone1	chr1	119218896	DEL	6	T	-	35	0.486	1	1	del_1	repeat
251	DLD1	hypoxia	DLD1_low_clone3	chr1	119403706	DEL	3.34	A	-	36	0.556	0.941	1	del_1	repeat
252	DLD1	hypoxia	DLD1_low_clone1	chr1	119745598	DEL	6.53	A	-	31	0.581	0.949	1	del_1	repeat
253	HCT116	hypoxia	HCT116_low_clone1	chr1	120524225	DEL	3.94	A	-	25	0.36	0.97	1	del_1	repeat
254	HCT116	hypoxia	HCT116_low_clone2	chr1	120632999	DEL	3.5	T	-	40	0.275	1	1	del_1	repeat
255	HCT116	hypoxia	HCT116_low_clone2	chr1	121010494	DEL	4.33	C	-	54	0.259	1	1	del_1	repeat
256	DLD1	hypoxia	DLD1_low_clone2	chr1	121441374	DEL	3.83	A	-	25	0.52	0.96	1	del_1	repeat
257	HCT116	mock	HCT116_high_clone2	chr1	121575331	DEL	3.87	A	-	21	0.429	1	1	del_1	repeat
258	HCT116	mock	HCT116_high_clone2	chr1	143616608	DEL	3.45	A	-	22	0.455	0.955	1	del_1	repeat
259	DLD1	mock	DLD1_high_clone3	chr1	143620765	DEL	4.53	A	-	23	0.435	1	1	del_1	repeat
260	DLD1	hypoxia	DLD1_low_clone1	chr1	143835188	DEL	3.11	T	-	31	0.258	1	1	del_1	repeat
261	HCT116	mock	HCT116_high_clone1	chr1	145744772	DEL	5.92	T	-	30	0.567	0.971	1	del_1	repeat
262	HCT116	mock	HCT116_high_clone2	chr1	145960822	DEL	7.85	GA	-	33	0.606	1	2	del_1-10	repeat
263	HCT116	mock	HCT116_high_clone1	chr1	146441217	DEL	4.76	T	-	40	0.425	0.964	1	del_1	repeat
264	TK6	mock	TK6_high_clone4	chr1	146611983	DEL	3.83	C	-	16	0.438	1	1	del_1	repeat
265	DLD1	hypoxia	DLD1_low_clone2	chr1	146651159	DEL	8.96	T	-	21	0.857	0.957	1	del_1	repeat
266	HCT116	hypoxia	HCT116_low_clone1	chr1	146896791	DEL	4.2	A	-	11	0.727	0.952	1	del_1	repeat
267	DLD1	mock	DLD1_high_clone4	chr1	147349154	DEL	4.2	A	-	19	0.579	1	1	del_1	repeat
268	DLD1	hypoxia	DLD1_low_clone1	chr1	147551013	DEL	4.91	T	-	37	0.541	1	1	del_1	repeat
269	DLD1	mock	DLD1_high_clone5	chr1	147592883	DEL	6.36	A	-	21	0.714	0.938	1	del_1	repeat
270	HCT116	hypoxia	HCT116_low_clone2	chr1	147721947	DEL	3.68	G	-	29	0.379	1	1	del_1	repeat
271	DLD1	hypoxia	DLD1_low_clone2	chr1	149629271	DEL	4.51	A	-	30	0.433	1	1	del_1	repeat
272	HCT116	mock	HCT116_high_clone2	chr1	150087929	DEL	7.1	T	-	30	0.633	0.949	1	del_1	repeat
273	HCT116	mock	HCT116_high_clone1	chr1	150281671	DEL	5.57	C	-	27	0.556	0.962	1	del_1	repeat
274	DLD1	mock	DLD1_high_clone3	chr1	150672043	DEL	5.05	T	-	19	0.579	1	1	del_1	repeat
275	HCT116	mock	HCT116_high_clone1	chr1	150695623	DEL	6.66	A	-	27	0.556	0.97	1	del_1	repeat
276	HCT116	hypoxia	HCT116_low_clone1	chr1	150822196	DEL	6.07	A	-	23	0.609	0.962	1	del_1	repeat
277	HCT116	mock	HCT116_high_clone2	chr1	151868976	DEL	8.17	A	-	26	0.692	0.946	1	del_1	repeat
278	DLD1	mock	DLD1_high_clone3	chr1	152639340	DEL	3.72	A	-	18	0.667	0.941	1	del_1	repeat
279	HCT116	mock	HCT116_high_clone2	chr1	152885995	DEL	6.26	T	-	25	0.56	0.966	1	del_1	repeat
280	HCT116	mock	HCT116_high_clone1	chr1	153138914	DEL	3.7	TG	-	34	0.412	1	2	del_1-10	repeat
281	HCT116	mock	HCT116_high_clone2	chr1	153342367	DEL	4.65	CTT	-	33	0.455	1	3	del_1-10	no_repeat
282	HCT116_chr3	hypoxia	HCT116_chr3_low_clone2	chr1	153967104	DEL	3.22	TG	-	19	0.421	0.935	2	del_1-10	no_repeat
283	HCT116	mock	HCT116_high_clone2	chr1	154010209	DEL	3.81	A	-	31	0.452	0.955	1	del_1	repeat
284	HCT116	mock	HCT116_high_clone2	chr1	154132842	DEL	5.81	G	-	37	0.514	0.972	1	del_1	no_repeat
285	HCT116	hypoxia	HCT116_low_clone1	chr1	154392263	DEL	3.68	A	-	20	0.75	1	1	del_1	repeat
286	DLD1	mock	DLD1_high_clone4	chr1	154563599	DEL	7.19	T	-	33	0.576	0.967	1	del_1	repeat
287	HCT116	hypoxia	HCT116_low_clone1	chr1	155226455	DEL	3.22	A	-	31	0.258	0.973	1	del_1	repeat
288	DLD1	mock	DLD1_high_clone1	chr1	156592370	DEL	4.29	C	-	23	0.609	0.952	1	del_1	repeat
289	DLD1	mock	DLD1_high_clone1	chr1	157631850	DEL	3.21	T	-	24	0.458	1	1	del_1	repeat
290	HCT116	mock	HCT116_high_clone2	chr1	157655836	DEL	4.33	T	-	17	0.647	1	1	del_1	repeat
291	HCT116_chr3	hypoxia	HCT116_chr3_low_clone2	chr1	157933378	DEL	4.53	T	-	23	0.435	0.968	1	del_1	repeat
292	HCT116	hypoxia	HCT116_low_clone1	chr1	158025754	DEL	3.97	C	-	27	0.519	1	1	del_1	repeat
293	DLD1	mock	DLD1_high_clone2	chr1	158111451	DEL	5.39	T	-	28	0.571	0.957	1	del_1	repeat
294	HCT116	hypoxia	HCT116_low_clone1	chr1	158427777	DEL	3.39	T	-	15	0.533	1	1	del_1	repeat
295	HCT116	hypoxia	HCT116_low_clone2	chr1	158511189	DEL	5.89	T	-	29	0.724	1	1	del_1	repeat
296	HCT116	mock	HCT116_high_clone1	chr1	158913584	DEL	3.99	A	-	26	0.538	1	1	del_1	repeat
297	HCT116	hypoxia	HCT116_low_clone1	chr1	159255953	DEL	3.39	T	-	15	0.533	1	1	del_1	repeat
298	HCT116	mock	HCT116_high_clone1	chr1	159776995	DEL	3.24	A	-	24	0.333	1	1	del_1	repeat
299	HCT116	mock	HCT116_high_clone1	chr1	159958815	DEL	6.08	T	-	35	0.486	0.97	1	del_1	repeat
300	HCT116	mock	HCT116_high_clone2	chr1	160460170	DEL	6.03	A	-	21	0.571	1	1	del_1	repeat
301	DLD1	hypoxia	DLD1_low_clone2	chr1	160738705	DEL	4.63	A	-	33	0.485	0.935	1	del_1	repeat
302	HCT116	hypoxia	HCT116_low_clone1	chr1	160888942	DEL	6.21	G	-	18	0.611	0.966	1	del_1	repeat
303	HCT116	mock	HCT116_high_clone1	chr1	161051438	DEL	6.03	G	-	30	0.467	1	1	del_1	repeat
304	DLD1	mock	DLD1_high_clone2	chr1	161416036	DEL	4.33	A	-	20	0.45	0.975	1	del_1	repeat
305	HCT116	mock	HCT116_high_clone2	chr1	162136616	DEL	3.8	T	-	24	0.458	1	1	del_1	repeat
306	HCT116	mock	HCT116_high_clone2	chr1	163597773	DEL	3.88	T	-	19	0.474	0.957	1	del_1	repeat
307	HCT116	mock	HCT116_high_clone1	chr1	164539751	DEL	3.22	T	-	28	0.357	0.958	1	del_1	repeat
308	HCT116	hypoxia	HCT116_low_clone2	chr1	165326412	DEL	3.26	CT	-	26	0.308	0.968	2	del_1-10	repeat
309	HCT116	mock	HCT116_high_clone1	chr1	166353261	DEL	3.75	GA	-	32	0.438	0.957	2	del_1-10	repeat
310	HCT116	mock	HCT116_high_clone2	chr1	166469375	DEL	3.74	T	-	24	0.583	0.933	1	del_1	repeat
311	HCT116	mock	HCT116_high_clone1	chr1	166852068	DEL	4.34	T	-	42	0.524	0.947	1	del_1	repeat
312	HCT116	mock	HCT116_high_clone2	chr1	166947671	DEL	3.24	C	-	33	0.333	0.972	1	del_1	repeat
313	HCT116	mock	HCT116_high_clone2	chr1	168291902	DEL	3.14	A	-	21	0.524	0.952	1	del_1	repeat
314	HCT116	hypoxia	HCT116_low_clone2	chr1	168761003	DEL	4.56	TG	-	26	0.462	0.971	2	del_1-10	repeat
315	HCT116	mock	HCT116_high_clone1	chr1	169163281	DEL	5.35	G	-	38	0.579	1	1	del_1	repeat
316	HCT116	mock	HCT116_high_clone1	chr1	169347720	DEL	7.4	G	-	32	0.594	1	1	del_1	no_repeat
317	HCT116	mock	HCT116_high_clone2	chr1	169357055	DEL	4.69	T	-	18	0.667	1	1	del_1	repeat
318	HCT116	mock	HCT116_high_clone2	chr1	169703054	DEL	3.53	A	-	27	0.481	0.947	1	del_1	repeat
319	DLD1	mock	DLD1_high_clone5	chr1	170719004	DEL	4.88	T	-	21	0.524	1	1	del_1	repeat
320	DLD1	mock	DLD1_high_clone4	chr1	170818235	DEL	3.82	T	-	17	0.647	1	1	del_1	repeat
321	HCT116	mock	HCT116_high_clone1	chr1	170954958	DEL	3.27	C	-	16	0.562	1	1	del_1	repeat
322	DLD1	hypoxia	DLD1_low_clone1	chr1	171247548	DEL	4.48	T	-	28	0.464	1	1	del_1	repeat
323	HCT116	hypoxia	HCT116_low_clone1	chr1	171457647	DEL	3.14	CT	-	18	0.444	0.963	2	del_1-10	repeat
324	HCT116	hypoxia	HCT116_low_clone1	chr1	171459243	DEL	3.9	A	-	37	0.595	0.938	1	del_1	repeat
325	HCT116	hypoxia	HCT116_low_clone1	chr1	172518324	DEL	3.6	A	-	21	0.476	0.941	1	del_1	repeat
326	DLD1	hypoxia	DLD1_low_clone1	chr1	172837679	DEL	4.62	T	-	26	0.5	0.958	1	del_1	repeat
327	DLD1	mock	DLD1_high_clone5	chr1	174020339	DEL	5.92	AAG	-	20	0.6	1	3	del_1-10	no_repeat
328	HCT116	hypoxia	HCT116_low_clone1	chr1	174391070	DEL	5.51	G	-	26	0.615	1	1	del_1	repeat
329	HCT116	mock	HCT116_high_clone2	chr1	174757343	DEL	3.33	T	-	21	0.381	1	1	del_1	no_repeat
330	HCT116	mock	HCT116_high_clone2	chr1	175283766	DEL	4.31	A	-	26	0.423	0.972	1	del_1	repeat
331	HCT116	mock	HCT116_high_clone1	chr1	176559886	DEL	5.76	T	-	27	0.519	0.967	1	del_1	repeat
332	HCT116	hypoxia	HCT116_low_clone1	chr1	176722699	DEL	4.34	T	-	12	0.583	0.971	1	del_1	repeat
333	DLD1	mock	DLD1_high_clone2	chr1	177169158	DEL	3.13	TTGAAATTAGCAATCC	-	26	0.5	1	16	del_10-	no_repeat
334	DLD1	hypoxia	DLD1_low_clone1	chr1	177211632	DEL	3.12	T	-	27	0.407	1	1	del_1	repeat
335	HCT116	mock	HCT116_high_clone1	chr1	177972889	DEL	7.33	CT	-	24	0.708	0.941	2	del_1-10	repeat
336	DLD1	mock	DLD1_high_clone5	chr1	178290669	DEL	4.47	T	-	27	0.556	0.947	1	del_1	repeat
337	HCT116	mock	HCT116_high_clone2	chr1	178380510	DEL	3.97	A	-	22	0.409	0.963	1	del_1	repeat
338	HCT116	mock	HCT116_high_clone2	chr1	178735102	DEL	8.1	A	-	30	0.733	0.958	1	del_1	repeat
339	DLD1	mock	DLD1_high_clone4	chr1	179299628	DEL	4.06	A	-	16	0.5	0.933	1	del_1	repeat
340	DLD1	mock	DLD1_high_clone3	chr1	179680898	DEL	3.99	A	-	27	0.444	1	1	del_1	repeat
341	HCT116	hypoxia	HCT116_low_clone1	chr1	179868852	DEL	3.71	T	-	25	0.44	1	1	del_1	repeat
342	HCT116	hypoxia	HCT116_low_clone1	chr1	180151998	DEL	4.5	A	-	22	0.455	0.966	1	del_1	repeat
343	DLD1	mock	DLD1_high_clone5	chr1	180897891	DEL	3.91	T	-	24	0.375	0.968	1	del_1	repeat
344	HCT116	hypoxia	HCT116_low_clone1	chr1	182233244	DEL	3.27	G	-	20	0.4	1	1	del_1	repeat
345	DLD1	hypoxia	DLD1_low_clone1	chr1	182876641	DEL	3.2	A	-	24	0.458	1	1	del_1	repeat
346	HCT116	mock	HCT116_high_clone2	chr1	182934919	DEL	5.47	T	-	22	0.591	1	1	del_1	repeat
347	DLD1	mock	DLD1_high_clone4	chr1	183345029	DEL	5.58	C	-	27	0.556	1	1	del_1	repeat
348	DLD1	hypoxia	DLD1_low_clone1	chr1	185222054	DEL	3.84	T	-	22	0.591	0.933	1	del_1	repeat
349	TK6	mock	TK6_high_clone2	chr1	185245417	DEL	4.43	C	-	25	0.44	1	1	del_1	repeat
350	HCT116	mock	HCT116_high_clone1	chr1	186335190	DEL	6.69	A	-	26	0.692	0.955	1	del_1	repeat
351	HCT116	hypoxia	HCT116_low_clone1	chr1	187252605	DEL	5.64	T	-	20	0.75	1	1	del_1	repeat
352	DLD1	mock	DLD1_high_clone4	chr1	187522033	DEL	4.68	A	-	24	0.583	1	1	del_1	repeat
353	HCT116	mock	HCT116_high_clone2	chr1	188441700	DEL	3.68	T	-	24	0.5	1	1	del_1	repeat
354	HCT116	mock	HCT116_high_clone1	chr1	188811117	DEL	3.86	TA	-	30	0.5	1	2	del_1-10	repeat
355	HCT116	mock	HCT116_high_clone2	chr1	189786508	DEL	5.33	T	-	28	0.464	1	1	del_1	repeat
356	HCT116	mock	HCT116_high_clone1	chr1	190321089	DEL	5.8	T	-	21	0.571	0.966	1	del_1	repeat
357	DLD1	hypoxia	DLD1_low_clone1	chr1	190415534	DEL	4.47	T	-	27	0.556	1	1	del_1	repeat
358	HCT116	hypoxia	HCT116_low_clone2	chr1	191698207	DEL	3.34	T	-	16	0.438	0.957	1	del_1	repeat
359	HCT116	hypoxia	HCT116_low_clone1	chr1	191979887	DEL	4.92	T	-	19	0.579	1	1	del_1	repeat
360	HCT116	mock	HCT116_high_clone2	chr1	192143807	DEL	4.85	A	-	29	0.517	0.955	1	del_1	repeat
361	DLD1	hypoxia	DLD1_low_clone1	chr1	192688575	DEL	4.89	A	-	23	0.522	1	1	del_1	repeat
362	HCT116	mock	HCT116_high_clone1	chr1	193038025	DEL	5.02	A	-	35	0.343	1	1	del_1	repeat
363	HCT116	hypoxia	HCT116_low_clone1	chr1	193288790	DEL	4.04	T	-	20	0.6	0.952	1	del_1	repeat
364	HCT116	hypoxia	HCT116_low_clone2	chr1	193563526	DEL	3.81	A	-	23	0.565	1	1	del_1	repeat
365	DLD1	mock	DLD1_high_clone2	chr1	193730010	DEL	5.04	A	-	35	0.571	1	1	del_1	repeat
366	HCT116	hypoxia	HCT116_low_clone2	chr1	194650214	DEL	6.26	A	-	25	0.56	1	1	del_1	repeat
367	HCT116	mock	HCT116_high_clone2	chr1	194877506	DEL	4.31	C	-	22	0.455	1	1	del_1	no_repeat
368	HCT116	mock	HCT116_high_clone2	chr1	195246633	DEL	3.42	A	-	24	0.417	1	1	del_1	repeat
369	DLD1	mock	DLD1_high_clone2	chr1	195355995	DEL	3.71	A	-	36	0.5	1	1	del_1	repeat
370	HCT116	hypoxia	HCT116_low_clone1	chr1	195456344	DEL	5.74	T	-	20	0.75	0.952	1	del_1	repeat
371	DLD1	mock	DLD1_high_clone2	chr1	196015763	DEL	3.13	A	-	29	0.379	0.955	1	del_1	repeat
372	HCT116	mock	HCT116_high_clone1	chr1	196508850	DEL	7.75	T	-	25	0.64	0.97	1	del_1	repeat
373	HCT116	hypoxia	HCT116_low_clone1	chr1	196512760	DEL	3.2	A	-	13	0.462	1	1	del_1	repeat
374	HCT116	hypoxia	HCT116_low_clone1	chr1	197364164	DEL	4.49	T	-	23	0.522	0.933	1	del_1	repeat
375	HCT116	mock	HCT116_high_clone2	chr1	197803119	DEL	5.71	G	-	25	0.6	0.958	1	del_1	repeat
376	DLD1	hypoxia	DLD1_low_clone1	chr1	198844385	DEL	4.8	T	-	14	0.571	1	1	del_1	repeat
377	HCT116	hypoxia	HCT116_low_clone1	chr1	199280674	DEL	3.45	T	-	20	0.6	0.941	1	del_1	repeat
378	HCT116	hypoxia	HCT116_low_clone2	chr1	199351223	DEL	3.25	T	-	11	0.636	0.947	1	del_1	repeat
379	DLD1	mock	DLD1_high_clone4	chr1	199745405	DEL	5.72	A	-	32	0.438	0.973	1	del_1	repeat
380	HCT116	hypoxia	HCT116_low_clone2	chr1	199933404	DEL	3.88	T	-	29	0.586	0.95	1	del_1	repeat
381	DLD1	hypoxia	DLD1_low_clone2	chr1	200238358	DEL	4.71	A	-	44	0.523	1	1	del_1	repeat
382	TK6	mock	TK6_high_clone3	chr1	200816109	DEL	8.47	ATG	-	29	0.655	1	3	del_1-10	repeat
383	HCT116	hypoxia	HCT116_low_clone2	chr1	200992343	DEL	7.32	GCC	-	32	0.562	0.976	3	del_1-10	repeat
384	HCT116	mock	HCT116_high_clone2	chr1	202787015	DEL	6.58	T	-	29	0.586	0.967	1	del_1	repeat
385	HCT116	hypoxia	HCT116_low_clone1	chr1	203634199	DEL	5.18	T	-	24	0.5	0.966	1	del_1	repeat
386	HCT116	mock	HCT116_high_clone2	chr1	203931858	DEL	4.14	T	-	34	0.441	0.958	1	del_1	repeat
387	HCT116	hypoxia	HCT116_low_clone1	chr1	204801425	DEL	4.15	G	-	22	0.409	0.966	1	del_1	repeat
388	DLD1	mock	DLD1_high_clone2	chr1	204905580	DEL	4.57	T	-	28	0.464	0.964	1	del_1	repeat
389	HCT116	hypoxia	HCT116_low_clone1	chr1	205559582	DEL	4.3	A	-	18	0.667	0.95	1	del_1	repeat
390	HCT116	hypoxia	HCT116_low_clone1	chr1	205926110	DEL	4.28	T	-	31	0.581	0.952	1	del_1	repeat
391	DLD1	hypoxia	DLD1_low_clone1	chr1	206072018	DEL	4.54	T	-	37	0.486	0.943	1	del_1	repeat
392	HCT116	mock	HCT116_high_clone1	chr1	206960389	DEL	4.34	C	-	43	0.581	0.95	1	del_1	repeat
393	HCT116	hypoxia	HCT116_low_clone2	chr1	207022089	DEL	6.66	GC	-	35	0.486	1	2	del_1-10	repeat
394	DLD1	hypoxia	DLD1_low_clone3	chr1	207929592	DEL	4.93	T	-	30	0.5	0.939	1	del_1	repeat
395	HCT116	mock	HCT116_high_clone1	chr1	209278808	DEL	3.93	A	-	21	0.667	0.944	1	del_1	repeat
396	HCT116	hypoxia	HCT116_low_clone1	chr1	209913472	DEL	3.21	T	-	19	0.421	1	1	del_1	repeat
397	DLD1	mock	DLD1_high_clone3	chr1	210314836	DEL	7.04	T	-	28	0.679	1	1	del_1	repeat
398	HCT116	mock	HCT116_high_clone2	chr1	210484932	DEL	5.27	T	-	25	0.56	0.957	1	del_1	repeat
399	HCT116	hypoxia	HCT116_low_clone1	chr1	211020219	DEL	4.42	A	-	17	0.588	1	1	del_1	repeat
400	DLD1	hypoxia	DLD1_low_clone2	chr1	212662669	DEL	6.77	A	-	22	0.682	0.963	1	del_1	repeat
401	DLD1	mock	DLD1_high_clone4	chr1	213081779	DEL	6.16	A	-	28	0.5	1	1	del_1	repeat
402	HCT116	mock	HCT116_high_clone2	chr1	213131969	DEL	4.47	T	-	27	0.556	0.947	1	del_1	repeat
403	DLD1	mock	DLD1_high_clone1	chr1	214002827	DEL	5.29	A	-	31	0.581	1	1	del_1	repeat
404	HCT116	hypoxia	HCT116_low_clone1	chr1	214796927	DEL	3.99	T	-	18	0.444	0.964	1	del_1	repeat
405	DLD1	hypoxia	DLD1_low_clone1	chr1	214871965	DEL	4.5	A	-	30	0.433	1	1	del_1	repeat
406	HCT116	hypoxia	HCT116_low_clone1	chr1	214924161	DEL	4.29	T	-	36	0.444	0.949	1	del_1	repeat
407	HCT116_chr3	mock	HCT116_chr3_high_clone2	chr1	215672383	DEL	3.31	T	-	19	0.421	0.955	1	del_1	repeat
408	DLD1	mock	DLD1_high_clone3	chr1	215707627	DEL	3.46	A	-	22	0.455	1	1	del_1	repeat
409	DLD1	mock	DLD1_high_clone1	chr1	216591069	DEL	5.73	T	-	30	0.6	0.955	1	del_1	repeat
410	HCT116	hypoxia	HCT116_low_clone2	chr1	216859677	DEL	5.52	A	-	17	0.588	1	1	del_1	repeat
411	HCT116	mock	HCT116_high_clone2	chr1	217288477	DEL	3.42	A	-	11	0.545	0.933	1	del_1	repeat
412	HCT116	mock	HCT116_high_clone2	chr1	217518476	DEL	6.81	A	-	27	0.593	0.967	1	del_1	repeat
413	HCT116	hypoxia	HCT116_low_clone1	chr1	217696995	DEL	3.61	T	-	26	0.346	1	1	del_1	repeat
414	DLD1	mock	DLD1_high_clone3	chr1	217842518	DEL	5.27	T	-	24	0.583	0.957	1	del_1	repeat
415	HCT116	hypoxia	HCT116_low_clone2	chr1	217927295	DEL	6.06	A	-	26	0.615	0.958	1	del_1	repeat
416	HCT116	mock	HCT116_high_clone1	chr1	218088356	DEL	5.08	T	-	26	0.538	1	1	del_1	repeat
417	HCT116	hypoxia	HCT116_low_clone1	chr1	218115562	DEL	4.08	T	-	26	0.5	1	1	del_1	repeat
418	DLD1	hypoxia	DLD1_low_clone3	chr1	218741754	DEL	4.25	T	-	44	0.545	0.95	1	del_1	repeat
419	DLD1	mock	DLD1_high_clone5	chr1	219084584	DEL	3.13	A	-	26	0.5	1	1	del_1	repeat
420	DLD1	mock	DLD1_high_clone3	chr1	219205201	DEL	5.64	A	-	27	0.519	1	1	del_1	repeat
421	DLD1	mock	DLD1_high_clone1	chr1	219376230	DEL	3.85	A	-	35	0.343	1	1	del_1	repeat
422	HCT116	mock	HCT116_high_clone2	chr1	219511102	DEL	4.56	T	-	22	0.409	1	1	del_1	repeat
423	DLD1	mock	DLD1_high_clone1	chr1	219807969	DEL	3.66	CTC	-	51	0.373	1	3	del_1-10	repeat
424	HCT116	hypoxia	HCT116_low_clone2	chr1	219887011	DEL	3.29	A	-	14	0.5	1	1	del_1	repeat
425	DLD1	mock	DLD1_high_clone4	chr1	220000208	DEL	6.91	A	-	21	0.762	1	1	del_1	repeat
426	HCT116	hypoxia	HCT116_low_clone1	chr1	220013856	DEL	5.36	A	-	26	0.423	0.974	1	del_1	repeat
427	HCT116	mock	HCT116_high_clone1	chr1	220361945	DEL	3.99	T	-	25	0.4	0.964	1	del_1	repeat
428	HCT116	mock	HCT116_high_clone1	chr1	220475716	DEL	5.28	G	-	25	0.56	1	1	del_1	repeat
429	HCT116	mock	HCT116_high_clone2	chr1	221322770	DEL	3.48	A	-	28	0.429	1	1	del_1	repeat
430	HCT116	mock	HCT116_high_clone2	chr1	221981756	DEL	4.42	T	-	28	0.5	1	1	del_1	repeat
431	HCT116	mock	HCT116_high_clone1	chr1	222197174	DEL	4.17	A	-	25	0.6	1	1	del_1	repeat
432	HCT116_chr3	hypoxia	HCT116_chr3_low_clone2	chr1	222484407	DEL	3.8	T	-	24	0.5	0.96	1	del_1	repeat
433	DLD1	hypoxia	DLD1_low_clone1	chr1	223505490	DEL	4.67	T	-	28	0.429	1	1	del_1	repeat
434	HCT116	mock	HCT116_high_clone1	chr1	224096050	DEL	5.35	C	-	36	0.5	1	1	del_1	repeat
435	HCT116	hypoxia	HCT116_low_clone1	chr1	224140111	DEL	8.21	T	-	34	0.647	0.966	1	del_1	repeat
436	HCT116	mock	HCT116_high_clone1	chr1	224180693	DEL	5.29	T	-	31	0.613	0.931	1	del_1	repeat
437	DLD1	hypoxia	DLD1_low_clone1	chr1	225066403	DEL	3.46	T	-	28	0.464	1	1	del_1	repeat
438	HCT116	mock	HCT116_high_clone2	chr1	225126565	DEL	4.28	T	-	23	0.522	1	1	del_1	repeat
439	DLD1	mock	DLD1_high_clone1	chr1	225384405	DEL	3.4	A	-	31	0.516	0.95	1	del_1	repeat
440	DLD1	hypoxia	DLD1_low_clone3	chr1	225918013	DEL	5.07	T	-	37	0.459	0.947	1	del_1	repeat
441	DLD1	mock	DLD1_high_clone3	chr1	226304366	DEL	5.27	A	-	30	0.567	0.931	1	del_1	repeat
442	HCT116	hypoxia	HCT116_low_clone1	chr1	226355454	DEL	4.08	T	-	26	0.5	1	1	del_1	repeat
443	HCT116	hypoxia	HCT116_low_clone1	chr1	226394358	DEL	4.26	A	-	28	0.429	0.966	1	del_1	repeat
444	HCT116	hypoxia	HCT116_low_clone2	chr1	226643675	DEL	5.58	A	-	29	0.483	1	1	del_1	repeat
445	DLD1	mock	DLD1_high_clone4	chr1	226872604	DEL	5.63	T	-	30	0.433	1	1	del_1	repeat
446	HCT116	mock	HCT116_high_clone1	chr1	227913061	DEL	6.41	A	-	39	0.462	1	1	del_1	repeat
447	DLD1	mock	DLD1_high_clone1	chr1	228196846	DEL	5.79	A	-	24	0.625	0.957	1	del_1	repeat
448	HCT116	mock	HCT116_high_clone2	chr1	228512006	DEL	5.7	G	-	34	0.5	0.974	1	del_1	repeat
449	HCT116	hypoxia	HCT116_low_clone2	chr1	229460158	DEL	5.11	T	-	27	0.444	0.97	1	del_1	repeat
450	DLD1	mock	DLD1_high_clone5	chr1	230527110	DEL	6.22	C	-	18	0.667	1	1	del_1	repeat
451	HCT116	hypoxia	HCT116_low_clone1	chr1	231810042	DEL	5.02	T	-	21	0.571	1	1	del_1	repeat
452	HCT116	hypoxia	HCT116_low_clone1	chr1	232646000	DEL	5.14	TAT	-	17	0.588	0.971	3	del_1-10	repeat
453	HCT116_chr3	hypoxia	HCT116_chr3_low_clone2	chr1	233179865	DEL	4.85	TTC	-	23	0.478	1	3	del_1-10	no_repeat
454	DLD1	mock	DLD1_high_clone4	chr1	233188533	DEL	3.49	T	-	34	0.324	0.966	1	del_1	repeat
455	HCT116	mock	HCT116_high_clone1	chr1	233195242	DEL	5.83	A	-	30	0.533	1	1	del_1	repeat
456	HCT116	hypoxia	HCT116_low_clone2	chr1	233209468	DEL	5.39	A	-	25	0.52	0.964	1	del_1	repeat
457	DLD1	mock	DLD1_high_clone3	chr1	233236379	DEL	4.28	T	-	19	0.474	1	1	del_1	repeat
458	DLD1	mock	DLD1_high_clone1	chr1	233372560	DEL	5.08	A	-	29	0.448	1	1	del_1	repeat
459	HCT116	hypoxia	HCT116_low_clone1	chr1	233786654	DEL	4.06	T	-	27	0.519	0.96	1	del_1	repeat
460	HCT116	mock	HCT116_high_clone1	chr1	234110271	DEL	4.17	A	-	35	0.486	0.938	1	del_1	repeat
461	DLD1	hypoxia	DLD1_low_clone3	chr1	235705329	DEL	4.27	A	-	43	0.558	0.952	1	del_1	repeat
462	HCT116	mock	HCT116_high_clone2	chr1	236240392	DEL	4.58	A	-	24	0.458	1	1	del_1	repeat
463	HCT116	mock	HCT116_high_clone2	chr1	236766605	DEL	3.29	G	-	22	0.364	0.962	1	del_1	repeat
464	HCT116	hypoxia	HCT116_low_clone2	chr1	237360891	DEL	5.82	T	-	29	0.586	1	1	del_1	repeat
465	DLD1	hypoxia	DLD1_low_clone2	chr1	237371079	DEL	4.96	A	-	34	0.471	1	1	del_1	repeat
466	DLD1	mock	DLD1_high_clone5	chr1	238534946	DEL	5.7	T	-	24	0.625	0.941	1	del_1	repeat
467	HCT116	hypoxia	HCT116_low_clone2	chr1	240157797	DEL	3.99	T	-	12	0.5	0.977	1	del_1	repeat
468	HCT116	hypoxia	HCT116_low_clone2	chr1	240182569	DEL	5.93	A	-	25	0.56	0.971	1	del_1	repeat
469	HCT116	mock	HCT116_high_clone2	chr1	240363822	DEL	3.15	C	-	28	0.393	1	1	del_1	repeat
470	HCT116	mock	HCT116_high_clone1	chr1	240504451	DEL	4.24	T	-	34	0.559	1	1	del_1	repeat
471	HCT116	hypoxia	HCT116_low_clone2	chr1	241228427	DEL	3.53	A	-	28	0.429	0.957	1	del_1	repeat
472	HCT116	mock	HCT116_high_clone1	chr1	241687691	DEL	3.62	A	-	25	0.48	1	1	del_1	repeat
473	DLD1	hypoxia	DLD1_low_clone1	chr1	241700214	DEL	3.65	A	-	28	0.571	1	1	del_1	repeat
474	HCT116	hypoxia	HCT116_low_clone2	chr1	241734649	DEL	3.45	A	-	20	0.6	0.941	1	del_1	repeat
475	HCT116	mock	HCT116_high_clone1	chr1	243215839	DEL	3.11	C	-	17	0.412	1	1	del_1	no_repeat
476	HCT116	mock	HCT116_high_clone1	chr1	243351873	DEL	3.4	A	-	32	0.375	0.957	1	del_1	repeat
477	DLD1	hypoxia	DLD1_low_clone3	chr1	243965066	DEL	4.16	T	-	23	0.435	0.963	1	del_1	repeat
478	DLD1	mock	DLD1_high_clone3	chr1	244550654	DEL	5.99	A	-	41	0.488	0.967	1	del_1	repeat
479	HCT116	mock	HCT116_high_clone2	chr1	245068887	DEL	3.77	A	-	25	0.44	0.957	1	del_1	repeat
480	HCT116	hypoxia	HCT116_low_clone2	chr1	245610406	DEL	4.56	C	-	20	0.65	0.952	1	del_1	repeat
481	DLD1	mock	DLD1_high_clone4	chr1	246893176	DEL	3.91	A	-	24	0.5	0.963	1	del_1	repeat
482	DLD1	hypoxia	DLD1_low_clone2	chr1	247743094	DEL	4.88	T	-	29	0.517	0.958	1	del_1	repeat
483	DLD1	mock	DLD1_high_clone4	chr1	248714980	DEL	5.16	T	-	21	0.571	0.958	1	del_1	repeat
484	DLD1	hypoxia	DLD1_low_clone2	chr10	850881	DEL	3.44	A	-	31	0.548	0.944	1	del_1	repeat
485	HCT116	mock	HCT116_high_clone2	chr10	1774999	DEL	6.63	A	-	22	0.636	0.964	1	del_1	repeat
486	DLD1	mock	DLD1_high_clone5	chr10	2253996	DEL	6.27	A	-	19	0.684	1	1	del_1	no_repeat
487	HCT116	mock	HCT116_high_clone2	chr10	3109833	DEL	5.1	GA	-	23	0.522	0.971	2	del_1-10	repeat
488	HCT116	mock	HCT116_high_clone2	chr10	3278349	DEL	6.15	T	-	22	0.591	0.966	1	del_1	repeat
489	HCT116	hypoxia	HCT116_low_clone2	chr10	4180013	DEL	8.22	G	-	21	0.714	1	1	del_1	repeat
490	DLD1	mock	DLD1_high_clone2	chr10	4408290	DEL	4.54	T	-	20	0.5	0.962	1	del_1	repeat
491	HCT116	mock	HCT116_high_clone2	chr10	4733273	DEL	3.52	A	-	17	0.412	1	1	del_1	repeat
492	HCT116	mock	HCT116_high_clone1	chr10	4818283	DEL	3.76	T	-	33	0.273	1	1	del_1	repeat
493	HCT116	hypoxia	HCT116_low_clone1	chr10	5343626	DEL	3.13	T	-	19	0.579	0.941	1	del_1	repeat
494	HCT116	mock	HCT116_high_clone2	chr10	5508748	DEL	8.22	C	-	34	0.588	1	1	del_1	repeat
495	HCT116	hypoxia	HCT116_low_clone2	chr10	5914062	DEL	3.73	T	-	29	0.483	0.938	1	del_1	repeat
496	DLD1	mock	DLD1_high_clone1	chr10	7510630	DEL	3.2	G	-	25	0.44	1	1	del_1	repeat
497	HCT116	hypoxia	HCT116_low_clone2	chr10	7568007	DEL	4.16	T	-	23	0.435	0.963	1	del_1	repeat
498	HCT116	mock	HCT116_high_clone1	chr10	7869665	DEL	3.9	T	-	28	0.393	0.972	1	del_1	repeat
499	DLD1	mock	DLD1_high_clone5	chr10	7990312	DEL	4.59	T	-	35	0.543	0.947	1	del_1	repeat
500	HCT116	hypoxia	HCT116_low_clone1	chr10	8183232	DEL	4.66	T	-	18	0.5	1	1	del_1	repeat
501	DLD1	mock	DLD1_high_clone3	chr10	8853911	DEL	4.77	T	-	24	0.542	1	1	del_1	repeat
502	HCT116	mock	HCT116_high_clone1	chr10	10014171	DEL	3.55	T	-	22	0.5	0.96	1	del_1	repeat
503	HCT116	mock	HCT116_high_clone2	chr10	10235053	DEL	5.11	A	-	21	0.524	0.964	1	del_1	repeat
504	DLD1	mock	DLD1_high_clone5	chr10	10447447	DEL	4.71	T	-	25	0.52	1	1	del_1	repeat
505	HCT116	hypoxia	HCT116_low_clone1	chr10	10838237	DEL	3.13	G	-	29	0.483	1	1	del_1	repeat
506	HCT116	mock	HCT116_high_clone1	chr10	11508424	DEL	3.5	T	-	27	0.481	1	1	del_1	repeat
507	HCT116	hypoxia	HCT116_low_clone1	chr10	12196394	DEL	4.85	A	-	20	0.5	0.966	1	del_1	repeat
508	HCT116	mock	HCT116_high_clone2	chr10	12442605	DEL	4.63	T	-	30	0.433	0.968	1	del_1	repeat
509	HCT116	hypoxia	HCT116_low_clone1	chr10	12886800	DEL	5.39	T	-	34	0.559	0.935	1	del_1	repeat
510	HCT116	mock	HCT116_high_clone1	chr10	13629993	DEL	4.26	T	-	31	0.484	1	1	del_1	repeat
511	DLD1	hypoxia	DLD1_low_clone1	chr10	13703693	DEL	6.27	A	-	20	0.65	1	1	del_1	repeat
512	HCT116	mock	HCT116_high_clone1	chr10	13768479	DEL	6.25	A	-	31	0.484	1	1	del_1	repeat
513	DLD1	mock	DLD1_high_clone1	chr10	13864985	DEL	5.51	T	-	28	0.536	1	1	del_1	repeat
514	DLD1	mock	DLD1_high_clone3	chr10	15379386	DEL	5.09	A	-	16	0.562	1	1	del_1	repeat
515	HCT116	mock	HCT116_high_clone2	chr10	15421739	DEL	4.51	T	-	30	0.433	0.966	1	del_1	repeat
516	HCT116	mock	HCT116_high_clone1	chr10	15733759	DEL	3.2	A	-	25	0.52	0.952	1	del_1	repeat
517	TK6	mock	TK6_high_clone3	chr10	15735581	DEL	3.17	GTTGT	-	18	0.5	1	5	del_1-10	no_repeat
518	HCT116	mock	HCT116_high_clone1	chr10	16090499	DEL	5.95	A	-	27	0.63	0.955	1	del_1	repeat
519	DLD1	hypoxia	DLD1_low_clone3	chr10	16319437	DEL	4.13	A	-	41	0.537	1	1	del_1	repeat
520	HCT116	mock	HCT116_high_clone1	chr10	16611421	DEL	3.47	T	-	29	0.517	0.952	1	del_1	repeat
521	DLD1	mock	DLD1_high_clone5	chr10	16638439	DEL	4.44	A	-	28	0.607	0.952	1	del_1	repeat
522	HCT116	mock	HCT116_high_clone1	chr10	17074396	DEL	5.11	A	-	33	0.485	1	1	del_1	no_repeat
523	DLD1	hypoxia	DLD1_low_clone2	chr10	17340550	DEL	5.93	C	-	35	0.514	1	1	del_1	repeat
524	HCT116	mock	HCT116_high_clone2	chr10	17795606	DEL	3.18	A	-	22	0.409	1	1	del_1	repeat
525	HCT116	hypoxia	HCT116_low_clone2	chr10	18219263	DEL	5.67	T	-	24	0.542	0.947	1	del_1	repeat
526	DLD1	mock	DLD1_high_clone4	chr10	18430388	DEL	5.76	T	-	26	0.577	0.963	1	del_1	repeat
527	HCT116	hypoxia	HCT116_low_clone1	chr10	18613183	DEL	4.29	C	-	24	0.5	0.958	1	del_1	repeat
528	HCT116	mock	HCT116_high_clone2	chr10	19569475	DEL	3.21	A	-	14	0.571	0.95	1	del_1	repeat
529	DLD1	hypoxia	DLD1_low_clone3	chr10	21604586	DEL	4.69	A	-	22	0.455	0.968	1	del_1	repeat
530	HCT116	mock	HCT116_high_clone2	chr10	21662010	DEL	3.99	T	-	28	0.607	0.947	1	del_1	repeat
531	HCT116	mock	HCT116_high_clone1	chr10	21815671	DEL	3.56	T	-	27	0.519	0.952	1	del_1	repeat
532	HCT116	hypoxia	HCT116_low_clone2	chr10	22144318	DEL	3.82	A	-	9	0.778	0.944	1	del_1	repeat
533	HCT116	hypoxia	HCT116_low_clone2	chr10	22256864	DEL	3.39	A	-	10	0.6	0.96	1	del_1	repeat
534	DLD1	mock	DLD1_high_clone4	chr10	22344742	DEL	6.77	A	-	21	0.667	1	1	del_1	repeat
535	DLD1	mock	DLD1_high_clone1	chr10	22500490	DEL	5.18	A	-	24	0.5	0.966	1	del_1	repeat
536	DLD1	mock	DLD1_high_clone4	chr10	22724055	DEL	4.04	A	-	26	0.385	1	1	del_1	repeat
537	HCT116	mock	HCT116_high_clone1	chr10	23141292	DEL	4.7	A	-	25	0.64	1	1	del_1	repeat
538	HCT116	mock	HCT116_high_clone2	chr10	23291675	DEL	3.18	G	-	19	0.368	1	1	del_1	repeat
539	HCT116	hypoxia	HCT116_low_clone1	chr10	23359710	DEL	4.1	T	-	25	0.52	1	1	del_1	repeat
540	HCT116	hypoxia	HCT116_low_clone2	chr10	23388394	DEL	4.84	A	-	19	0.526	0.972	1	del_1	repeat
541	DLD1	mock	DLD1_high_clone5	chr10	24653915	DEL	3.72	A	-	18	0.667	0.941	1	del_1	repeat
542	HCT116	hypoxia	HCT116_low_clone2	chr10	24937349	DEL	6.15	T	-	22	0.591	1	1	del_1	repeat
543	HCT116	mock	HCT116_high_clone2	chr10	27237078	DEL	3.67	A	-	26	0.5	0.96	1	del_1	repeat
544	HCT116	mock	HCT116_high_clone2	chr10	27704315	DEL	5.75	T	-	20	0.55	1	1	del_1	repeat
545	DLD1	mock	DLD1_high_clone4	chr10	27995493	DEL	4.51	A	-	30	0.433	0.966	1	del_1	repeat
546	HCT116	mock	HCT116_high_clone2	chr10	28748400	DEL	4.04	T	-	20	0.6	0.952	1	del_1	repeat
547	DLD1	mock	DLD1_high_clone2	chr10	28779378	DEL	5.42	AG	-	21	0.571	0.962	2	del_1-10	repeat
548	DLD1	hypoxia	DLD1_low_clone3	chr10	28849646	DEL	5.19	T	-	33	0.455	0.967	1	del_1	repeat
549	HCT116	mock	HCT116_high_clone2	chr10	29126553	DEL	4.15	AGG	-	22	0.409	1	3	del_1-10	repeat
550	DLD1	mock	DLD1_high_clone5	chr10	29143931	DEL	5.76	A	-	30	0.567	1	1	del_1	repeat
551	DLD1	mock	DLD1_high_clone5	chr10	29823091	DEL	3.36	T	-	22	0.455	0.947	1	del_1	repeat
552	HCT116	hypoxia	HCT116_low_clone1	chr10	29867854	DEL	5.74	T	-	32	0.5	0.967	1	del_1	repeat
553	DLD1	mock	DLD1_high_clone3	chr10	30109932	DEL	4.75	C	-	20	0.5	0.964	1	del_1	repeat
554	DLD1	hypoxia	DLD1_low_clone1	chr10	30708803	DEL	3.26	T	-	30	0.367	0.939	1	del_1	repeat
555	HCT116	hypoxia	HCT116_low_clone1	chr10	31526998	DEL	3.65	A	-	34	0.5	0.952	1	del_1	repeat
556	DLD1	mock	DLD1_high_clone1	chr10	31726241	DEL	5.88	A	-	13	0.692	1	1	del_1	repeat
557	DLD1	mock	DLD1_high_clone5	chr10	31741636	DEL	3.73	T	-	27	0.407	1	1	del_1	repeat
558	DLD1	mock	DLD1_high_clone1	chr10	32375537	DEL	4.05	T	-	32	0.594	1	1	del_1	repeat
559	HCT116	hypoxia	HCT116_low_clone1	chr10	32635211	DEL	6.22	T	-	23	0.522	0.973	1	del_1	repeat
560	HCT116	mock	HCT116_high_clone2	chr10	32674204	DEL	4.33	T	-	26	0.462	1	1	del_1	repeat
561	HCT116	mock	HCT116_high_clone2	chr10	33282540	DEL	5.45	C	-	29	0.517	1	1	del_1	repeat
562	HCT116	hypoxia	HCT116_low_clone2	chr10	33585167	DEL	4.71	T	-	30	0.5	0.957	1	del_1	repeat
563	DLD1	mock	DLD1_high_clone5	chr10	34176749	DEL	5.7	A	-	23	0.478	0.974	1	del_1	repeat
564	HCT116	hypoxia	HCT116_low_clone2	chr10	34929589	DEL	5.27	T	-	24	0.583	0.957	1	del_1	repeat
565	HCT116	hypoxia	HCT116_low_clone2	chr10	35410227	DEL	5.58	A	-	27	0.444	0.974	1	del_1	repeat
566	HCT116	mock	HCT116_high_clone1	chr10	35825623	DEL	5.39	G	-	28	0.571	0.958	1	del_1	repeat
567	HCT116	mock	HCT116_high_clone1	chr10	35956786	DEL	3.58	C	-	27	0.444	1	1	del_1	repeat
568	DLD1	mock	DLD1_high_clone3	chr10	36105796	DEL	3.47	T	-	30	0.4	1	1	del_1	repeat
569	HCT116	mock	HCT116_high_clone1	chr10	36613461	DEL	4.02	T	-	27	0.481	1	1	del_1	repeat
570	HCT116	mock	HCT116_high_clone1	chr10	36850618	DEL	3.8	T	-	24	0.458	0.955	1	del_1	repeat
571	HCT116	mock	HCT116_high_clone1	chr10	37720800	DEL	5.32	C	-	36	0.528	1	1	del_1	repeat
572	HCT116	mock	HCT116_high_clone1	chr10	37817765	DEL	5.39	T	-	27	0.556	1	1	del_1	repeat
573	HCT116	mock	HCT116_high_clone1	chr10	38288350	DEL	3.53	T	-	27	0.481	0.947	1	del_1	repeat
574	DLD1	mock	DLD1_high_clone3	chr10	38351210	DEL	3.13	T	-	26	0.5	1	1	del_1	repeat
575	HCT116	mock	HCT116_high_clone2	chr10	38747824	DEL	4.93	T	-	29	0.414	0.978	1	del_1	repeat
576	DLD1	mock	DLD1_high_clone4	chr10	39451593	DEL	5.82	T	-	24	0.625	0.958	1	del_1	repeat
577	HCT116	hypoxia	HCT116_low_clone2	chr10	42517531	DEL	6.38	C	-	24	0.625	0.962	1	del_1	repeat
578	HCT116	mock	HCT116_high_clone2	chr10	43288538	DEL	3.8	A	-	24	0.458	0.955	1	del_1	repeat
579	HCT116	mock	HCT116_high_clone1	chr10	44501942	DEL	5.71	A	-	30	0.467	1	1	del_1	repeat
580	HCT116	hypoxia	HCT116_low_clone1	chr10	45110009	DEL	4.53	T	-	16	0.5	0.967	1	del_1	repeat
581	HCT116	mock	HCT116_high_clone2	chr10	45122291	DEL	7.45	A	-	24	0.667	1	1	del_1	repeat
582	DLD1	mock	DLD1_high_clone4	chr10	45523049	DEL	3.99	T	-	28	0.464	0.955	1	del_1	repeat
583	HCT116	hypoxia	HCT116_low_clone2	chr10	46866219	DEL	4.53	G	-	16	0.5	0.967	1	del_1	repeat
584	DLD1	mock	DLD1_high_clone3	chr10	47343918	DEL	5.81	A	-	22	0.545	1	1	del_1	repeat
585	HCT116	mock	HCT116_high_clone2	chr10	47967297	DEL	5.96	T	-	34	0.588	0.958	1	del_1	repeat
586	HCT116	mock	HCT116_high_clone2	chr10	48824641	DEL	4.51	T	-	26	0.577	0.947	1	del_1	repeat
587	DLD1	hypoxia	DLD1_low_clone2	chr10	49669518	DEL	4.32	A	-	32	0.406	0.964	1	del_1	repeat
588	HCT116	hypoxia	HCT116_low_clone2	chr10	50113435	DEL	5.59	A	-	39	0.538	0.935	1	del_1	repeat
589	DLD1	mock	DLD1_high_clone5	chr10	50213482	DEL	6.31	A	-	35	0.457	0.974	1	del_1	repeat
590	TK6	hypoxia	TK6_low_clone2	chr10	51733797	DEL	4.3	ATGAATATTT	-	14	0.571	1	10	del_10-	no_repeat
591	HCT116	mock	HCT116_high_clone1	chr10	51784978	DEL	3.29	T	-	14	0.5	0.947	1	del_1	repeat
592	HCT116	mock	HCT116_high_clone2	chr10	52290406	DEL	4.56	A	-	21	0.429	1	1	del_1	repeat
593	HCT116	mock	HCT116_high_clone2	chr10	52632225	DEL	3.35	A	-	22	0.5	1	1	del_1	repeat
594	DLD1	mock	DLD1_high_clone3	chr10	52791254	DEL	4.95	A	-	22	0.682	1	1	del_1	repeat
595	HCT116	mock	HCT116_high_clone1	chr10	52942763	DEL	3.14	A	-	28	0.393	1	1	del_1	repeat
596	DLD1	mock	DLD1_high_clone4	chr10	53443359	DEL	3.58	T	-	25	0.48	1	1	del_1	repeat
597	HCT116	hypoxia	HCT116_low_clone2	chr10	53811803	DEL	7.08	T	-	24	0.708	0.955	1	del_1	repeat
598	HCT116	mock	HCT116_high_clone1	chr10	53902804	DEL	4.47	T	-	27	0.556	1	1	del_1	repeat
599	DLD1	mock	DLD1_high_clone1	chr10	53997611	DEL	4.79	A	-	24	0.542	0.944	1	del_1	repeat
600	HCT116	mock	HCT116_high_clone1	chr10	54133904	DEL	3.53	AC	-	20	0.6	0.944	2	del_1-10	repeat
601	HCT116	mock	HCT116_high_clone2	chr10	54536048	DEL	3.46	T	-	21	0.476	1	1	del_1	repeat
602	DLD1	mock	DLD1_high_clone2	chr10	54582886	DEL	3.82	A	-	31	0.484	0.947	1	del_1	repeat
603	HCT116	mock	HCT116_high_clone2	chr10	54812201	DEL	4.38	A	-	17	0.647	1	1	del_1	repeat
604	DLD1	hypoxia	DLD1_low_clone3	chr10	56306121	DEL	4.3	A	-	20	0.45	0.966	1	del_1	repeat
605	HCT116	mock	HCT116_high_clone2	chr10	57090806	DEL	3.29	C	-	14	0.5	1	1	del_1	no_repeat
606	HCT116	hypoxia	HCT116_low_clone1	chr10	58473508	DEL	4.58	T	-	28	0.464	1	1	del_1	repeat
607	HCT116	mock	HCT116_high_clone2	chr10	58678373	DEL	4.87	A	-	21	0.619	0.947	1	del_1	repeat
608	HCT116	hypoxia	HCT116_low_clone1	chr10	59258489	DEL	3.37	T	-	24	0.458	0.96	1	del_1	repeat
609	HCT116	hypoxia	HCT116_low_clone1	chr10	60149470	DEL	3.32	A	-	33	0.485	0.952	1	del_1	repeat
610	HCT116_chr3	mock	HCT116_chr3_high_clone1	chr10	60506202	DEL	3.44	A	-	17	0.412	0.962	1	del_1	repeat
611	HCT116	mock	HCT116_high_clone2	chr10	61161247	DEL	3.63	A	-	31	0.355	1	1	del_1	repeat
612	HCT116	hypoxia	HCT116_low_clone1	chr10	61265240	DEL	5.67	T	-	11	0.727	0.963	1	del_1	repeat
613	HCT116	mock	HCT116_high_clone1	chr10	61449181	DEL	3.89	T	-	24	0.5	0.933	1	del_1	repeat
614	DLD1	mock	DLD1_high_clone4	chr10	61887411	DEL	4.39	T	-	20	0.45	0.967	1	del_1	repeat
615	HCT116	mock	HCT116_high_clone1	chr10	62082198	DEL	7.06	T	-	21	0.667	1	1	del_1	repeat
616	DLD1	mock	DLD1_high_clone5	chr10	62083026	DEL	7.09	A	-	18	0.611	0.973	1	del_1	repeat
617	HCT116	mock	HCT116_high_clone1	chr10	62761695	DEL	4.25	A	-	24	0.542	0.96	1	del_1	repeat
618	HCT116	hypoxia	HCT116_low_clone2	chr10	63179998	DEL	5.7	T	-	31	0.548	1	1	del_1	repeat
619	DLD1	mock	DLD1_high_clone1	chr10	63227164	DEL	4.92	A	-	26	0.423	0.97	1	del_1	repeat
620	HCT116	hypoxia	HCT116_low_clone1	chr10	63304539	DEL	9.88	T	-	23	0.739	1	1	del_1	repeat
621	HCT116	hypoxia	HCT116_low_clone2	chr10	63460353	DEL	5.31	A	-	28	0.607	0.955	1	del_1	repeat
622	DLD1	mock	DLD1_high_clone3	chr10	63602377	DEL	6.12	T	-	25	0.56	1	1	del_1	repeat
623	HCT116	mock	HCT116_high_clone2	chr10	63890866	DEL	3.19	T	-	26	0.5	0.952	1	del_1	repeat
624	DLD1	hypoxia	DLD1_low_clone1	chr10	64143908	DEL	5.32	A	-	20	0.55	0.964	1	del_1	repeat
625	HCT116	hypoxia	HCT116_low_clone2	chr10	64466902	DEL	6.25	A	-	15	0.733	0.958	1	del_1	repeat
626	TK6	mock	TK6_high_clone2	chr10	66939797	DEL	5.11	GA	-	14	0.714	1	2	del_1-10	no_repeat
627	DLD1	mock	DLD1_high_clone4	chr10	66983082	DEL	3.53	A	-	22	0.364	1	1	del_1	repeat
628	HCT116	hypoxia	HCT116_low_clone1	chr10	67384994	DEL	4.46	A	-	18	0.5	1	1	del_1	repeat
629	DLD1	mock	DLD1_high_clone4	chr10	67473401	DEL	4.58	A	-	37	0.595	0.95	1	del_1	repeat
630	HCT116	hypoxia	HCT116_low_clone1	chr10	67902365	DEL	5.1	C	-	26	0.423	1	1	del_1	repeat
631	DLD1	mock	DLD1_high_clone3	chr10	68683713	DEL	4.37	T	-	24	0.458	1	1	del_1	repeat
632	DLD1	hypoxia	DLD1_low_clone1	chr10	69874419	DEL	3.75	A	-	37	0.378	0.971	1	del_1	repeat
633	HCT116	mock	HCT116_high_clone1	chr10	69968907	DEL	6.65	T	-	25	0.56	1	1	del_1	repeat
634	HCT116	mock	HCT116_high_clone2	chr10	70230083	DEL	4.43	T	-	30	0.433	1	1	del_1	repeat
635	TK6	mock	TK6_high_clone3	chr10	70372177	DEL	6.28	TG	-	33	0.485	1	2	del_1-10	repeat
636	HCT116	mock	HCT116_high_clone2	chr10	70958259	DEL	6.46	A	-	40	0.55	1	1	del_1	repeat
637	HCT116	hypoxia	HCT116_low_clone2	chr10	71182939	DEL	3.34	T	-	23	0.348	0.964	1	del_1	repeat
638	HCT116	hypoxia	HCT116_low_clone2	chr10	73002799	DEL	4.24	A	-	25	0.4	0.976	1	del_1	repeat
639	HCT116	hypoxia	HCT116_low_clone1	chr10	73144791	DEL	4.09	A	-	29	0.414	0.963	1	del_1	repeat
640	DLD1	mock	DLD1_high_clone1	chr10	73289226	DEL	3.87	A	-	26	0.385	0.964	1	del_1	repeat
641	HCT116	mock	HCT116_high_clone2	chr10	73941681	DEL	4.9	T	-	38	0.421	0.967	1	del_1	repeat
642	HCT116	mock	HCT116_high_clone1	chr10	74499864	DEL	3.71	T	-	33	0.455	0.947	1	del_1	repeat
643	DLD1	hypoxia	DLD1_low_clone1	chr10	74644526	DEL	6.48	T	-	34	0.529	0.968	1	del_1	repeat
644	HCT116_chr3	mock	HCT116_chr3_high_clone2	chr10	74730816	DEL	9.8	A	-	38	0.789	1	1	del_1	no_repeat
645	TK6	starting_clone	TK6_high_ancestral	chr10	77170466	DEL	6.66	GAGGTGAGGCTCCATCCCTGGGAGAAGGTCA	-	20	0.6	0.956	31	del_10-	repeat
646	DLD1	mock	DLD1_high_clone4	chr10	79653295	DEL	4.09	A	-	19	0.579	1	1	del_1	repeat
647	HCT116	mock	HCT116_high_clone1	chr10	80541433	DEL	5.92	T	-	28	0.607	0.958	1	del_1	repeat
648	HCT116	mock	HCT116_high_clone1	chr10	80689258	DEL	4.62	T	-	25	0.6	1	1	del_1	repeat
649	HCT116_chr3	mock	HCT116_chr3_high_clone1	chr10	81218421	DEL	3.8	A	-	17	0.471	1	1	del_1	repeat
650	HCT116	mock	HCT116_high_clone2	chr10	81915184	DEL	3.2	A	-	12	0.583	0.952	1	del_1	repeat
651	DLD1	mock	DLD1_high_clone3	chr10	82402944	DEL	3.5	T	-	29	0.483	1	1	del_1	repeat
652	HCT116	hypoxia	HCT116_low_clone1	chr10	82788154	DEL	4.17	T	-	26	0.462	1	1	del_1	repeat
653	HCT116	hypoxia	HCT116_low_clone1	chr10	82829202	DEL	3.16	A	-	14	0.643	0.938	1	del_1	repeat
654	DLD1	hypoxia	DLD1_low_clone1	chr10	82982005	DEL	4.3	C	-	30	0.467	1	1	del_1	repeat
655	HCT116	hypoxia	HCT116_low_clone1	chr10	83001011	DEL	4.41	T	-	12	0.583	0.946	1	del_1	repeat
656	DLD1	hypoxia	DLD1_low_clone2	chr10	84067562	DEL	5.73	A	-	39	0.564	0.957	1	del_1	repeat
657	DLD1	mock	DLD1_high_clone5	chr10	84122113	DEL	4.11	T	-	15	0.6	0.96	1	del_1	repeat
658	DLD1	mock	DLD1_high_clone1	chr10	84577933	DEL	3.47	T	-	23	0.478	0.96	1	del_1	repeat
659	HCT116	mock	HCT116_high_clone2	chr10	85820954	DEL	5.82	T	-	24	0.625	1	1	del_1	repeat
660	DLD1	mock	DLD1_high_clone2	chr10	86094252	DEL	3.7	A	-	34	0.412	1	1	del_1	repeat
661	DLD1	mock	DLD1_high_clone4	chr10	86145232	DEL	4.43	T	-	38	0.421	0.963	1	del_1	repeat
662	HCT116	mock	HCT116_high_clone1	chr10	86150945	DEL	4.67	C	-	33	0.455	1	1	del_1	repeat
663	DLD1	mock	DLD1_high_clone2	chr10	86222017	DEL	4.16	G	-	24	0.417	0.963	1	del_1	repeat
664	HCT116	hypoxia	HCT116_low_clone2	chr10	86305270	DEL	4.67	G	-	31	0.548	0.96	1	del_1	repeat
665	HCT116	mock	HCT116_high_clone1	chr10	86972630	DEL	6.53	A	-	39	0.462	1	1	del_1	repeat
666	HCT116	hypoxia	HCT116_low_clone1	chr10	87204881	DEL	5.49	A	-	26	0.385	1	1	del_1	repeat
667	DLD1	mock	DLD1_high_clone3	chr10	87783815	DEL	4.77	T	-	16	0.5	1	1	del_1	repeat
668	HCT116	mock	HCT116_high_clone1	chr10	88320038	DEL	3.62	A	-	21	0.476	0.955	1	del_1	repeat
669	DLD1	mock	DLD1_high_clone2	chr10	88568355	DEL	4.1	C	-	25	0.52	1	1	del_1	no_repeat
670	HCT116	hypoxia	HCT116_low_clone2	chr10	89117368	DEL	3.17	A	-	20	0.5	0.96	1	del_1	repeat
671	DLD1	mock	DLD1_high_clone1	chr10	89242061	DEL	5.88	A	-	24	0.625	0.933	1	del_1	repeat
672	DLD1	mock	DLD1_high_clone3	chr10	89530999	DEL	5.12	T	-	26	0.577	0.944	1	del_1	repeat
673	HCT116	hypoxia	HCT116_low_clone2	chr10	89665303	DEL	3.54	A	-	20	0.5	1	1	del_1	repeat
674	HCT116	hypoxia	HCT116_low_clone1	chr10	89927373	DEL	5.73	T	-	25	0.48	1	1	del_1	repeat
675	DLD1	hypoxia	DLD1_low_clone1	chr10	91940516	DEL	4.35	A	-	30	0.433	1	1	del_1	repeat
676	HCT116	mock	HCT116_high_clone1	chr10	92454248	DEL	5.18	A	-	31	0.548	1	1	del_1	repeat
677	DLD1	mock	DLD1_high_clone4	chr10	92485292	DEL	4.45	T	-	20	0.55	0.931	1	del_1	repeat
678	DLD1	mock	DLD1_high_clone3	chr10	93037314	DEL	3.67	T	-	22	0.364	1	1	del_1	repeat
679	HCT116	hypoxia	HCT116_low_clone1	chr10	93097478	DEL	7.32	G	-	30	0.567	0.977	1	del_1	repeat
680	HCT116_chr3	mock	HCT116_chr3_high_clone2	chr10	93314050	DEL	4.83	AG	-	38	0.342	1	2	del_1-10	repeat
681	HCT116	mock	HCT116_high_clone2	chr10	93614274	DEL	7.26	G	-	31	0.613	0.966	1	del_1	repeat
682	HCT116	hypoxia	HCT116_low_clone1	chr10	94495331	DEL	11.36	T	-	35	0.657	1	1	del_1	repeat
683	HCT116	mock	HCT116_high_clone1	chr10	95755109	DEL	4	T	-	32	0.406	0.971	1	del_1	repeat
684	HCT116	mock	HCT116_high_clone2	chr10	96783301	DEL	5.37	T	-	23	0.522	0.966	1	del_1	repeat
685	HCT116	mock	HCT116_high_clone2	chr10	97366369	DEL	4.55	C	-	36	0.583	0.952	1	del_1	repeat
686	HCT116	mock	HCT116_high_clone1	chr10	97900805	DEL	3.73	T	-	18	0.444	1	1	del_1	repeat
687	DLD1	mock	DLD1_high_clone2	chr10	98774390	DEL	3.82	A	-	28	0.357	0.967	1	del_1	repeat
688	HCT116	mock	HCT116_high_clone2	chr10	100525423	DEL	4.61	T	-	47	0.362	0.976	1	del_1	repeat
689	DLD1	hypoxia	DLD1_low_clone3	chr10	100959756	DEL	7.4	T	-	29	0.552	1	1	del_1	repeat
690	DLD1	hypoxia	DLD1_low_clone1	chr10	101417553	DEL	4.91	T	-	29	0.517	0.957	1	del_1	repeat
691	DLD1	mock	DLD1_high_clone4	chr10	101498836	DEL	5.4	A	-	24	0.5	0.968	1	del_1	repeat
692	DLD1	mock	DLD1_high_clone4	chr10	101523343	DEL	5.07	T	-	17	0.529	0.976	1	del_1	repeat
693	HCT116_chr3	hypoxia	HCT116_chr3_low_clone2	chr10	101849187	DEL	6.01	G	-	43	0.349	1	1	del_1	repeat
694	DLD1	mock	DLD1_high_clone2	chr10	102333143	DEL	7.25	T	-	24	0.583	0.973	1	del_1	repeat
695	DLD1	hypoxia	DLD1_low_clone1	chr10	102361151	DEL	4.36	A	-	36	0.417	0.951	1	del_1	repeat
696	HCT116	mock	HCT116_high_clone2	chr10	102805908	DEL	3.85	A	-	50	0.34	0.935	1	del_1	repeat
697	DLD1	mock	DLD1_high_clone5	chr10	102870570	DEL	4.96	A	-	28	0.536	0.933	1	del_1	repeat
698	DLD1	mock	DLD1_high_clone3	chr10	102901555	DEL	5.11	T	-	31	0.548	0.958	1	del_1	repeat
699	DLD1	mock	DLD1_high_clone2	chr10	103106989	DEL	7.4	T	-	37	0.514	0.979	1	del_1	repeat
700	HCT116	mock	HCT116_high_clone2	chr10	103990667	DEL	5.24	T	-	46	0.348	1	1	del_1	repeat
701	HCT116	hypoxia	HCT116_low_clone1	chr10	104461919	DEL	3.24	T	-	21	0.333	0.967	1	del_1	repeat
702	HCT116	hypoxia	HCT116_low_clone2	chr10	104939217	DEL	3.64	T	-	29	0.379	0.962	1	del_1	repeat
703	HCT116	mock	HCT116_high_clone1	chr10	106314280	DEL	3.22	A	-	27	0.444	0.96	1	del_1	repeat
704	DLD1	mock	DLD1_high_clone4	chr10	106962034	DEL	6.32	G	-	19	0.632	0.966	1	del_1	repeat
705	HCT116	hypoxia	HCT116_low_clone2	chr10	107087153	DEL	3.12	G	-	45	0.222	1	1	del_1	repeat
706	DLD1	mock	DLD1_high_clone3	chr10	107131546	DEL	4.81	C	-	22	0.591	0.938	1	del_1	repeat
707	HCT116	mock	HCT116_high_clone1	chr10	107217145	DEL	5.72	A	-	36	0.417	0.979	1	del_1	repeat
708	DLD1	mock	DLD1_high_clone2	chr10	108453788	DEL	4.35	A	-	31	0.581	1	1	del_1	repeat
709	HCT116	hypoxia	HCT116_low_clone1	chr10	109491250	DEL	3.72	A	-	26	0.462	0.963	1	del_1	repeat
710	HCT116	mock	HCT116_high_clone2	chr10	109572069	DEL	3.37	A	-	28	0.393	0.969	1	del_1	repeat
711	DLD1	mock	DLD1_high_clone5	chr10	109672677	DEL	3.18	A	-	21	0.429	0.955	1	del_1	repeat
712	HCT116	mock	HCT116_high_clone2	chr10	110811470	DEL	5.47	A	-	41	0.39	1	1	del_1	repeat
713	HCT116	hypoxia	HCT116_low_clone1	chr10	111120162	DEL	4.18	T	-	33	0.273	1	1	del_1	repeat
714	HCT116	hypoxia	HCT116_low_clone1	chr10	111437930	DEL	4.33	C	-	28	0.393	0.968	1	del_1	repeat
715	DLD1	mock	DLD1_high_clone4	chr10	112141626	DEL	5.33	T	-	22	0.545	0.963	1	del_1	repeat
716	HCT116	mock	HCT116_high_clone1	chr10	112288591	DEL	3.18	T	-	41	0.268	0.979	1	del_1	repeat
717	HCT116	mock	HCT116_high_clone1	chr10	112367302	DEL	4.5	T	-	46	0.391	0.968	1	del_1	repeat
718	TK6	hypoxia	TK6_low_clone3	chr10	112376973	DEL	5.75	TAAGCACTGGAAAGGGACTCTACCACTGGAGACCCTCAGGGAA	-	22	0.591	0.962	43	del_10-	no_repeat
719	HCT116	hypoxia	HCT116_low_clone2	chr10	112387833	DEL	5.62	T	-	55	0.309	0.981	1	del_1	repeat
720	DLD1	mock	DLD1_high_clone2	chr10	112617786	DEL	5.75	A	-	25	0.52	0.968	1	del_1	repeat
721	DLD1	mock	DLD1_high_clone5	chr10	112683001	DEL	5.63	A	-	25	0.48	1	1	del_1	repeat
722	HCT116	mock	HCT116_high_clone2	chr10	112758335	DEL	4.49	CCT	-	39	0.308	1	3	del_1-10	no_repeat
723	HCT116	hypoxia	HCT116_low_clone2	chr10	114070949	DEL	5.88	A	-	41	0.415	1	1	del_1	repeat
724	HCT116	mock	HCT116_high_clone1	chr10	115233934	DEL	3.75	T	-	33	0.424	0.957	1	del_1	repeat
725	DLD1	mock	DLD1_high_clone3	chr10	115300215	DEL	3.71	G	-	28	0.393	1	1	del_1	repeat
726	HCT116	hypoxia	HCT116_low_clone2	chr10	116234381	DEL	5.31	A	-	33	0.394	1	1	del_1	repeat
727	DLD1	hypoxia	DLD1_low_clone2	chr10	117201306	DEL	9.28	C	-	31	0.548	1	1	del_1	repeat
728	DLD1	mock	DLD1_high_clone4	chr10	117385652	DEL	4.63	T	-	27	0.407	1	1	del_1	repeat
729	HCT116	hypoxia	HCT116_low_clone1	chr10	118806225	DEL	4.37	TC	-	35	0.286	1	2	del_1-10	repeat
730	HCT116	hypoxia	HCT116_low_clone1	chr10	120028526	DEL	3.53	A	-	39	0.282	1	1	del_1	repeat
731	HCT116	mock	HCT116_high_clone2	chr10	120377105	DEL	3.16	G	-	39	0.256	1	1	del_1	no_repeat
732	DLD1	hypoxia	DLD1_low_clone1	chr10	120528797	DEL	5.64	T	-	27	0.519	1	1	del_1	repeat
733	HCT116	mock	HCT116_high_clone1	chr10	122260397	DEL	6.65	T	-	50	0.42	1	1	del_1	repeat
734	HCT116	mock	HCT116_high_clone1	chr10	122719072	DEL	5.41	A	-	36	0.389	0.962	1	del_1	repeat
735	HCT116	hypoxia	HCT116_low_clone1	chr10	122743182	DEL	4.26	T	-	28	0.429	0.966	1	del_1	repeat
736	HCT116	hypoxia	HCT116_low_clone1	chr10	123187599	DEL	5.73	T	-	26	0.5	0.976	1	del_1	repeat
737	HCT116	hypoxia	HCT116_low_clone1	chr10	123562300	DEL	3.15	A	-	28	0.357	0.957	1	del_1	repeat
738	HCT116	hypoxia	HCT116_low_clone2	chr10	123623900	DEL	3.74	G	-	46	0.391	0.958	1	del_1	repeat
739	DLD1	mock	DLD1_high_clone1	chr10	124009713	DEL	5.11	A	-	36	0.528	0.944	1	del_1	repeat
740	DLD1	mock	DLD1_high_clone1	chr10	125041412	DEL	8.7	A	-	30	0.567	0.978	1	del_1	repeat
741	HCT116	mock	HCT116_high_clone2	chr10	126112383	DEL	3.77	A	-	47	0.277	0.98	1	del_1	repeat
742	DLD1	mock	DLD1_high_clone1	chr10	126228312	DEL	3.4	T	-	25	0.48	0.96	1	del_1	repeat
743	HCT116	mock	HCT116_high_clone2	chr10	126359711	DEL	3.87	T	-	53	0.264	0.977	1	del_1	repeat
744	HCT116	hypoxia	HCT116_low_clone2	chr10	126452386	DEL	3.96	T	-	23	0.348	0.973	1	del_1	repeat
745	DLD1	mock	DLD1_high_clone2	chr10	126510309	DEL	4.86	G	-	21	0.476	1	1	del_1	repeat
746	HCT116	hypoxia	HCT116_low_clone2	chr10	126578919	DEL	3.84	A	-	30	0.433	0.955	1	del_1	repeat
747	HCT116	hypoxia	HCT116_low_clone1	chr10	126828957	DEL	5.02	T	-	23	0.391	1	1	del_1	repeat
748	HCT116	hypoxia	HCT116_low_clone1	chr10	127060661	DEL	3.9	A	-	36	0.222	1	1	del_1	repeat
749	HCT116	mock	HCT116_high_clone1	chr10	127300081	DEL	4.27	A	-	41	0.317	1	1	del_1	repeat
750	DLD1	hypoxia	DLD1_low_clone1	chr10	127869231	DEL	5.63	T	-	28	0.5	0.974	1	del_1	repeat
751	HCT116	hypoxia	HCT116_low_clone1	chr10	127950535	DEL	4.09	G	-	39	0.359	0.966	1	del_1	repeat
752	TK6	mock	TK6_high_clone2	chr10	128289879	DEL	5.08	T	-	26	0.538	0.958	1	del_1	repeat
753	HCT116	mock	HCT116_high_clone1	chr10	128368792	DEL	4.34	T	-	36	0.361	1	1	del_1	repeat
754	HCT116	hypoxia	HCT116_low_clone1	chr10	128781923	DEL	3.94	T	-	30	0.467	0.931	1	del_1	repeat
755	HCT116	hypoxia	HCT116_low_clone1	chr10	128869592	DEL	4.63	T	-	39	0.308	1	1	del_1	repeat
756	DLD1	hypoxia	DLD1_low_clone3	chr10	128990037	DEL	5.94	A	-	28	0.607	0.933	1	del_1	repeat
757	HCT116	hypoxia	HCT116_low_clone2	chr10	129254429	DEL	4.39	T	-	41	0.293	1	1	del_1	repeat
758	HCT116	mock	HCT116_high_clone2	chr10	129338830	DEL	4.72	A	-	36	0.389	1	1	del_1	repeat
759	HCT116	mock	HCT116_high_clone2	chr10	130034709	DEL	6.36	T	-	13	1	1	1	del_1	repeat
760	HCT116	mock	HCT116_high_clone1	chr10	130998070	DEL	4.94	A	-	17	0.941	1	1	del_1	repeat
761	HCT116	hypoxia	HCT116_low_clone1	chr10	131193963	DEL	7.6	G	-	10	1	1	1	del_1	repeat
762	HCT116	hypoxia	HCT116_low_clone2	chr10	131297256	DEL	5.27	T	-	10	1	1	1	del_1	repeat
763	HCT116	hypoxia	HCT116_low_clone1	chr10	131820554	DEL	5.97	A	-	10	0.9	0.944	1	del_1	repeat
764	TK6	starting_clone	TK6_high_ancestral	chr10	131939071	DEL	4.7	ACGGCAGGCTGCATTCAGCAGACCTGCTCCAGAAAAC	-	31	0.516	0.955	37	del_10-	no_repeat
765	HCT116	mock	HCT116_high_clone2	chr10	131988320	DEL	6.95	A	-	14	1	1	1	del_1	repeat
766	HCT116	hypoxia	HCT116_low_clone1	chr10	132749478	DEL	9.18	C	-	16	1	0.952	1	del_1	repeat
767	HCT116	mock	HCT116_high_clone2	chr10	133235016	DEL	7.29	T	-	12	1	0.933	1	del_1	repeat
768	HCT116	mock	HCT116_high_clone1	chr11	449557	DEL	4.21	T	-	30	0.4	1	1	del_1	repeat
769	DLD1	mock	DLD1_high_clone5	chr11	1301179	DEL	3.92	A	-	50	0.28	1	1	del_1	repeat
770	HCT116	mock	HCT116_high_clone2	chr11	1370198	DEL	6.38	G	-	28	0.536	0.976	1	del_1	repeat
771	HCT116	mock	HCT116_high_clone2	chr11	2405237	DEL	4.28	C	-	41	0.439	0.957	1	del_1	repeat
772	HCT116	mock	HCT116_high_clone1	chr11	2867664	DEL	3.99	A	-	48	0.417	0.935	1	del_1	repeat
773	HCT116	mock	HCT116_high_clone1	chr11	2888209	DEL	3.7	G	-	20	0.4	1	1	del_1	repeat
774	HCT116	hypoxia	HCT116_low_clone1	chr11	4486063	DEL	3.27	T	-	20	0.4	0.957	1	del_1	repeat
775	DLD1	mock	DLD1_high_clone1	chr11	5134881	DEL	3.55	T	-	43	0.326	1	1	del_1	repeat
776	DLD1	hypoxia	DLD1_low_clone1	chr11	5279246	DEL	3.27	A	-	56	0.286	1	1	del_1	repeat
777	HCT116	mock	HCT116_high_clone1	chr11	6171175	DEL	5.93	C	-	21	0.476	0.983	1	del_1	repeat
778	HCT116	hypoxia	HCT116_low_clone2	chr11	6286750	DEL	3.77	A	-	19	0.474	1	1	del_1	repeat
779	HCT116	mock	HCT116_high_clone1	chr11	6439898	DEL	4.18	A	-	36	0.417	0.971	1	del_1	repeat
780	HCT116	mock	HCT116_high_clone1	chr11	6479030	DEL	4.13	C	-	28	0.429	1	1	del_1	repeat
781	HCT116	mock	HCT116_high_clone2	chr11	8534664	DEL	3.4	A	-	19	0.421	0.957	1	del_1	repeat
782	HCT116	mock	HCT116_high_clone1	chr11	9017801	DEL	3.4	T	-	30	0.333	1	1	del_1	repeat
783	DLD1	mock	DLD1_high_clone3	chr11	9197694	DEL	3.4	A	-	33	0.394	0.933	1	del_1	repeat
784	DLD1	hypoxia	DLD1_low_clone1	chr11	9538404	DEL	4.8	T	-	50	0.38	1	1	del_1	repeat
785	DLD1	mock	DLD1_high_clone4	chr11	9728699	DEL	3.14	T	-	34	0.382	0.943	1	del_1	repeat
786	DLD1	mock	DLD1_high_clone2	chr11	10013557	DEL	4.12	A	-	28	0.429	1	1	del_1	repeat
787	DLD1	mock	DLD1_high_clone2	chr11	10098634	DEL	5.18	A	-	24	0.583	1	1	del_1	repeat
788	DLD1	mock	DLD1_high_clone5	chr11	10960195	DEL	4.78	A	-	27	0.481	0.952	1	del_1	repeat
789	DLD1	mock	DLD1_high_clone1	chr11	12778665	DEL	4.7	A	-	28	0.464	0.966	1	del_1	repeat
790	HCT116	mock	HCT116_high_clone1	chr11	13721516	DEL	6.16	A	-	16	0.688	0.962	1	del_1	repeat
791	DLD1	hypoxia	DLD1_low_clone2	chr11	14602570	DEL	4.46	T	-	38	0.553	0.952	1	del_1	repeat
792	DLD1	hypoxia	DLD1_low_clone2	chr11	15093861	DEL	4.63	A	-	23	0.478	1	1	del_1	repeat
793	DLD1	mock	DLD1_high_clone5	chr11	16089288	DEL	4.32	G	-	20	0.5	0.958	1	del_1	repeat
794	HCT116	mock	HCT116_high_clone2	chr11	18320105	DEL	3.42	A	-	30	0.467	1	1	del_1	repeat
795	HCT116	mock	HCT116_high_clone1	chr11	18823759	DEL	3.36	T	-	37	0.324	1	1	del_1	repeat
796	HCT116	hypoxia	HCT116_low_clone1	chr11	20519438	DEL	4.17	T	-	26	0.462	0.958	1	del_1	repeat
797	HCT116	mock	HCT116_high_clone1	chr11	20535056	DEL	4.06	C	-	24	0.417	1	1	del_1	repeat
798	HCT116_chr3	hypoxia	HCT116_chr3_low_clone2	chr11	21434926	DEL	3.39	T	-	15	0.533	1	1	del_1	repeat
799	HCT116	mock	HCT116_high_clone1	chr11	21611898	DEL	4.93	G	-	27	0.593	1	1	del_1	repeat
800	HCT116	hypoxia	HCT116_low_clone1	chr11	22162550	DEL	3.53	A	-	20	0.6	0.944	1	del_1	repeat
801	DLD1	hypoxia	DLD1_low_clone1	chr11	22368512	DEL	4.18	T	-	16	0.688	1	1	del_1	repeat
802	DLD1	mock	DLD1_high_clone1	chr11	22460868	DEL	3.24	A	-	25	0.52	0.95	1	del_1	repeat
803	HCT116	hypoxia	HCT116_low_clone2	chr11	23223296	DEL	3.14	A	-	11	0.636	0.944	1	del_1	repeat
804	DLD1	mock	DLD1_high_clone5	chr11	23578586	DEL	6.11	A	-	9	0.889	0.955	1	del_1	repeat
805	HCT116	mock	HCT116_high_clone2	chr11	24497193	DEL	3.6	AG	-	17	0.471	0.955	2	del_1-10	repeat
806	HCT116	mock	HCT116_high_clone2	chr11	24701626	DEL	3.74	AGA	-	27	0.407	1	3	del_1-10	repeat
807	HCT116	hypoxia	HCT116_low_clone1	chr11	25348634	DEL	5.89	T	-	23	0.652	0.955	1	del_1	repeat
808	HCT116_chr3	mock	HCT116_chr3_high_clone2	chr11	26067725	DEL	3.78	AGG	-	16	0.5	1	3	del_1-10	no_repeat
809	HCT116	mock	HCT116_high_clone2	chr11	27485813	DEL	5.59	A	-	32	0.594	1	1	del_1	repeat
810	HCT116	mock	HCT116_high_clone1	chr11	27524731	DEL	3.59	A	-	26	0.538	0.95	1	del_1	repeat
811	HCT116	mock	HCT116_high_clone2	chr11	28128241	DEL	3.8	A	-	17	0.471	0.958	1	del_1	repeat
812	DLD1	mock	DLD1_high_clone5	chr11	28468255	DEL	3.13	T	-	23	0.391	0.958	1	del_1	repeat
813	DLD1	mock	DLD1_high_clone1	chr11	28552074	DEL	3.14	T	-	27	0.407	0.955	1	del_1	repeat
814	HCT116	mock	HCT116_high_clone1	chr11	28854795	DEL	7.47	A	-	30	0.633	1	1	del_1	repeat
815	DLD1	mock	DLD1_high_clone5	chr11	30104293	DEL	3.12	T	-	27	0.407	0.947	1	del_1	repeat
816	DLD1	hypoxia	DLD1_low_clone2	chr11	31160532	DEL	3.64	A	-	35	0.457	1	1	del_1	repeat
817	HCT116	mock	HCT116_high_clone1	chr11	31480139	DEL	3.97	A	-	30	0.567	1	1	del_1	repeat
818	DLD1	mock	DLD1_high_clone2	chr11	31521455	DEL	6.96	T	-	26	0.692	0.941	1	del_1	repeat
819	HCT116	hypoxia	HCT116_low_clone2	chr11	31842865	DEL	7.56	T	-	28	0.607	0.97	1	del_1	repeat
820	HCT116	mock	HCT116_high_clone2	chr11	32008215	DEL	3.16	A	-	16	0.438	1	1	del_1	repeat
821	HCT116	mock	HCT116_high_clone2	chr11	32520767	DEL	4.06	A	-	31	0.387	1	1	del_1	repeat
822	TK6	mock	TK6_high_clone4	chr11	32521175	DEL	3.88	AAC	-	16	0.5	0.957	3	del_1-10	no_repeat
823	DLD1	mock	DLD1_high_clone3	chr11	32622857	DEL	3.36	A	-	20	0.4	0.958	1	del_1	repeat
824	HCT116	hypoxia	HCT116_low_clone1	chr11	32770754	DEL	3.85	T	-	21	0.619	0.944	1	del_1	repeat
825	HCT116	mock	HCT116_high_clone2	chr11	33179842	DEL	9.85	A	-	43	0.628	1	1	del_1	repeat
826	HCT116	mock	HCT116_high_clone1	chr11	34668099	DEL	4.39	TC	-	22	0.636	0.952	2	del_1-10	repeat
827	HCT116	mock	HCT116_high_clone1	chr11	34945616	DEL	4.62	T	-	27	0.481	0.962	1	del_1	repeat
828	DLD1	hypoxia	DLD1_low_clone1	chr11	34993610	DEL	4.05	T	-	20	0.45	0.972	1	del_1	repeat
829	HCT116	hypoxia	HCT116_low_clone2	chr11	35195571	DEL	5.21	A	-	6	0.833	0.957	1	del_1	repeat
830	HCT116	hypoxia	HCT116_low_clone1	chr11	35589939	DEL	4.97	A	-	33	0.424	0.974	1	del_1	repeat
831	HCT116	mock	HCT116_high_clone1	chr11	35825554	DEL	5.75	CA	-	21	0.571	0.947	2	del_1-10	repeat
832	HCT116	mock	HCT116_high_clone2	chr11	35915390	DEL	4.76	T	-	29	0.448	0.947	1	del_1	repeat
833	HCT116	hypoxia	HCT116_low_clone1	chr11	36118369	DEL	4.91	A	-	27	0.444	1	1	del_1	repeat
834	DLD1	mock	DLD1_high_clone1	chr11	36160691	DEL	4.51	A	-	30	0.433	1	1	del_1	repeat
835	DLD1	mock	DLD1_high_clone3	chr11	36171808	DEL	3.68	T	-	27	0.407	1	1	del_1	repeat
836	HCT116	hypoxia	HCT116_low_clone1	chr11	37534206	DEL	3.23	T	-	25	0.44	1	1	del_1	repeat
837	HCT116	mock	HCT116_high_clone1	chr11	38080956	DEL	4.2	A	-	19	0.579	1	1	del_1	repeat
838	DLD1	mock	DLD1_high_clone3	chr11	38865561	DEL	4.89	T	-	23	0.522	1	1	del_1	repeat
839	HCT116	mock	HCT116_high_clone2	chr11	39119054	DEL	3.74	T	-	20	0.45	0.969	1	del_1	repeat
840	HCT116	mock	HCT116_high_clone2	chr11	39224009	DEL	4.47	T	-	20	0.45	0.968	1	del_1	repeat
841	DLD1	mock	DLD1_high_clone4	chr11	40355769	DEL	3.65	A	-	25	0.48	1	1	del_1	repeat
842	DLD1	mock	DLD1_high_clone5	chr11	41478334	DEL	3.99	T	-	28	0.464	0.955	1	del_1	repeat
843	DLD1	mock	DLD1_high_clone4	chr11	42237772	DEL	3.62	T	-	22	0.682	1	1	del_1	repeat
844	DLD1	mock	DLD1_high_clone1	chr11	42732411	DEL	4.62	A	-	26	0.5	0.958	1	del_1	repeat
845	DLD1	mock	DLD1_high_clone2	chr11	43033340	DEL	4.92	A	-	22	0.5	1	1	del_1	repeat
846	HCT116	mock	HCT116_high_clone1	chr11	43154556	DEL	4.11	C	-	20	0.7	0.938	1	del_1	repeat
847	HCT116	mock	HCT116_high_clone1	chr11	43733682	DEL	4.71	A	-	25	0.52	0.958	1	del_1	repeat
848	HCT116_chr3	hypoxia	HCT116_chr3_low_clone2	chr11	43877829	DEL	3.77	T	-	19	0.474	1	1	del_1	repeat
849	HCT116	hypoxia	HCT116_low_clone1	chr11	44002794	DEL	3.7	T	-	28	0.393	1	1	del_1	repeat
850	HCT116	mock	HCT116_high_clone1	chr11	44003330	DEL	5.22	T	-	36	0.417	1	1	del_1	repeat
851	HCT116	mock	HCT116_high_clone2	chr11	44092320	DEL	3.74	T	-	27	0.407	0.962	1	del_1	repeat
852	HCT116	mock	HCT116_high_clone2	chr11	44705546	DEL	3.8	C	-	30	0.367	1	1	del_1	repeat
853	DLD1	mock	DLD1_high_clone1	chr11	44752879	DEL	4.54	A	-	26	0.538	1	1	del_1	repeat
854	DLD1	hypoxia	DLD1_low_clone1	chr11	44782841	DEL	7.05	T	-	30	0.733	0.931	1	del_1	repeat
855	DLD1	mock	DLD1_high_clone2	chr11	44926526	DEL	3.81	C	-	22	0.364	1	1	del_1	repeat
856	DLD1	hypoxia	DLD1_low_clone3	chr11	45210886	DEL	4.23	G	-	25	0.36	1	1	del_1	repeat
857	HCT116	hypoxia	HCT116_low_clone1	chr11	45301169	DEL	4.73	T	-	25	0.44	0.968	1	del_1	repeat
858	DLD1	hypoxia	DLD1_low_clone2	chr11	46190438	DEL	5.27	C	-	26	0.462	0.97	1	del_1	repeat
859	DLD1	mock	DLD1_high_clone4	chr11	46625933	DEL	8.6	G	-	27	0.667	1	1	del_1	repeat
860	HCT116	hypoxia	HCT116_low_clone1	chr11	46961763	DEL	3.54	T	-	20	0.5	0.947	1	del_1	repeat
861	HCT116	mock	HCT116_high_clone2	chr11	47432423	DEL	5	A	-	36	0.444	1	1	del_1	repeat
862	HCT116	mock	HCT116_high_clone2	chr11	47986904	DEL	5.06	T	-	34	0.5	0.939	1	del_1	repeat
863	HCT116	mock	HCT116_high_clone2	chr11	49076593	DEL	3.53	T	-	18	0.389	0.966	1	del_1	repeat
864	HCT116	mock	HCT116_high_clone2	chr11	49751605	DEL	5.56	T	-	17	0.529	0.973	1	del_1	repeat
865	DLD1	mock	DLD1_high_clone2	chr11	54569168	DEL	5.33	A	-	22	0.5	1	1	del_1	repeat
866	HCT116	hypoxia	HCT116_low_clone1	chr11	54795150	DEL	5.09	C	-	18	0.611	0.963	1	del_1	repeat
867	DLD1	mock	DLD1_high_clone4	chr11	54936440	DEL	5.55	A	-	21	0.571	0.963	1	del_1	repeat
868	HCT116	hypoxia	HCT116_low_clone1	chr11	55510613	DEL	4.77	A	-	30	0.567	1	1	del_1	repeat
869	DLD1	mock	DLD1_high_clone3	chr11	55686376	DEL	7.83	C	-	17	0.824	0.958	1	del_1	repeat
870	DLD1	hypoxia	DLD1_low_clone1	chr11	55973423	DEL	4.78	A	-	39	0.487	0.957	1	del_1	repeat
871	HCT116	hypoxia	HCT116_low_clone1	chr11	57239355	DEL	7.34	A	-	22	0.773	0.955	1	del_1	repeat
872	DLD1	mock	DLD1_high_clone3	chr11	57970184	DEL	4.5	T	-	30	0.433	1	1	del_1	repeat
873	DLD1	mock	DLD1_high_clone5	chr11	58249675	DEL	3.43	T	-	24	0.417	0.955	1	del_1	repeat
874	HCT116	hypoxia	HCT116_low_clone2	chr11	59141301	DEL	3.99	T	-	23	0.478	1	1	del_1	repeat
875	HCT116	mock	HCT116_high_clone2	chr11	60080302	DEL	4.3	T	-	30	0.467	1	1	del_1	repeat
876	DLD1	mock	DLD1_high_clone5	chr11	60083290	DEL	4.05	T	-	20	0.45	0.972	1	del_1	repeat
877	HCT116	hypoxia	HCT116_low_clone1	chr11	60300096	DEL	6.09	T	-	18	0.611	1	1	del_1	repeat
878	DLD1	mock	DLD1_high_clone1	chr11	60339729	DEL	6.97	T	-	28	0.571	0.976	1	del_1	repeat
879	HCT116	mock	HCT116_high_clone1	chr11	60678712	DEL	3.84	A	-	27	0.37	0.966	1	del_1	repeat
880	HCT116	hypoxia	HCT116_low_clone1	chr11	60908883	DEL	3.51	T	-	13	0.462	1	1	del_1	repeat
881	DLD1	mock	DLD1_high_clone3	chr11	61054181	DEL	3.88	A	-	19	0.474	0.957	1	del_1	repeat
882	DLD1	hypoxia	DLD1_low_clone2	chr11	61148708	DEL	4.29	T	-	31	0.452	0.962	1	del_1	repeat
883	HCT116	hypoxia	HCT116_low_clone1	chr11	61369162	DEL	5.39	A	-	27	0.556	1	1	del_1	repeat
884	DLD1	mock	DLD1_high_clone5	chr11	62117698	DEL	7.31	T	-	25	0.64	1	1	del_1	repeat
885	HCT116	hypoxia	HCT116_low_clone2	chr11	62268239	DEL	4.24	T	-	31	0.516	0.96	1	del_1	repeat
886	HCT116	mock	HCT116_high_clone1	chr11	63680755	DEL	7.89	T	-	27	0.704	0.939	1	del_1	repeat
887	HCT116	mock	HCT116_high_clone2	chr11	64402043	DEL	6.43	C	-	35	0.543	0.972	1	del_1	repeat
888	HCT116	mock	HCT116_high_clone1	chr11	64473923	DEL	4.79	G	-	24	0.458	0.967	1	del_1	repeat
889	DLD1	hypoxia	DLD1_low_clone3	chr11	64684084	DEL	3.93	T	-	36	0.333	0.97	1	del_1	repeat
890	HCT116	mock	HCT116_high_clone1	chr11	65362751	DEL	5.83	T	-	36	0.556	1	1	del_1	repeat
891	DLD1	mock	DLD1_high_clone2	chr11	66741995	DEL	3.44	T	-	32	0.375	0.958	1	del_1	repeat
892	HCT116	hypoxia	HCT116_low_clone1	chr11	66863016	DEL	3.21	G	-	24	0.542	0.933	1	del_1	repeat
893	HCT116	mock	HCT116_high_clone2	chr11	67632432	DEL	3.13	G	-	29	0.517	0.941	1	del_1	repeat
894	HCT116	mock	HCT116_high_clone1	chr11	67694537	DEL	5.53	T	-	30	0.433	0.973	1	del_1	repeat
895	HCT116	hypoxia	HCT116_low_clone2	chr11	68419018	DEL	3.87	T	-	27	0.333	1	1	del_1	repeat
896	HCT116	hypoxia	HCT116_low_clone1	chr11	68583978	DEL	5.08	CT	-	32	0.5	1	2	del_1-10	no_repeat
897	HCT116	mock	HCT116_high_clone1	chr11	69382521	DEL	5.38	TGCGCC	-	16	0.562	1	6	del_1-10	no_repeat
898	HCT116_chr3	hypoxia	HCT116_chr3_low_clone2	chr11	69732888	DEL	6.38	A	-	32	0.438	1	1	del_1	no_repeat
899	HCT116	hypoxia	HCT116_low_clone2	chr11	71762563	DEL	4.67	A	-	28	0.429	1	1	del_1	repeat
900	DLD1	mock	DLD1_high_clone2	chr11	71880271	DEL	3.82	A	-	34	0.412	0.939	1	del_1	repeat
901	HCT116	mock	HCT116_high_clone1	chr11	71927689	DEL	4.9	A	-	35	0.514	1	1	del_1	repeat
902	HCT116	mock	HCT116_high_clone1	chr11	72210814	DEL	4.65	A	-	31	0.548	0.947	1	del_1	repeat
903	DLD1	mock	DLD1_high_clone5	chr11	72644391	DEL	4.31	T	-	22	0.455	0.963	1	del_1	repeat
904	HCT116	hypoxia	HCT116_low_clone1	chr11	73960778	DEL	3.49	T	-	32	0.469	0.931	1	del_1	repeat
905	HCT116	mock	HCT116_high_clone2	chr11	73976964	DEL	4.49	AGCCAG	-	36	0.361	0.973	6	del_1-10	no_repeat
906	HCT116	mock	HCT116_high_clone1	chr11	74072019	DEL	4.35	A	-	30	0.6	0.95	1	del_1	repeat
907	HCT116	mock	HCT116_high_clone2	chr11	74542165	DEL	7.37	T	-	28	0.536	1	1	del_1	repeat
908	DLD1	hypoxia	DLD1_low_clone2	chr11	74735678	DEL	4.56	A	-	36	0.444	0.971	1	del_1	repeat
909	HCT116	mock	HCT116_high_clone2	chr11	75008990	DEL	4.35	C	-	24	0.375	0.973	1	del_1	repeat
910	HCT116	mock	HCT116_high_clone1	chr11	77128274	DEL	4.49	GA	-	36	0.361	1	2	del_1-10	repeat
911	DLD1	mock	DLD1_high_clone1	chr11	77318715	DEL	6.04	T	-	20	0.6	1	1	del_1	repeat
912	HCT116	mock	HCT116_high_clone2	chr11	77465129	DEL	4.58	A	-	33	0.515	0.955	1	del_1	repeat
913	DLD1	hypoxia	DLD1_low_clone3	chr11	77581696	DEL	4.34	T	-	38	0.474	1	1	del_1	repeat
914	HCT116	hypoxia	HCT116_low_clone2	chr11	77608890	DEL	6.63	G	-	33	0.576	1	1	del_1	repeat
915	DLD1	hypoxia	DLD1_low_clone2	chr11	77645859	DEL	4.91	A	-	28	0.536	0.957	1	del_1	repeat
916	HCT116	hypoxia	HCT116_low_clone1	chr11	79276974	DEL	6.14	C	-	17	0.706	1	1	del_1	repeat
917	HCT116	hypoxia	HCT116_low_clone1	chr11	79775447	DEL	3.71	A	-	19	0.526	1	1	del_1	repeat
918	HCT116	hypoxia	HCT116_low_clone1	chr11	79803638	DEL	5.08	T	-	26	0.615	0.96	1	del_1	repeat
919	HCT116	hypoxia	HCT116_low_clone1	chr11	79807481	DEL	4.76	G	-	9	0.889	0.944	1	del_1	repeat
920	HCT116	hypoxia	HCT116_low_clone2	chr11	80015649	DEL	3.19	T	-	14	0.5	1	1	del_1	repeat
921	DLD1	mock	DLD1_high_clone4	chr11	80321596	DEL	5.13	A	-	27	0.704	0.944	1	del_1	repeat
922	HCT116	mock	HCT116_high_clone2	chr11	80638837	DEL	5.57	A	-	27	0.556	0.962	1	del_1	repeat
923	HCT116	hypoxia	HCT116_low_clone2	chr11	80654890	DEL	4.18	A	-	33	0.455	1	1	del_1	repeat
924	DLD1	mock	DLD1_high_clone4	chr11	81662654	DEL	4.86	C	-	29	0.586	1	1	del_1	repeat
925	DLD1	hypoxia	DLD1_low_clone2	chr11	81819922	DEL	3.73	T	-	24	0.458	1	1	del_1	repeat
926	HCT116	hypoxia	HCT116_low_clone1	chr11	81997830	DEL	3.71	A	-	26	0.423	0.955	1	del_1	repeat
927	HCT116	mock	HCT116_high_clone2	chr11	83273371	DEL	3.97	A	-	15	0.533	0.955	1	del_1	repeat
928	HCT116_chr3	hypoxia	HCT116_chr3_low_clone2	chr11	83286144	DEL	3.9	CA	-	30	0.533	1	2	del_1-10	repeat
929	HCT116	mock	HCT116_high_clone2	chr11	83411134	DEL	3.49	AT	-	29	0.414	1	2	del_1-10	repeat
930	HCT116	mock	HCT116_high_clone1	chr11	84020344	DEL	3.53	TA	-	19	0.526	1	2	del_1-10	repeat
931	HCT116	hypoxia	HCT116_low_clone1	chr11	85003726	DEL	3.72	T	-	17	0.588	1	1	del_1	repeat
932	DLD1	hypoxia	DLD1_low_clone1	chr11	85006694	DEL	4.94	T	-	17	0.588	0.958	1	del_1	repeat
933	HCT116	hypoxia	HCT116_low_clone1	chr11	85401123	DEL	3.34	A	-	10	0.6	1	1	del_1	repeat
934	HCT116	mock	HCT116_high_clone2	chr11	86379408	DEL	6.88	A	-	18	0.667	1	1	del_1	repeat
935	HCT116	hypoxia	HCT116_low_clone1	chr11	87107269	DEL	3.88	T	-	19	0.474	0.957	1	del_1	repeat
936	HCT116	mock	HCT116_high_clone2	chr11	87750950	DEL	3.26	T	-	24	0.458	1	1	del_1	repeat
937	HCT116	hypoxia	HCT116_low_clone2	chr11	88643061	DEL	3.13	A	-	22	0.364	1	1	del_1	repeat
938	HCT116	hypoxia	HCT116_low_clone1	chr11	90423486	DEL	5.39	A	-	27	0.481	0.968	1	del_1	repeat
939	HCT116	mock	HCT116_high_clone2	chr11	90595775	DEL	4.53	A	-	26	0.5	0.957	1	del_1	repeat
940	HCT116	hypoxia	HCT116_low_clone1	chr11	91111242	DEL	4.37	A	-	5	1	0.933	1	del_1	repeat
941	DLD1	mock	DLD1_high_clone1	chr11	91521771	DEL	4.34	A	-	16	0.562	0.955	1	del_1	repeat
942	HCT116_chr3	mock	HCT116_chr3_high_clone2	chr11	91692771	DEL	3.96	T	-	21	0.524	1	1	del_1	repeat
943	HCT116_chr3	mock	HCT116_chr3_high_clone2	chr11	91756359	DEL	3.75	TT	-	15	0.533	1	2	del_1-10	no_repeat
944	HCT116	hypoxia	HCT116_low_clone2	chr11	92318616	DEL	4.24	T	-	17	0.529	0.957	1	del_1	repeat
945	HCT116	mock	HCT116_high_clone2	chr11	92703167	DEL	6.46	A	-	22	0.682	1	1	del_1	repeat
946	HCT116	hypoxia	HCT116_low_clone1	chr11	93268586	DEL	5.1	A	-	20	0.6	1	1	del_1	repeat
947	HCT116	hypoxia	HCT116_low_clone1	chr11	94325545	DEL	3.22	C	-	26	0.423	1	1	del_1	repeat
948	HCT116	mock	HCT116_high_clone2	chr11	95000716	DEL	4.56	A	-	27	0.37	0.974	1	del_1	repeat
949	HCT116	mock	HCT116_high_clone2	chr11	95546940	DEL	3.67	T	-	19	0.421	1	1	del_1	repeat
950	HCT116	mock	HCT116_high_clone2	chr11	95583353	DEL	3.85	A	-	12	0.667	0.952	1	del_1	repeat
951	HCT116_chr3	mock	HCT116_chr3_high_clone1	chr11	95607198	DEL	3.43	T	-	16	0.562	0.952	1	del_1	repeat
952	HCT116	mock	HCT116_high_clone2	chr11	96278232	DEL	3.31	A	-	25	0.4	0.955	1	del_1	repeat
953	DLD1	mock	DLD1_high_clone1	chr11	97174149	DEL	4.03	T	-	26	0.5	0.955	1	del_1	repeat
954	HCT116	hypoxia	HCT116_low_clone1	chr11	97989936	DEL	4.35	A	-	14	0.5	0.968	1	del_1	repeat
955	HCT116	hypoxia	HCT116_low_clone1	chr11	98081036	DEL	4.43	C	-	20	0.5	1	1	del_1	repeat
956	DLD1	mock	DLD1_high_clone2	chr11	98180880	DEL	7.58	A	-	29	0.655	1	1	del_1	repeat
957	DLD1	mock	DLD1_high_clone3	chr11	98357754	DEL	3.59	T	-	26	0.5	1	1	del_1	repeat
958	DLD1	hypoxia	DLD1_low_clone2	chr11	98597460	DEL	3.44	T	-	32	0.531	0.933	1	del_1	repeat
959	HCT116	mock	HCT116_high_clone1	chr11	98606812	DEL	3.77	T	-	26	0.423	0.957	1	del_1	repeat
960	HCT116	mock	HCT116_high_clone2	chr11	99351170	DEL	6.36	A	-	23	0.609	0.964	1	del_1	repeat
961	DLD1	mock	DLD1_high_clone5	chr11	100264996	DEL	3.38	T	-	24	0.708	1	1	del_1	repeat
962	HCT116	mock	HCT116_high_clone2	chr11	100419829	DEL	5.23	T	-	17	0.529	0.97	1	del_1	repeat
963	HCT116	mock	HCT116_high_clone2	chr11	100739861	DEL	3.98	C	-	19	0.474	1	1	del_1	repeat
964	HCT116	mock	HCT116_high_clone1	chr11	101026943	DEL	5.53	T	-	24	0.458	1	1	del_1	repeat
965	HCT116	hypoxia	HCT116_low_clone2	chr11	101156101	DEL	3.34	TG	-	16	0.438	1	2	del_1-10	no_repeat
966	HCT116	hypoxia	HCT116_low_clone1	chr11	101315751	DEL	3.58	C	-	22	0.455	1	1	del_1	repeat
967	HCT116	mock	HCT116_high_clone1	chr11	101559109	DEL	4.69	AT	-	31	0.484	1	2	del_1-10	repeat
968	HCT116	mock	HCT116_high_clone2	chr11	101744233	DEL	3.29	A	-	17	0.471	0.947	1	del_1	repeat
969	HCT116	hypoxia	HCT116_low_clone2	chr11	101787914	DEL	4.96	T	-	35	0.486	1	1	del_1	no_repeat
970	DLD1	hypoxia	DLD1_low_clone1	chr11	101982010	DEL	3.3	T	-	23	0.522	0.933	1	del_1	repeat
971	HCT116	mock	HCT116_high_clone2	chr11	103090968	DEL	5.21	T	-	26	0.5	0.964	1	del_1	repeat
972	TK6	mock	TK6_high_clone4	chr11	103162056	DEL	3.3	T	-	12	0.583	0.931	1	del_1	repeat
973	HCT116	mock	HCT116_high_clone1	chr11	103276920	DEL	4.63	A	-	30	0.433	0.968	1	del_1	repeat
974	DLD1	hypoxia	DLD1_low_clone2	chr11	103472705	DEL	4.06	A	-	35	0.429	0.957	1	del_1	repeat
975	HCT116	mock	HCT116_high_clone1	chr11	104056779	DEL	3.7	T	-	23	0.348	0.97	1	del_1	repeat
976	HCT116	mock	HCT116_high_clone1	chr11	104606156	DEL	4.96	T	-	20	0.55	1	1	del_1	repeat
977	DLD1	hypoxia	DLD1_low_clone2	chr11	105145410	DEL	5.78	T	-	30	0.633	1	1	del_1	repeat
978	HCT116	mock	HCT116_high_clone1	chr11	105340178	DEL	3.87	A	-	23	0.391	0.966	1	del_1	repeat
979	HCT116	hypoxia	HCT116_low_clone2	chr11	105417246	DEL	4.69	T	-	17	0.588	0.955	1	del_1	repeat
980	DLD1	mock	DLD1_high_clone2	chr11	106139157	DEL	4.79	T	-	23	0.565	0.935	1	del_1	repeat
981	HCT116	mock	HCT116_high_clone2	chr11	107603902	DEL	4.78	A	-	34	0.529	0.941	1	del_1	repeat
982	HCT116	hypoxia	HCT116_low_clone1	chr11	109649505	DEL	3.15	A	-	21	0.381	1	1	del_1	repeat
983	HCT116	mock	HCT116_high_clone2	chr11	109707767	DEL	3.88	T	-	16	0.5	0.957	1	del_1	repeat
984	DLD1	mock	DLD1_high_clone4	chr11	109718174	DEL	4.31	T	-	22	0.455	0.963	1	del_1	repeat
985	DLD1	hypoxia	DLD1_low_clone3	chr11	109741514	DEL	4.43	A	-	38	0.421	1	1	del_1	repeat
986	DLD1	hypoxia	DLD1_low_clone3	chr11	110945439	DEL	3.35	T	-	23	0.435	1	1	del_1	repeat
987	HCT116	mock	HCT116_high_clone2	chr11	111157922	DEL	5.73	C	-	16	0.562	1	1	del_1	repeat
988	HCT116	mock	HCT116_high_clone2	chr11	111736419	DEL	3.25	A	-	24	0.542	0.944	1	del_1	repeat
989	DLD1	hypoxia	DLD1_low_clone1	chr11	111754091	DEL	3.66	T	-	30	0.367	0.964	1	del_1	repeat
990	HCT116	hypoxia	HCT116_low_clone1	chr11	112046801	DEL	5.32	T	-	25	0.56	0.933	1	del_1	repeat
991	DLD1	mock	DLD1_high_clone4	chr11	112284041	DEL	4.46	T	-	22	0.5	0.969	1	del_1	repeat
992	HCT116	mock	HCT116_high_clone2	chr11	112287737	DEL	6.29	A	-	26	0.615	1	1	del_1	repeat
993	DLD1	mock	DLD1_high_clone5	chr11	112936079	DEL	5.9	T	-	16	0.625	1	1	del_1	repeat
994	DLD1	hypoxia	DLD1_low_clone3	chr11	113619042	DEL	4.49	A	-	45	0.556	1	1	del_1	repeat
995	HCT116	mock	HCT116_high_clone2	chr11	113742320	DEL	4.66	T	-	26	0.5	1	1	del_1	repeat
996	HCT116	mock	HCT116_high_clone2	chr11	113743481	DEL	3.33	CAA	-	21	0.381	1	3	del_1-10	repeat
997	HCT116	mock	HCT116_high_clone1	chr11	114122461	DEL	4.2	T	-	22	0.455	0.962	1	del_1	repeat
998	DLD1	hypoxia	DLD1_low_clone2	chr11	114862270	DEL	5.22	T	-	31	0.516	0.962	1	del_1	repeat
999	DLD1	mock	DLD1_high_clone4	chr11	115726408	DEL	3.53	T	-	23	0.435	0.933	1	del_1	repeat
1000	HCT116	mock	HCT116_high_clone1	chr11	115800783	DEL	4.5	GA	-	26	0.577	0.938	2	del_1-10	repeat
1001	HCT116	hypoxia	HCT116_low_clone2	chr11	115851379	DEL	4.56	A	-	15	0.533	0.964	1	del_1	repeat
1002	HCT116	mock	HCT116_high_clone2	chr11	116046759	DEL	4.86	C	-	21	0.476	1	1	del_1	repeat
1003	HCT116	mock	HCT116_high_clone2	chr11	116396542	DEL	3.76	G	-	10	0.7	1	1	del_1	repeat
1004	HCT116	mock	HCT116_high_clone1	chr11	116712796	DEL	8.03	CA	-	41	0.537	1	2	del_1-10	no_repeat
1005	DLD1	hypoxia	DLD1_low_clone2	chr11	117091371	DEL	4.96	T	-	22	0.455	1	1	del_1	repeat
1006	HCT116	hypoxia	HCT116_low_clone1	chr11	117124236	DEL	4.4	T	-	32	0.469	0.969	1	del_1	repeat
1007	HCT116	mock	HCT116_high_clone1	chr11	118198644	DEL	6.84	T	-	24	0.625	0.966	1	del_1	repeat
1008	HCT116	mock	HCT116_high_clone2	chr11	118490255	DEL	6.95	A	-	27	0.593	0.968	1	del_1	repeat
1009	HCT116	hypoxia	HCT116_low_clone1	chr11	118899013	DEL	7.17	C	-	29	0.586	1	1	del_1	repeat
1010	HCT116	mock	HCT116_high_clone2	chr11	119269504	DEL	6.55	A	-	27	0.704	0.955	1	del_1	repeat
1011	HCT116	hypoxia	HCT116_low_clone1	chr11	120284268	DEL	3.99	G	-	33	0.424	0.969	1	del_1	repeat
1012	DLD1	mock	DLD1_high_clone3	chr11	120406885	DEL	5.57	A	-	22	0.545	0.966	1	del_1	repeat
1013	HCT116	hypoxia	HCT116_low_clone2	chr11	120488013	DEL	3.28	T	-	17	0.588	0.944	1	del_1	repeat
1014	HCT116	mock	HCT116_high_clone1	chr11	120786803	DEL	5.18	C	-	40	0.525	0.955	1	del_1	repeat
1015	HCT116	hypoxia	HCT116_low_clone2	chr11	120977087	DEL	5.91	T	-	32	0.5	0.97	1	del_1	repeat
1016	HCT116	mock	HCT116_high_clone2	chr11	121083836	DEL	6.29	A	-	30	0.633	0.957	1	del_1	repeat
1017	HCT116	mock	HCT116_high_clone2	chr11	121330707	DEL	4.06	A	-	23	0.435	0.962	1	del_1	repeat
1018	DLD1	hypoxia	DLD1_low_clone3	chr11	121462203	DEL	3.85	T	-	45	0.378	0.95	1	del_1	repeat
1019	HCT116_chr3	mock	HCT116_chr3_high_clone1	chr11	121823991	DEL	3.24	TCCCACCCGAA	-	24	0.333	1	11	del_10-	no_repeat
1020	DLD1	mock	DLD1_high_clone1	chr11	122065201	DEL	3.79	A	-	31	0.484	1	1	del_1	repeat
1021	HCT116	mock	HCT116_high_clone1	chr11	122444064	DEL	7.57	A	-	36	0.528	1	1	del_1	repeat
1022	DLD1	hypoxia	DLD1_low_clone2	chr11	122978538	DEL	6.17	A	-	45	0.511	0.971	1	del_1	repeat
1023	HCT116	mock	HCT116_high_clone2	chr11	123078369	DEL	7.79	TTTA	-	28	0.536	1	4	del_1-10	repeat
1024	HCT116	mock	HCT116_high_clone1	chr11	123401721	DEL	3.53	A	-	28	0.429	1	1	del_1	repeat
1025	HCT116	hypoxia	HCT116_low_clone1	chr11	123429526	DEL	3.42	G	-	22	0.545	0.952	1	del_1	repeat
1026	DLD1	mock	DLD1_high_clone3	chr11	123935178	DEL	4.01	T	-	36	0.528	0.952	1	del_1	repeat
1027	HCT116	hypoxia	HCT116_low_clone1	chr11	124339727	DEL	4.9	A	-	14	0.571	0.966	1	del_1	repeat
1028	HCT116	hypoxia	HCT116_low_clone1	chr11	124407352	DEL	3.29	T	-	12	0.5	1	1	del_1	repeat
1029	HCT116	hypoxia	HCT116_low_clone2	chr11	124828243	DEL	5.45	T	-	29	0.517	1	1	del_1	repeat
1030	HCT116	hypoxia	HCT116_low_clone2	chr11	125618278	DEL	4.58	A	-	22	0.5	1	1	del_1	repeat
1031	DLD1	mock	DLD1_high_clone4	chr11	125856397	DEL	3.5	A	-	31	0.355	0.962	1	del_1	repeat
1032	HCT116	mock	HCT116_high_clone1	chr11	125984859	DEL	4.42	A	-	29	0.483	0.955	1	del_1	repeat
1033	HCT116	hypoxia	HCT116_low_clone1	chr11	126692119	DEL	3.36	A	-	23	0.565	0.947	1	del_1	repeat
1034	DLD1	mock	DLD1_high_clone5	chr11	126993092	DEL	4.05	T	-	21	0.571	0.96	1	del_1	repeat
1035	DLD1	mock	DLD1_high_clone4	chr11	127839144	DEL	6.55	A	-	28	0.607	1	1	del_1	repeat
1036	HCT116	mock	HCT116_high_clone2	chr11	127894825	DEL	5.78	C	-	17	0.706	1	1	del_1	repeat
1037	DLD1	mock	DLD1_high_clone5	chr11	127918092	DEL	5.18	A	-	24	0.583	0.955	1	del_1	repeat
1038	HCT116	hypoxia	HCT116_low_clone2	chr11	127936810	DEL	3.18	A	-	27	0.556	0.941	1	del_1	repeat
1039	DLD1	mock	DLD1_high_clone3	chr11	128331674	DEL	3.89	A	-	28	0.464	0.943	1	del_1	repeat
1040	HCT116	hypoxia	HCT116_low_clone2	chr11	129602386	DEL	3.34	T	-	16	0.438	1	1	del_1	repeat
1041	HCT116	mock	HCT116_high_clone1	chr11	129967601	DEL	3.7	T	-	28	0.393	1	1	del_1	repeat
1042	DLD1	mock	DLD1_high_clone3	chr11	131502168	DEL	5.25	C	-	19	0.526	1	1	del_1	repeat
1043	HCT116_chr3	starting_clone	HCT116_chr3_high_ancestral	chr11	132101582	DEL	4.68	TGTA	-	21	0.762	0.938	4	del_1-10	no_repeat
1044	HCT116	mock	HCT116_high_clone2	chr11	132471626	DEL	5.56	A	-	22	0.636	1	1	del_1	repeat
1045	HCT116	mock	HCT116_high_clone2	chr11	132635185	DEL	3.79	A	-	22	0.591	1	1	del_1	repeat
1046	DLD1	mock	DLD1_high_clone3	chr11	132844619	DEL	4.13	A	-	17	0.529	1	1	del_1	repeat
1047	DLD1	mock	DLD1_high_clone1	chr11	133035457	DEL	3.35	A	-	20	0.35	1	1	del_1	repeat
1048	DLD1	hypoxia	DLD1_low_clone1	chr11	134195106	DEL	3.39	T	-	32	0.531	0.944	1	del_1	repeat
1049	DLD1	mock	DLD1_high_clone4	chr11	134250137	DEL	6.54	T	-	30	0.5	0.973	1	del_1	repeat
1050	HCT116	starting_clone	HCT116_low_ancestral	chr11	134737130	DEL	8.99	CACCTGTGGGATCTCCTGGGAGGGACAGGAGGCACAGGCAGTCAT	-	49	0.694	0.944	45	del_10-	no_repeat
1051	HCT116	hypoxia	HCT116_low_clone1	chr12	945059	DEL	5.21	A	-	27	0.519	0.964	1	del_1	repeat
1052	HCT116	mock	HCT116_high_clone1	chr12	1028631	DEL	3.48	T	-	31	0.387	0.958	1	del_1	repeat
1053	HCT116	hypoxia	HCT116_low_clone1	chr12	1282744	DEL	4.36	T	-	15	0.467	1	1	del_1	repeat
1054	DLD1	mock	DLD1_high_clone4	chr12	1342998	DEL	3.13	T	-	26	0.462	1	1	del_1	repeat
1055	HCT116	mock	HCT116_high_clone2	chr12	1630707	DEL	3.38	A	-	45	0.356	1	1	del_1	repeat
1056	HCT116	hypoxia	HCT116_low_clone2	chr12	1965834	DEL	3.49	A	-	17	0.353	1	1	del_1	repeat
1057	HCT116	hypoxia	HCT116_low_clone1	chr12	2182410	DEL	6.26	T	-	28	0.571	0.971	1	del_1	repeat
1058	HCT116	hypoxia	HCT116_low_clone1	chr12	2306524	DEL	3.65	A	-	35	0.543	0.95	1	del_1	repeat
1059	DLD1	mock	DLD1_high_clone1	chr12	2781165	DEL	5.28	A	-	25	0.6	0.931	1	del_1	repeat
1060	HCT116	mock	HCT116_high_clone2	chr12	2829607	DEL	5.39	A	-	38	0.632	0.952	1	del_1	repeat
1061	DLD1	mock	DLD1_high_clone4	chr12	2965333	DEL	3.25	T	-	17	0.412	0.971	1	del_1	repeat
1062	HCT116	mock	HCT116_high_clone2	chr12	3024350	DEL	6.92	T	-	31	0.581	0.967	1	del_1	repeat
1063	HCT116	mock	HCT116_high_clone2	chr12	4114946	DEL	4.79	T	-	41	0.463	0.95	1	del_1	repeat
1064	HCT116	mock	HCT116_high_clone1	chr12	4128305	DEL	4.7	A	-	27	0.444	0.966	1	del_1	repeat
1065	HCT116	mock	HCT116_high_clone2	chr12	4561764	DEL	5.19	G	-	40	0.425	0.968	1	del_1	repeat
1066	DLD1	mock	DLD1_high_clone4	chr12	4701346	DEL	4.33	T	-	25	0.44	0.963	1	del_1	repeat
1067	DLD1	hypoxia	DLD1_low_clone3	chr12	4957699	DEL	3.24	T	-	26	0.385	0.955	1	del_1	repeat
1068	HCT116	hypoxia	HCT116_low_clone1	chr12	5321759	DEL	3.55	A	-	22	0.5	0.96	1	del_1	repeat
1069	HCT116	hypoxia	HCT116_low_clone2	chr12	5499860	DEL	3.98	T	-	27	0.556	0.952	1	del_1	repeat
1070	HCT116	mock	HCT116_high_clone2	chr12	5849378	DEL	4.06	A	-	36	0.528	0.931	1	del_1	repeat
1071	HCT116	hypoxia	HCT116_low_clone2	chr12	7051725	DEL	3.39	T	-	12	0.5	0.939	1	del_1	repeat
1072	DLD1	mock	DLD1_high_clone1	chr12	7308279	DEL	3.7	A	-	23	0.391	0.963	1	del_1	repeat
1073	DLD1	mock	DLD1_high_clone3	chr12	7329601	DEL	3.59	T	-	27	0.593	0.944	1	del_1	repeat
1074	HCT116	mock	HCT116_high_clone1	chr12	7395596	DEL	3.48	A	-	31	0.387	0.952	1	del_1	repeat
1075	HCT116	mock	HCT116_high_clone1	chr12	7477760	DEL	4.75	A	-	24	0.667	0.933	1	del_1	repeat
1076	DLD1	mock	DLD1_high_clone3	chr12	7527020	DEL	7.12	T	-	24	0.625	0.968	1	del_1	repeat
1077	DLD1	mock	DLD1_high_clone4	chr12	7730099	DEL	4.44	T	-	21	0.476	0.946	1	del_1	repeat
1078	DLD1	mock	DLD1_high_clone5	chr12	7994376	DEL	3.55	A	-	24	0.417	0.958	1	del_1	repeat
1079	HCT116	mock	HCT116_high_clone1	chr12	8675698	DEL	6.3	T	-	32	0.469	0.974	1	del_1	repeat
1080	HCT116	hypoxia	HCT116_low_clone1	chr12	9215024	DEL	4.53	T	-	16	0.5	0.967	1	del_1	repeat
1081	DLD1	hypoxia	DLD1_low_clone2	chr12	9247535	DEL	4.88	A	-	38	0.447	0.963	1	del_1	repeat
1082	HCT116	hypoxia	HCT116_low_clone1	chr12	9592656	DEL	3.51	T	-	12	0.417	0.968	1	del_1	repeat
1083	DLD1	mock	DLD1_high_clone1	chr12	9649779	DEL	6.57	AAG	-	32	0.5	1	3	del_1-10	repeat
1084	HCT116	mock	HCT116_high_clone2	chr12	10106555	DEL	6.03	A	-	21	0.571	0.975	1	del_1	repeat
1085	HCT116	mock	HCT116_high_clone1	chr12	11798900	DEL	4.21	T	-	26	0.462	1	1	del_1	repeat
1086	HCT116	mock	HCT116_high_clone2	chr12	11925933	DEL	6.2	A	-	28	0.536	0.968	1	del_1	repeat
1087	DLD1	mock	DLD1_high_clone2	chr12	12239487	DEL	5.24	A	-	41	0.415	0.97	1	del_1	repeat
1088	HCT116	mock	HCT116_high_clone2	chr12	12541895	DEL	3.43	A	-	30	0.467	0.96	1	del_1	repeat
1089	HCT116	hypoxia	HCT116_low_clone1	chr12	12864840	DEL	6.55	A	-	33	0.455	1	1	del_1	repeat
1090	HCT116	mock	HCT116_high_clone2	chr12	13168731	DEL	4.94	T	-	27	0.519	0.958	1	del_1	repeat
1091	HCT116	hypoxia	HCT116_low_clone1	chr12	13574543	DEL	4.35	A	-	23	0.435	0.966	1	del_1	repeat
1092	HCT116	mock	HCT116_high_clone2	chr12	13816413	DEL	3.9	T	-	16	0.438	0.967	1	del_1	repeat
1093	HCT116	hypoxia	HCT116_low_clone2	chr12	14084046	DEL	7.51	A	-	12	0.833	0.969	1	del_1	repeat
1094	HCT116	mock	HCT116_high_clone2	chr12	14152794	DEL	4.92	T	-	31	0.452	1	1	del_1	repeat
1095	HCT116	hypoxia	HCT116_low_clone1	chr12	14291441	DEL	4.45	T	-	26	0.538	0.943	1	del_1	repeat
1096	DLD1	mock	DLD1_high_clone3	chr12	14325811	DEL	6.08	A	-	25	0.52	1	1	del_1	repeat
1097	HCT116	mock	HCT116_high_clone1	chr12	14550453	DEL	4.98	T	-	27	0.593	0.96	1	del_1	repeat
1098	HCT116	hypoxia	HCT116_low_clone2	chr12	15248079	DEL	5.56	T	-	14	0.714	1	1	del_1	repeat
1099	HCT116	mock	HCT116_high_clone2	chr12	16212315	DEL	4.09	T	-	15	0.733	0.941	1	del_1	repeat
1100	DLD1	mock	DLD1_high_clone4	chr12	16552520	DEL	3.84	T	-	19	0.421	0.964	1	del_1	repeat
1101	HCT116	mock	HCT116_high_clone2	chr12	16793381	DEL	5.5	T	-	15	0.667	0.958	1	del_1	repeat
1102	DLD1	mock	DLD1_high_clone2	chr12	16878622	DEL	6.14	A	-	25	0.64	0.957	1	del_1	repeat
1103	HCT116	mock	HCT116_high_clone1	chr12	17724036	DEL	6.29	T	-	24	0.542	1	1	del_1	repeat
1104	DLD1	mock	DLD1_high_clone4	chr12	18069732	DEL	5.17	A	-	20	0.5	0.955	1	del_1	repeat
1105	HCT116	hypoxia	HCT116_low_clone2	chr12	18106904	DEL	4.26	A	-	15	0.667	0.952	1	del_1	repeat
1106	DLD1	hypoxia	DLD1_low_clone1	chr12	18989915	DEL	3.59	T	-	37	0.432	0.947	1	del_1	repeat
1107	HCT116	hypoxia	HCT116_low_clone2	chr12	19136768	DEL	5.31	T	-	28	0.607	1	1	del_1	repeat
1108	HCT116	hypoxia	HCT116_low_clone1	chr12	19341276	DEL	5.1	A	-	20	0.6	0.955	1	del_1	repeat
1109	DLD1	mock	DLD1_high_clone4	chr12	19355617	DEL	4.38	A	-	20	0.6	0.931	1	del_1	repeat
1110	DLD1	hypoxia	DLD1_low_clone1	chr12	19449818	DEL	5.33	A	-	32	0.469	1	1	del_1	repeat
1111	HCT116	hypoxia	HCT116_low_clone2	chr12	20140742	DEL	3.18	A	-	19	0.368	1	1	del_1	repeat
1112	HCT116	mock	HCT116_high_clone2	chr12	21371711	DEL	5.03	A	-	42	0.452	1	1	del_1	repeat
1113	HCT116	hypoxia	HCT116_low_clone2	chr12	21649060	DEL	5.21	T	-	27	0.519	0.964	1	del_1	repeat
1114	DLD1	mock	DLD1_high_clone2	chr12	21892265	DEL	4.63	T	-	33	0.485	0.935	1	del_1	repeat
1115	HCT116	mock	HCT116_high_clone1	chr12	22197513	DEL	4.95	A	-	30	0.467	0.966	1	del_1	repeat
1116	HCT116	mock	HCT116_high_clone1	chr12	22240725	DEL	6.28	C	-	21	0.619	1	1	del_1	repeat
1117	DLD1	mock	DLD1_high_clone4	chr12	22307930	DEL	3.24	A	-	21	0.381	1	1	del_1	repeat
1118	DLD1	mock	DLD1_high_clone4	chr12	23795636	DEL	3.98	G	-	19	0.474	0.958	1	del_1	repeat
1119	HCT116	hypoxia	HCT116_low_clone1	chr12	23946904	DEL	3.46	T	-	8	0.625	1	1	del_1	repeat
1120	HCT116	hypoxia	HCT116_low_clone2	chr12	25497849	DEL	3.29	T	-	23	0.478	1	1	del_1	repeat
1121	HCT116	mock	HCT116_high_clone1	chr12	26226268	DEL	4.95	G	-	30	0.467	0.967	1	del_1	repeat
1122	DLD1	mock	DLD1_high_clone5	chr12	26655151	DEL	4.92	A	-	28	0.607	0.947	1	del_1	repeat
1123	HCT116	mock	HCT116_high_clone2	chr12	27323361	DEL	4.88	T	-	36	0.472	0.969	1	del_1	repeat
1124	DLD1	mock	DLD1_high_clone5	chr12	27734020	DEL	5.14	A	-	20	0.5	1	1	del_1	repeat
1125	HCT116	mock	HCT116_high_clone2	chr12	28246441	DEL	3.56	T	-	26	0.462	0.955	1	del_1	repeat
1126	HCT116	mock	HCT116_high_clone1	chr12	28267292	DEL	3.32	T	-	14	0.571	0.952	1	del_1	repeat
1127	HCT116	hypoxia	HCT116_low_clone1	chr12	28547887	DEL	5.08	G	-	13	0.615	1	1	del_1	repeat
1128	HCT116	hypoxia	HCT116_low_clone1	chr12	29370264	DEL	3.79	A	-	13	0.462	0.967	1	del_1	repeat
1129	HCT116	hypoxia	HCT116_low_clone1	chr12	29636062	DEL	4.29	T	-	24	0.5	0.957	1	del_1	repeat
1130	DLD1	mock	DLD1_high_clone5	chr12	30120888	DEL	4.54	A	-	20	0.5	0.962	1	del_1	repeat
1131	DLD1	mock	DLD1_high_clone5	chr12	30317754	DEL	5.43	T	-	35	0.486	0.964	1	del_1	repeat
1132	HCT116	mock	HCT116_high_clone1	chr12	30666338	DEL	7.52	A	-	27	0.63	0.968	1	del_1	repeat
1133	HCT116	mock	HCT116_high_clone2	chr12	30741228	DEL	3.69	A	-	19	0.579	0.952	1	del_1	repeat
1134	DLD1	mock	DLD1_high_clone3	chr12	30768680	DEL	4.73	T	-	25	0.44	0.968	1	del_1	repeat
1135	HCT116	hypoxia	HCT116_low_clone1	chr12	31690846	DEL	7.33	A	-	36	0.556	1	1	del_1	repeat
1136	HCT116	mock	HCT116_high_clone2	chr12	31735016	DEL	6.77	T	-	24	0.583	0.97	1	del_1	repeat
1137	HCT116	hypoxia	HCT116_low_clone2	chr12	31913180	DEL	4.8	T	-	24	0.542	0.933	1	del_1	repeat
1138	HCT116	hypoxia	HCT116_low_clone1	chr12	33896612	DEL	3.12	A	-	18	0.5	1	1	del_1	repeat
1139	HCT116	mock	HCT116_high_clone1	chr12	34043262	DEL	4.37	T	-	21	0.571	0.947	1	del_1	repeat
1140	HCT116	mock	HCT116_high_clone1	chr12	34131069	DEL	3.52	A	-	27	0.556	0.944	1	del_1	repeat
1141	HCT116	hypoxia	HCT116_low_clone2	chr12	38110696	DEL	3.81	T	-	22	0.545	1	1	del_1	repeat
1142	DLD1	mock	DLD1_high_clone2	chr12	39950248	DEL	5.81	A	-	23	0.565	0.968	1	del_1	repeat
1143	DLD1	mock	DLD1_high_clone1	chr12	39981474	DEL	3.71	A	-	29	0.448	0.941	1	del_1	repeat
1144	DLD1	mock	DLD1_high_clone1	chr12	40673652	DEL	3.53	A	-	19	0.526	1	1	del_1	repeat
1145	HCT116	hypoxia	HCT116_low_clone2	chr12	42025929	DEL	3.65	A	-	26	0.577	0.952	1	del_1	repeat
1146	DLD1	mock	DLD1_high_clone4	chr12	42064017	DEL	4.71	A	-	24	0.417	0.97	1	del_1	repeat
1147	DLD1	mock	DLD1_high_clone3	chr12	42579853	DEL	3.13	T	-	17	0.471	0.96	1	del_1	repeat
1148	HCT116	hypoxia	HCT116_low_clone1	chr12	42895846	DEL	3.6	T	-	25	0.52	1	1	del_1	repeat
1149	DLD1	mock	DLD1_high_clone5	chr12	43200794	DEL	4.28	A	-	19	0.474	0.963	1	del_1	repeat
1150	HCT116	mock	HCT116_high_clone2	chr12	43897617	DEL	4.36	T	-	21	0.476	0.971	1	del_1	repeat
1151	DLD1	mock	DLD1_high_clone3	chr12	44674315	DEL	3.73	A	-	20	0.45	0.957	1	del_1	repeat
1152	HCT116	mock	HCT116_high_clone1	chr12	44742054	DEL	3.56	C	-	24	0.292	1	1	del_1	repeat
1153	DLD1	mock	DLD1_high_clone2	chr12	44986440	DEL	3.73	T	-	18	0.389	1	1	del_1	repeat
1154	HCT116	hypoxia	HCT116_low_clone1	chr12	45203146	DEL	4.94	A	-	20	0.65	1	1	del_1	repeat
1155	HCT116	mock	HCT116_high_clone2	chr12	46035150	DEL	5.39	T	-	25	0.56	1	1	del_1	repeat
1156	HCT116	mock	HCT116_high_clone1	chr12	46293222	DEL	3.62	T	-	36	0.389	1	1	del_1	repeat
1157	HCT116	mock	HCT116_high_clone2	chr12	46848587	DEL	3.77	G	-	26	0.423	0.957	1	del_1	repeat
1158	HCT116	mock	HCT116_high_clone1	chr12	46974414	DEL	6.44	A	-	29	0.414	0.981	1	del_1	repeat
1159	HCT116	mock	HCT116_high_clone2	chr12	47105698	DEL	5.41	T	-	36	0.472	0.966	1	del_1	repeat
1160	HCT116	hypoxia	HCT116_low_clone1	chr12	47708298	DEL	4	C	-	19	0.579	1	1	del_1	repeat
1161	HCT116	mock	HCT116_high_clone2	chr12	47923951	DEL	6.28	G	-	33	0.485	1	1	del_1	no_repeat
1162	DLD1	hypoxia	DLD1_low_clone1	chr12	48168869	DEL	4.89	C	-	36	0.5	1	1	del_1	no_repeat
1163	HCT116	hypoxia	HCT116_low_clone2	chr12	48268373	DEL	3.75	T	-	16	0.438	0.964	1	del_1	repeat
1164	HCT116_chr3	starting_clone	HCT116_chr3_high_ancestral	chr12	48521339	DEL	3.66	GTGGAAAGAGAGGGAGAGGGAGACG	-	15	0.6	0.952	25	del_10-	no_repeat
1165	HCT116	mock	HCT116_high_clone2	chr12	48638176	DEL	5.9	A	-	26	0.577	0.964	1	del_1	repeat
1166	HCT116	hypoxia	HCT116_low_clone1	chr12	49695507	DEL	5.08	A	-	26	0.538	0.958	1	del_1	repeat
1167	DLD1	mock	DLD1_high_clone5	chr12	50207232	DEL	4.04	T	-	22	0.5	0.957	1	del_1	repeat
1168	TK6	mock	TK6_high_clone3	chr12	51197083	DEL	7.48	GCTGGATGGTTTCCAGGGCTAGGGGTCTACCT	-	29	0.517	1	32	del_10-	no_repeat
1169	HCT116	mock	HCT116_high_clone1	chr12	51257989	DEL	4.12	A	-	20	0.45	0.947	1	del_1	repeat
1170	HCT116_chr3	hypoxia	HCT116_chr3_low_clone2	chr12	52005754	DEL	5.82	AACA	-	33	0.455	1	4	del_1-10	repeat
1171	HCT116	mock	HCT116_high_clone1	chr12	53127634	DEL	6.13	T	-	32	0.562	1	1	del_1	repeat
1172	HCT116	hypoxia	HCT116_low_clone2	chr12	53400347	DEL	6.2	T	-	31	0.613	0.935	1	del_1	repeat
1173	HCT116	hypoxia	HCT116_low_clone2	chr12	53632708	DEL	4.11	TC	-	28	0.607	0.933	2	del_1-10	repeat
1174	DLD1	mock	DLD1_high_clone5	chr12	53711458	DEL	7.91	G	-	32	0.531	1	1	del_1	repeat
1175	DLD1	mock	DLD1_high_clone3	chr12	54004518	DEL	3.24	A	-	25	0.44	0.943	1	del_1	repeat
1176	HCT116	hypoxia	HCT116_low_clone2	chr12	55343796	DEL	4.23	A	-	25	0.64	0.933	1	del_1	repeat
1177	HCT116	mock	HCT116_high_clone2	chr12	55913547	DEL	6.54	A	-	24	0.625	0.963	1	del_1	repeat
1178	HCT116_chr3	mock	HCT116_chr3_high_clone2	chr12	56186128	DEL	5.51	AAG	-	29	0.517	1	3	del_1-10	repeat
1179	HCT116	mock	HCT116_high_clone1	chr12	57253953	DEL	6.26	G	-	25	0.56	0.966	1	del_1	repeat
1180	HCT116	hypoxia	HCT116_low_clone1	chr12	58026717	DEL	5.44	A	-	19	0.526	0.97	1	del_1	repeat
1181	HCT116	mock	HCT116_high_clone2	chr12	58209827	DEL	6.38	A	-	35	0.6	1	1	del_1	repeat
1182	DLD1	hypoxia	DLD1_low_clone2	chr12	58238938	DEL	5.22	A	-	39	0.513	1	1	del_1	repeat
1183	DLD1	hypoxia	DLD1_low_clone3	chr12	58669431	DEL	4.69	A	-	31	0.516	1	1	del_1	repeat
1184	HCT116	mock	HCT116_high_clone1	chr12	58816915	DEL	3.68	T	-	24	0.5	1	1	del_1	repeat
1185	HCT116	mock	HCT116_high_clone1	chr12	58824875	DEL	3.22	A	-	26	0.423	1	1	del_1	repeat
1186	DLD1	hypoxia	DLD1_low_clone2	chr12	59594816	DEL	3.86	T	-	18	0.611	0.947	1	del_1	repeat
1187	HCT116	mock	HCT116_high_clone1	chr12	60451493	DEL	3.47	CT	-	19	0.579	1	2	del_1-10	repeat
1188	DLD1	mock	DLD1_high_clone2	chr12	60687259	DEL	4.66	A	-	26	0.5	1	1	del_1	repeat
1189	DLD1	mock	DLD1_high_clone4	chr12	60984249	DEL	4.84	T	-	19	0.526	0.963	1	del_1	repeat
1190	DLD1	mock	DLD1_high_clone2	chr12	62016986	DEL	3.4	T	-	30	0.5	1	1	del_1	repeat
1191	DLD1	hypoxia	DLD1_low_clone1	chr12	62448307	DEL	3.22	T	-	33	0.303	1	1	del_1	repeat
1192	HCT116	mock	HCT116_high_clone2	chr12	62499161	DEL	5.81	A	-	23	0.565	1	1	del_1	repeat
1193	DLD1	mock	DLD1_high_clone1	chr12	63262489	DEL	5.71	A	-	26	0.615	0.933	1	del_1	repeat
1194	HCT116	mock	HCT116_high_clone2	chr12	63793697	DEL	3.94	A	-	29	0.483	1	1	del_1	repeat
1195	HCT116	hypoxia	HCT116_low_clone1	chr12	64406378	DEL	5.26	T	-	37	0.486	0.962	1	del_1	repeat
1196	HCT116	mock	HCT116_high_clone2	chr12	64515412	DEL	3.91	T	-	33	0.606	0.941	1	del_1	repeat
1197	DLD1	mock	DLD1_high_clone3	chr12	65519776	DEL	4.51	A	-	27	0.556	0.96	1	del_1	repeat
1198	HCT116	mock	HCT116_high_clone2	chr12	65583079	DEL	7.09	A	-	32	0.625	0.966	1	del_1	repeat
1199	HCT116	mock	HCT116_high_clone2	chr12	65599747	DEL	4.37	T	-	24	0.542	0.963	1	del_1	repeat
1200	HCT116	hypoxia	HCT116_low_clone1	chr12	65930502	DEL	5.43	CTC	-	37	0.432	1	3	del_1-10	no_repeat
1201	HCT116	hypoxia	HCT116_low_clone2	chr12	66092042	DEL	3.42	A	-	48	0.312	0.964	1	del_1	repeat
1202	HCT116	mock	HCT116_high_clone2	chr12	66933549	DEL	4.75	A	-	19	0.737	0.944	1	del_1	repeat
1203	HCT116	hypoxia	HCT116_low_clone2	chr12	67933847	DEL	3.62	A	-	21	0.476	0.955	1	del_1	repeat
1204	DLD1	mock	DLD1_high_clone3	chr12	69532004	DEL	5.7	T	-	26	0.538	1	1	del_1	repeat
1205	HCT116	mock	HCT116_high_clone2	chr12	70057444	DEL	4.28	A	-	23	0.652	0.944	1	del_1	repeat
1206	DLD1	mock	DLD1_high_clone1	chr12	70918429	DEL	4.13	T	-	25	0.48	1	1	del_1	repeat
1207	HCT116	mock	HCT116_high_clone1	chr12	71304605	DEL	5.11	T	-	27	0.444	0.97	1	del_1	repeat
1208	HCT116	mock	HCT116_high_clone2	chr12	71904973	DEL	4.84	T	-	20	0.55	0.958	1	del_1	repeat
1209	HCT116	hypoxia	HCT116_low_clone1	chr12	72298794	DEL	5.95	A	-	24	0.542	1	1	del_1	repeat
1210	DLD1	hypoxia	DLD1_low_clone3	chr12	72917373	DEL	3.39	A	-	31	0.516	0.947	1	del_1	repeat
1211	HCT116	mock	HCT116_high_clone2	chr12	73250021	DEL	3.97	T	-	15	0.533	0.955	1	del_1	repeat
1212	DLD1	hypoxia	DLD1_low_clone2	chr12	73481726	DEL	4.21	C	-	22	0.545	0.947	1	del_1	repeat
1213	HCT116	hypoxia	HCT116_low_clone2	chr12	74193804	DEL	5.59	T	-	16	0.688	1	1	del_1	repeat
1214	DLD1	mock	DLD1_high_clone3	chr12	74386444	DEL	3.6	A	-	26	0.538	0.933	1	del_1	repeat
1215	HCT116	mock	HCT116_high_clone1	chr12	75325949	DEL	3.73	A	-	25	0.56	0.95	1	del_1	repeat
1216	DLD1	mock	DLD1_high_clone4	chr12	75326104	DEL	3.58	T	-	31	0.581	0.938	1	del_1	repeat
1217	DLD1	mock	DLD1_high_clone5	chr12	75369842	DEL	3.53	A	-	29	0.414	1	1	del_1	repeat
1218	HCT116	mock	HCT116_high_clone2	chr12	76493628	DEL	3.43	T	-	30	0.5	0.952	1	del_1	repeat
1219	DLD1	mock	DLD1_high_clone4	chr12	76683860	DEL	3.56	T	-	26	0.462	1	1	del_1	repeat
1220	HCT116	mock	HCT116_high_clone2	chr12	77318767	DEL	4.94	A	-	25	0.52	0.969	1	del_1	repeat
1221	DLD1	hypoxia	DLD1_low_clone1	chr12	77528668	DEL	4.11	A	-	25	0.56	1	1	del_1	repeat
1222	DLD1	mock	DLD1_high_clone3	chr12	77669291	DEL	4.62	A	-	27	0.481	0.962	1	del_1	repeat
1223	HCT116	mock	HCT116_high_clone1	chr12	77681854	DEL	5.57	T	-	18	0.611	1	1	del_1	repeat
1224	HCT116	mock	HCT116_high_clone2	chr12	77983477	DEL	4.04	A	-	21	0.476	0.957	1	del_1	repeat
1225	HCT116	mock	HCT116_high_clone2	chr12	78416325	DEL	3.83	T	-	24	0.458	0.957	1	del_1	repeat
1226	DLD1	mock	DLD1_high_clone1	chr12	78976730	DEL	3.86	T	-	30	0.467	1	1	del_1	repeat
1227	HCT116	hypoxia	HCT116_low_clone2	chr12	79670731	DEL	5.33	A	-	14	0.786	0.952	1	del_1	repeat
1228	HCT116	hypoxia	HCT116_low_clone2	chr12	80151561	DEL	6.36	A	-	18	0.667	1	1	del_1	repeat
1229	HCT116	mock	HCT116_high_clone2	chr12	80259077	DEL	4.33	T	-	16	0.688	0.933	1	del_1	repeat
1230	HCT116	mock	HCT116_high_clone2	chr12	81685423	DEL	4.73	A	-	18	0.667	1	1	del_1	repeat
1231	HCT116	mock	HCT116_high_clone2	chr12	82532372	DEL	5.26	T	-	25	0.52	0.963	1	del_1	repeat
1232	HCT116	mock	HCT116_high_clone1	chr12	82617491	DEL	7.83	C	-	31	0.677	1	1	del_1	repeat
1233	HCT116	hypoxia	HCT116_low_clone1	chr12	82785747	DEL	3.16	T	-	16	0.438	1	1	del_1	repeat
1234	HCT116	hypoxia	HCT116_low_clone1	chr12	83012263	DEL	6.61	A	-	10	0.9	1	1	del_1	repeat
1235	DLD1	hypoxia	DLD1_low_clone2	chr12	83075660	DEL	4.6	T	-	35	0.429	1	1	del_1	repeat
1236	HCT116	mock	HCT116_high_clone1	chr12	83228315	DEL	4.39	T	-	19	0.526	0.957	1	del_1	repeat
1237	DLD1	mock	DLD1_high_clone2	chr12	84507846	DEL	3.57	A	-	29	0.517	0.933	1	del_1	repeat
1238	HCT116	mock	HCT116_high_clone2	chr12	85942274	DEL	3.41	T	-	21	0.381	1	1	del_1	repeat
1239	DLD1	hypoxia	DLD1_low_clone1	chr12	86271410	DEL	4.04	A	-	31	0.452	0.944	1	del_1	repeat
1240	HCT116	mock	HCT116_high_clone2	chr12	86893358	DEL	6.64	G	-	23	0.565	1	1	del_1	repeat
1241	HCT116	hypoxia	HCT116_low_clone1	chr12	88386571	DEL	4.67	A	-	21	0.476	0.966	1	del_1	repeat
1242	HCT116	mock	HCT116_high_clone1	chr12	89272520	DEL	3.44	CT	-	20	0.55	1	2	del_1-10	repeat
1243	HCT116	hypoxia	HCT116_low_clone2	chr12	89439295	DEL	5.03	T	-	35	0.571	0.947	1	del_1	repeat
1244	DLD1	hypoxia	DLD1_low_clone3	chr12	90488106	DEL	4.43	A	-	36	0.472	0.955	1	del_1	repeat
1245	HCT116	mock	HCT116_high_clone1	chr12	90716633	DEL	3.52	A	-	24	0.333	1	1	del_1	repeat
1246	DLD1	mock	DLD1_high_clone3	chr12	91112301	DEL	3.83	T	-	23	0.478	1	1	del_1	repeat
1247	HCT116	mock	HCT116_high_clone2	chr12	92579364	DEL	4.85	A	-	23	0.478	1	1	del_1	repeat
1248	DLD1	hypoxia	DLD1_low_clone1	chr12	93080422	DEL	6.02	A	-	37	0.486	0.976	1	del_1	repeat
1249	HCT116	mock	HCT116_high_clone1	chr12	93103104	DEL	4.76	T	-	39	0.462	0.962	1	del_1	repeat
1250	DLD1	mock	DLD1_high_clone3	chr12	93413685	DEL	3.83	T	-	33	0.394	0.962	1	del_1	repeat
1251	HCT116	mock	HCT116_high_clone1	chr12	93719101	DEL	3.88	A	-	30	0.533	1	1	del_1	repeat
1252	HCT116	mock	HCT116_high_clone1	chr12	94061327	DEL	4.88	T	-	37	0.514	0.955	1	del_1	repeat
1253	DLD1	hypoxia	DLD1_low_clone1	chr12	94080709	DEL	4.31	G	-	25	0.44	0.972	1	del_1	repeat
1254	HCT116	mock	HCT116_high_clone1	chr12	94670112	DEL	4.16	T	-	23	0.435	1	1	del_1	repeat
1255	HCT116	mock	HCT116_high_clone1	chr12	95024492	DEL	4.12	A	-	28	0.429	0.962	1	del_1	repeat
1256	HCT116	mock	HCT116_high_clone2	chr12	95446180	DEL	3.93	T	-	32	0.375	0.964	1	del_1	repeat
1257	DLD1	mock	DLD1_high_clone4	chr12	95477264	DEL	3.74	T	-	17	0.412	1	1	del_1	repeat
1258	HCT116	mock	HCT116_high_clone1	chr12	95537952	DEL	5.2	A	-	33	0.606	0.947	1	del_1	repeat
1259	HCT116	mock	HCT116_high_clone1	chr12	96159462	DEL	6.29	A	-	25	0.6	0.963	1	del_1	repeat
1260	HCT116	mock	HCT116_high_clone2	chr12	96193348	DEL	6.15	C	-	31	0.548	0.964	1	del_1	repeat
1261	DLD1	mock	DLD1_high_clone3	chr12	96784095	DEL	4.3	T	-	20	0.45	1	1	del_1	repeat
1262	HCT116	hypoxia	HCT116_low_clone1	chr12	97867873	DEL	3.11	A	-	17	0.412	0.955	1	del_1	repeat
1263	HCT116	mock	HCT116_high_clone1	chr12	98183823	DEL	4.77	T	-	24	0.542	0.957	1	del_1	repeat
1264	HCT116	mock	HCT116_high_clone1	chr12	98386108	DEL	4.08	CT	-	27	0.444	0.958	2	del_1-10	repeat
1265	HCT116	mock	HCT116_high_clone2	chr12	98743872	DEL	5.08	A	-	32	0.594	0.96	1	del_1	repeat
1266	HCT116	mock	HCT116_high_clone2	chr12	98906798	DEL	4.06	T	-	22	0.409	1	1	del_1	repeat
1267	HCT116	mock	HCT116_high_clone2	chr12	99078625	DEL	3.63	T	-	29	0.621	0.938	1	del_1	repeat
1268	HCT116	mock	HCT116_high_clone1	chr12	99197751	DEL	5.98	T	-	24	0.583	0.963	1	del_1	repeat
1269	HCT116	mock	HCT116_high_clone2	chr12	99765353	DEL	3.28	T	-	17	0.588	0.944	1	del_1	repeat
1270	DLD1	mock	DLD1_high_clone3	chr12	100117126	DEL	5.63	A	-	25	0.52	0.967	1	del_1	repeat
1271	HCT116	mock	HCT116_high_clone2	chr12	100417544	DEL	7.09	A	-	32	0.625	1	1	del_1	repeat
1272	DLD1	mock	DLD1_high_clone3	chr12	100658039	DEL	3.72	T	-	25	0.36	0.967	1	del_1	repeat
1273	HCT116	mock	HCT116_high_clone2	chr12	101913313	DEL	6.63	T	-	32	0.594	0.963	1	del_1	repeat
1274	TK6	hypoxia	TK6_low_clone3	chr12	102396819	DEL	3.51	T	-	13	0.462	0.962	1	del_1	repeat
1275	DLD1	mock	DLD1_high_clone4	chr12	103333570	DEL	3.72	T	-	25	0.36	0.967	1	del_1	repeat
1276	DLD1	mock	DLD1_high_clone2	chr12	103893439	DEL	5.71	A	-	38	0.5	1	1	del_1	repeat
1277	HCT116	mock	HCT116_high_clone2	chr12	104184711	DEL	6.65	G	-	24	0.5	0.977	1	del_1	repeat
1278	HCT116	mock	HCT116_high_clone2	chr12	104620066	DEL	5.56	T	-	31	0.452	1	1	del_1	repeat
1279	HCT116	mock	HCT116_high_clone1	chr12	104706813	DEL	4.78	A	-	37	0.514	0.963	1	del_1	repeat
1280	DLD1	hypoxia	DLD1_low_clone3	chr12	104965178	DEL	5.37	A	-	38	0.447	1	1	del_1	repeat
1281	HCT116	mock	HCT116_high_clone2	chr12	105031290	DEL	5.58	A	-	33	0.515	1	1	del_1	repeat
1282	HCT116	hypoxia	HCT116_low_clone2	chr12	105144887	DEL	3.98	T	-	8	0.625	0.974	1	del_1	repeat
1283	DLD1	mock	DLD1_high_clone1	chr12	105505327	DEL	8.19	T	-	17	0.824	1	1	del_1	repeat
1284	DLD1	mock	DLD1_high_clone1	chr12	106606727	DEL	5.04	T	-	28	0.5	0.964	1	del_1	repeat
1285	HCT116	mock	HCT116_high_clone2	chr12	106875274	DEL	3.65	T	-	21	0.476	0.963	1	del_1	repeat
1286	HCT116	hypoxia	HCT116_low_clone1	chr12	107035192	DEL	3.4	T	-	19	0.421	0.957	1	del_1	repeat
1287	HCT116	mock	HCT116_high_clone2	chr12	107697426	DEL	6.65	T	-	32	0.656	0.955	1	del_1	repeat
1288	HCT116	mock	HCT116_high_clone2	chr12	107737519	DEL	6.37	A	-	25	0.68	1	1	del_1	repeat
1289	DLD1	mock	DLD1_high_clone5	chr12	108085586	DEL	4.24	A	-	17	0.529	1	1	del_1	repeat
1290	DLD1	mock	DLD1_high_clone1	chr12	108371020	DEL	5.39	A	-	28	0.571	0.957	1	del_1	repeat
1291	HCT116	hypoxia	HCT116_low_clone2	chr12	108618985	DEL	4.03	T	-	26	0.5	0.955	1	del_1	repeat
1292	DLD1	mock	DLD1_high_clone4	chr12	109044923	DEL	3.71	A	-	24	0.5	1	1	del_1	repeat
1293	HCT116	hypoxia	HCT116_low_clone2	chr12	109172091	DEL	4.37	A	-	28	0.536	0.947	1	del_1	repeat
1294	HCT116	hypoxia	HCT116_low_clone1	chr12	110765498	DEL	3.77	A	-	28	0.429	0.969	1	del_1	repeat
1295	HCT116	mock	HCT116_high_clone1	chr12	111081856	DEL	3.73	T	-	37	0.351	0.964	1	del_1	repeat
1296	HCT116	hypoxia	HCT116_low_clone1	chr12	111370172	DEL	6.42	T	-	43	0.558	1	1	del_1	repeat
1297	HCT116	hypoxia	HCT116_low_clone2	chr12	111754459	DEL	3.6	T	-	34	0.324	0.97	1	del_1	repeat
1298	HCT116	hypoxia	HCT116_low_clone1	chr12	112500894	DEL	5.46	T	-	23	0.565	1	1	del_1	repeat
1299	TK6	hypoxia	TK6_low_clone1	chr12	113002676	DEL	6.27	CA	-	27	0.556	1	2	del_1-10	no_repeat
1300	HCT116	mock	HCT116_high_clone2	chr12	113778249	DEL	5.94	A	-	28	0.607	0.933	1	del_1	repeat
1301	HCT116	mock	HCT116_high_clone2	chr12	114649765	DEL	5.74	C	-	33	0.485	0.97	1	del_1	repeat
1302	HCT116	hypoxia	HCT116_low_clone1	chr12	115047798	DEL	3.8	A	-	16	0.625	1	1	del_1	repeat
1303	DLD1	hypoxia	DLD1_low_clone2	chr12	116084207	DEL	3.15	A	-	39	0.462	0.952	1	del_1	repeat
1304	DLD1	mock	DLD1_high_clone5	chr12	117658383	DEL	4.37	A	-	24	0.458	0.962	1	del_1	repeat
1305	HCT116	mock	HCT116_high_clone1	chr12	117803702	DEL	5.61	A	-	27	0.519	0.947	1	del_1	repeat
1306	HCT116	hypoxia	HCT116_low_clone1	chr12	118403648	DEL	5.37	A	-	30	0.5	1	1	del_1	repeat
1307	HCT116	mock	HCT116_high_clone1	chr12	118569740	DEL	4.51	T	-	30	0.433	0.966	1	del_1	repeat
1308	HCT116	mock	HCT116_high_clone2	chr12	119299408	DEL	3.29	T	-	29	0.345	1	1	del_1	repeat
1309	HCT116	mock	HCT116_high_clone2	chr12	119643357	DEL	5.14	C	-	35	0.486	0.971	1	del_1	repeat
1310	HCT116	mock	HCT116_high_clone2	chr12	119920556	DEL	4.7	TG	-	28	0.464	1	2	del_1-10	repeat
1311	HCT116	mock	HCT116_high_clone2	chr12	120199323	DEL	6.47	GTT	-	29	0.586	1	3	del_1-10	repeat
1312	HCT116	mock	HCT116_high_clone2	chr12	120733628	DEL	6.44	C	-	19	0.632	0.967	1	del_1	repeat
1313	HCT116	mock	HCT116_high_clone1	chr12	121271120	DEL	4.16	A	-	34	0.412	1	1	del_1	repeat
1314	HCT116	mock	HCT116_high_clone2	chr12	122058195	DEL	4.13	A	-	28	0.536	0.931	1	del_1	repeat
1315	HCT116	hypoxia	HCT116_low_clone1	chr12	122366479	DEL	3.77	A	-	33	0.424	1	1	del_1	repeat
1316	DLD1	mock	DLD1_high_clone5	chr12	122598301	DEL	3.8	T	-	23	0.391	0.974	1	del_1	repeat
1317	HCT116	mock	HCT116_high_clone2	chr12	123400686	DEL	8.06	A	-	30	0.6	1	1	del_1	repeat
1318	HCT116	mock	HCT116_high_clone2	chr12	124111880	DEL	4.51	A	-	26	0.577	0.947	1	del_1	repeat
1319	HCT116	hypoxia	HCT116_low_clone1	chr12	124428528	DEL	4.36	C	-	27	0.407	0.967	1	del_1	repeat
1320	HCT116	hypoxia	HCT116_low_clone1	chr12	124509017	DEL	4.53	AC	-	34	0.5	0.933	2	del_1-10	repeat
1321	HCT116	mock	HCT116_high_clone2	chr12	124939052	DEL	4.92	A	-	37	0.432	1	1	del_1	repeat
1322	HCT116	mock	HCT116_high_clone2	chr12	124971252	DEL	7.35	G	-	45	0.644	0.938	1	del_1	repeat
1323	DLD1	mock	DLD1_high_clone3	chr12	125451129	DEL	4.13	A	-	25	0.56	1	1	del_1	repeat
1324	HCT116	mock	HCT116_high_clone2	chr12	126277810	DEL	3.18	A	-	28	0.571	0.938	1	del_1	repeat
1325	HCT116	mock	HCT116_high_clone2	chr12	126948746	DEL	7	A	-	25	0.6	1	1	del_1	repeat
1326	HCT116	hypoxia	HCT116_low_clone1	chr12	127333777	DEL	4.25	A	-	25	0.48	1	1	del_1	repeat
1327	HCT116	mock	HCT116_high_clone1	chr12	128266129	DEL	3.68	G	-	26	0.577	0.95	1	del_1	repeat
1328	HCT116	mock	HCT116_high_clone1	chr12	128485176	DEL	4.83	T	-	25	0.52	0.962	1	del_1	repeat
1329	HCT116	hypoxia	HCT116_low_clone1	chr12	128547827	DEL	4.89	C	-	35	0.571	0.96	1	del_1	repeat
1330	HCT116	mock	HCT116_high_clone2	chr12	129425296	DEL	8.27	T	-	16	0.812	0.966	1	del_1	repeat
1331	HCT116	hypoxia	HCT116_low_clone2	chr12	129545500	DEL	4.43	T	-	25	0.44	0.964	1	del_1	repeat
1332	HCT116	hypoxia	HCT116_low_clone1	chr12	129595981	DEL	3.69	A	-	26	0.423	0.946	1	del_1	repeat
1333	HCT116	mock	HCT116_high_clone1	chr12	129897571	DEL	4.29	A	-	24	0.5	0.957	1	del_1	repeat
1334	HCT116	hypoxia	HCT116_low_clone1	chr12	129999919	DEL	7.97	T	-	28	0.607	1	1	del_1	repeat
1335	HCT116_chr3	mock	HCT116_chr3_high_clone1	chr12	130614186	DEL	4.99	ATGCCATTGTTCCC	-	21	0.524	1	14	del_10-	no_repeat
1336	HCT116	hypoxia	HCT116_low_clone1	chr12	131026342	DEL	3.52	G	-	27	0.556	0.944	1	del_1	repeat
1337	TK6	starting_clone	TK6_high_ancestral	chr12	131107222	DEL	3.6	TCCCAGAGACCTGTGTCTGAATCCCAGGGAAGGGCTCTGATGGGTCCTGCTT	-	47	0.298	0.956	52	del_10-	no_repeat
1338	HCT116	hypoxia	HCT116_low_clone1	chr12	131187587	DEL	7.26	A	-	23	0.652	1	1	del_1	repeat
1339	HCT116	mock	HCT116_high_clone1	chr12	131218575	DEL	4.58	CT	-	19	0.421	1	2	del_1-10	repeat
1340	HCT116	mock	HCT116_high_clone1	chr12	132349011	DEL	5.67	C	-	33	0.424	0.979	1	del_1	no_repeat
1341	HCT116	hypoxia	HCT116_low_clone2	chr12	132430701	DEL	3.33	C	-	26	0.385	0.958	1	del_1	repeat
1342	HCT116	hypoxia	HCT116_low_clone2	chr12	132767928	DEL	3.37	A	-	28	0.393	0.939	1	del_1	repeat
1343	DLD1	mock	DLD1_high_clone4	chr13	18972845	DEL	5.08	A	-	22	0.545	1	1	del_1	repeat
1344	HCT116	mock	HCT116_high_clone1	chr13	19315180	DEL	5.02	T	-	22	0.5	0.966	1	del_1	repeat
1345	HCT116	hypoxia	HCT116_low_clone1	chr13	19421294	DEL	4.79	A	-	30	0.4	1	1	del_1	repeat
1346	HCT116	hypoxia	HCT116_low_clone1	chr13	19708386	DEL	4.99	T	-	21	0.619	1	1	del_1	repeat
1347	DLD1	mock	DLD1_high_clone5	chr13	19714844	DEL	5.32	A	-	24	0.542	0.962	1	del_1	repeat
1348	DLD1	mock	DLD1_high_clone3	chr13	20476727	DEL	3.45	A	-	22	0.364	0.964	1	del_1	repeat
1349	DLD1	mock	DLD1_high_clone4	chr13	20596464	DEL	6.37	A	-	29	0.586	1	1	del_1	repeat
1350	HCT116	mock	HCT116_high_clone1	chr13	21122297	DEL	5.58	A	-	29	0.483	0.967	1	del_1	repeat
1351	DLD1	mock	DLD1_high_clone4	chr13	21227368	DEL	5.86	T	-	31	0.548	0.971	1	del_1	repeat
1352	HCT116	mock	HCT116_high_clone1	chr13	21245853	DEL	5.22	T	-	21	0.524	1	1	del_1	repeat
1353	HCT116	mock	HCT116_high_clone1	chr13	21409069	DEL	4.87	T	-	22	0.455	0.97	1	del_1	repeat
1354	HCT116	hypoxia	HCT116_low_clone1	chr13	21648097	DEL	4.63	A	-	26	0.423	1	1	del_1	repeat
1355	HCT116	mock	HCT116_high_clone2	chr13	22079843	DEL	3.26	A	-	24	0.458	0.947	1	del_1	repeat
1356	HCT116	hypoxia	HCT116_low_clone1	chr13	23368865	DEL	4.28	T	-	32	0.438	0.962	1	del_1	repeat
1357	DLD1	hypoxia	DLD1_low_clone1	chr13	23418899	DEL	3.54	T	-	20	0.5	0.947	1	del_1	no_repeat
1358	HCT116	mock	HCT116_high_clone2	chr13	23647738	DEL	3.7	T	-	23	0.391	1	1	del_1	repeat
1359	HCT116	hypoxia	HCT116_low_clone2	chr13	24730511	DEL	3.52	A	-	19	0.526	0.931	1	del_1	repeat
1360	HCT116	mock	HCT116_high_clone2	chr13	24760567	DEL	5.7	T	-	31	0.548	0.962	1	del_1	repeat
1361	HCT116	mock	HCT116_high_clone1	chr13	24793507	DEL	5.57	T	-	40	0.5	0.964	1	del_1	repeat
1362	DLD1	hypoxia	DLD1_low_clone2	chr13	24902536	DEL	6.36	T	-	40	0.45	1	1	del_1	repeat
1363	DLD1	hypoxia	DLD1_low_clone2	chr13	25861184	DEL	3.43	T	-	23	0.435	1	1	del_1	repeat
1364	DLD1	mock	DLD1_high_clone3	chr13	26657339	DEL	3.85	C	-	31	0.516	1	1	del_1	repeat
1365	HCT116	hypoxia	HCT116_low_clone1	chr13	27794223	DEL	5.21	C	-	25	0.36	0.967	1	del_1	repeat
1366	HCT116	mock	HCT116_high_clone1	chr13	28263634	DEL	4.46	A	-	18	0.5	1	1	del_1	repeat
1367	HCT116	hypoxia	HCT116_low_clone2	chr13	28310887	DEL	5.39	A	-	27	0.481	0.968	1	del_1	repeat
1368	DLD1	mock	DLD1_high_clone4	chr13	28361685	DEL	8.95	A	-	30	0.633	1	1	del_1	repeat
1369	HCT116	mock	HCT116_high_clone2	chr13	30387405	DEL	4.47	A	-	21	0.476	1	1	del_1	repeat
1370	DLD1	hypoxia	DLD1_low_clone2	chr13	30436830	DEL	5.7	T	-	33	0.485	1	1	del_1	repeat
1371	DLD1	mock	DLD1_high_clone2	chr13	30585314	DEL	4.36	A	-	21	0.476	0.971	1	del_1	repeat
1372	HCT116	hypoxia	HCT116_low_clone2	chr13	30656666	DEL	3.94	T	-	22	0.455	0.969	1	del_1	repeat
1373	HCT116	mock	HCT116_high_clone2	chr13	30685182	DEL	3.78	T	-	23	0.435	0.939	1	del_1	repeat
1374	HCT116	mock	HCT116_high_clone1	chr13	30994331	DEL	5.06	A	-	33	0.485	0.962	1	del_1	repeat
1375	HCT116	mock	HCT116_high_clone2	chr13	31103969	DEL	3.82	G	-	20	0.5	0.963	1	del_1	repeat
1376	HCT116	mock	HCT116_high_clone1	chr13	31627063	DEL	3.65	GA	-	25	0.48	0.947	2	del_1-10	repeat
1377	DLD1	mock	DLD1_high_clone4	chr13	31703002	DEL	6.96	T	-	23	0.652	1	1	del_1	repeat
1378	HCT116	mock	HCT116_high_clone2	chr13	31720901	DEL	3.66	A	-	30	0.367	0.964	1	del_1	repeat
1379	DLD1	mock	DLD1_high_clone1	chr13	32059118	DEL	3.98	T	-	27	0.556	0.952	1	del_1	repeat
1380	HCT116	hypoxia	HCT116_low_clone1	chr13	32209156	DEL	4.99	A	-	16	0.562	1	1	del_1	repeat
1381	HCT116	mock	HCT116_high_clone2	chr13	32528939	DEL	3.3	A	-	28	0.357	1	1	del_1	repeat
1382	HCT116	mock	HCT116_high_clone2	chr13	32621466	DEL	5.04	A	-	21	0.524	0.956	1	del_1	repeat
1383	HCT116	hypoxia	HCT116_low_clone1	chr13	32670968	DEL	3.4	A	-	14	0.5	1	1	del_1	repeat
1384	HCT116	mock	HCT116_high_clone1	chr13	33351202	DEL	4.92	A	-	26	0.462	0.974	1	del_1	repeat
1385	HCT116	hypoxia	HCT116_low_clone2	chr13	33556766	DEL	4.65	T	-	33	0.455	1	1	del_1	repeat
1386	HCT116	mock	HCT116_high_clone1	chr13	34464069	DEL	6.81	AG	-	23	0.652	0.963	2	del_1-10	repeat
1387	HCT116	mock	HCT116_high_clone2	chr13	34591076	DEL	3.53	T	-	19	0.579	0.933	1	del_1	repeat
1388	HCT116	hypoxia	HCT116_low_clone1	chr13	34982834	DEL	4.24	T	-	24	0.5	0.955	1	del_1	repeat
1389	DLD1	mock	DLD1_high_clone2	chr13	35103771	DEL	3.84	T	-	31	0.419	0.955	1	del_1	repeat
1390	HCT116	mock	HCT116_high_clone2	chr13	35119384	DEL	4.25	T	-	24	0.542	0.96	1	del_1	repeat
1391	DLD1	mock	DLD1_high_clone4	chr13	36169285	DEL	4.47	A	-	27	0.556	1	1	del_1	repeat
1392	HCT116	mock	HCT116_high_clone2	chr13	36358224	DEL	3.55	T	-	24	0.417	0.958	1	del_1	repeat
1393	HCT116	mock	HCT116_high_clone2	chr13	36859785	DEL	5.98	C	-	25	0.56	1	1	del_1	repeat
1394	HCT116	mock	HCT116_high_clone2	chr13	37519046	DEL	4.06	T	-	23	0.435	0.962	1	del_1	repeat
1395	HCT116	mock	HCT116_high_clone2	chr13	37644198	DEL	3.74	T	-	20	0.45	0.969	1	del_1	repeat
1396	DLD1	mock	DLD1_high_clone5	chr13	38037036	DEL	3.3	T	-	23	0.522	1	1	del_1	repeat
1397	DLD1	mock	DLD1_high_clone1	chr13	38336931	DEL	4.73	T	-	25	0.56	0.96	1	del_1	repeat
1398	HCT116	mock	HCT116_high_clone2	chr13	38631736	DEL	4.84	T	-	18	0.611	0.96	1	del_1	repeat
1399	DLD1	mock	DLD1_high_clone2	chr13	38686003	DEL	5.28	G	-	33	0.455	0.97	1	del_1	repeat
1400	HCT116	mock	HCT116_high_clone1	chr13	38875195	DEL	4.52	T	-	26	0.538	0.955	1	del_1	repeat
1401	HCT116	mock	HCT116_high_clone1	chr13	39849196	DEL	7.27	A	-	22	0.545	0.978	1	del_1	repeat
1402	HCT116	mock	HCT116_high_clone2	chr13	40772709	DEL	3.47	A	-	28	0.536	0.952	1	del_1	repeat
1403	HCT116	mock	HCT116_high_clone2	chr13	41086029	DEL	6.07	A	-	22	0.5	1	1	del_1	repeat
1404	DLD1	mock	DLD1_high_clone4	chr13	41121372	DEL	5.34	T	-	33	0.576	0.938	1	del_1	repeat
1405	DLD1	mock	DLD1_high_clone1	chr13	42660455	DEL	3.74	A	-	25	0.56	1	1	del_1	repeat
1406	HCT116	hypoxia	HCT116_low_clone2	chr13	43051283	DEL	5.56	T	-	40	0.525	1	1	del_1	repeat
1407	DLD1	mock	DLD1_high_clone3	chr13	43215771	DEL	3.95	A	-	22	0.364	1	1	del_1	repeat
1408	HCT116	hypoxia	HCT116_low_clone2	chr13	44063707	DEL	6.15	G	-	22	0.591	1	1	del_1	repeat
1409	DLD1	hypoxia	DLD1_low_clone2	chr13	44607387	DEL	5.39	A	-	45	0.644	0.95	1	del_1	repeat
1410	DLD1	hypoxia	DLD1_low_clone1	chr13	45010478	DEL	5.95	T	-	27	0.63	0.958	1	del_1	repeat
1411	DLD1	hypoxia	DLD1_low_clone2	chr13	45035513	DEL	8.76	T	-	41	0.561	1	1	del_1	repeat
1412	HCT116	mock	HCT116_high_clone2	chr13	45073036	DEL	4.68	A	-	30	0.533	1	1	del_1	repeat
1413	HCT116	hypoxia	HCT116_low_clone2	chr13	45570437	DEL	3.83	A	-	20	0.35	0.974	1	del_1	repeat
1414	DLD1	mock	DLD1_high_clone1	chr13	45676468	DEL	5.58	T	-	24	0.542	1	1	del_1	repeat
1415	HCT116	hypoxia	HCT116_low_clone2	chr13	45879551	DEL	3.22	T	-	34	0.294	1	1	del_1	repeat
1416	HCT116	mock	HCT116_high_clone2	chr13	46040105	DEL	3.27	A	-	23	0.478	1	1	del_1	repeat
1417	HCT116	mock	HCT116_high_clone1	chr13	46571948	DEL	4.25	T	-	25	0.4	0.968	1	del_1	repeat
1418	HCT116	mock	HCT116_high_clone1	chr13	47358149	DEL	4.36	T	-	22	0.636	1	1	del_1	repeat
1419	HCT116	hypoxia	HCT116_low_clone2	chr13	47459973	DEL	3.66	A	-	10	0.5	0.967	1	del_1	repeat
1420	DLD1	hypoxia	DLD1_low_clone2	chr13	48083787	DEL	4.74	T	-	30	0.5	0.962	1	del_1	repeat
1421	HCT116	mock	HCT116_high_clone2	chr13	48203182	DEL	6.67	A	-	25	0.68	0.938	1	del_1	repeat
1422	HCT116	hypoxia	HCT116_low_clone1	chr13	50841536	DEL	4.42	T	-	17	0.588	1	1	del_1	repeat
1423	HCT116	hypoxia	HCT116_low_clone2	chr13	51206164	DEL	6.81	T	-	46	0.457	1	1	del_1	repeat
1424	DLD1	mock	DLD1_high_clone5	chr13	51700330	DEL	4.15	A	-	15	0.467	1	1	del_1	repeat
1425	HCT116	hypoxia	HCT116_low_clone2	chr13	52326193	DEL	3.83	T	-	20	0.45	1	1	del_1	repeat
1426	DLD1	mock	DLD1_high_clone3	chr13	52701460	DEL	4.75	T	-	18	0.444	0.974	1	del_1	repeat
1427	HCT116	hypoxia	HCT116_low_clone1	chr13	52730157	DEL	3.36	T	-	13	0.462	0.958	1	del_1	repeat
1428	DLD1	mock	DLD1_high_clone1	chr13	52771532	DEL	5.48	T	-	33	0.515	0.962	1	del_1	repeat
1429	DLD1	mock	DLD1_high_clone3	chr13	52843044	DEL	4.62	G	-	26	0.5	1	1	del_1	repeat
1430	DLD1	mock	DLD1_high_clone5	chr13	53727010	DEL	5.5	A	-	19	0.632	1	1	del_1	repeat
1431	HCT116	mock	HCT116_high_clone2	chr13	54344674	DEL	3.26	A	-	24	0.542	0.95	1	del_1	repeat
1432	DLD1	mock	DLD1_high_clone5	chr13	54534349	DEL	4.36	T	-	21	0.476	0.962	1	del_1	repeat
1433	HCT116	hypoxia	HCT116_low_clone1	chr13	55643928	DEL	5.37	A	-	29	0.552	0.935	1	del_1	repeat
1434	DLD1	hypoxia	DLD1_low_clone3	chr13	56589093	DEL	6.47	T	-	14	0.714	1	1	del_1	repeat
1435	HCT116	mock	HCT116_high_clone1	chr13	56742570	DEL	3.46	A	-	21	0.476	0.947	1	del_1	repeat
1436	DLD1	mock	DLD1_high_clone1	chr13	57546215	DEL	4.68	T	-	24	0.458	0.966	1	del_1	repeat
1437	HCT116_chr3	mock	HCT116_chr3_high_clone1	chr13	57604435	DEL	4.77	T	-	17	0.529	0.964	1	del_1	repeat
1438	HCT116	hypoxia	HCT116_low_clone2	chr13	59186675	DEL	4.5	T	-	19	0.526	0.958	1	del_1	repeat
1439	DLD1	hypoxia	DLD1_low_clone1	chr13	59298990	DEL	6.67	T	-	37	0.541	0.967	1	del_1	repeat
1440	DLD1	hypoxia	DLD1_low_clone1	chr13	59765708	DEL	5.78	T	-	32	0.594	0.943	1	del_1	repeat
1441	DLD1	hypoxia	DLD1_low_clone1	chr13	59835974	DEL	4.35	A	-	31	0.419	0.962	1	del_1	repeat
1442	HCT116	hypoxia	HCT116_low_clone1	chr13	60641316	DEL	8.04	A	-	19	1	1	1	del_1	repeat
1443	HCT116	mock	HCT116_high_clone2	chr13	60692485	DEL	3.3	AT	-	26	0.577	1	2	del_1-10	no_repeat
1444	HCT116	hypoxia	HCT116_low_clone2	chr13	60814056	DEL	3.79	A	-	5	0.8	0.933	1	del_1	repeat
1445	HCT116	hypoxia	HCT116_low_clone2	chr13	61549901	DEL	5.81	T	-	23	0.522	1	1	del_1	repeat
1446	DLD1	hypoxia	DLD1_low_clone3	chr13	61743085	DEL	3.68	A	-	24	0.5	1	1	del_1	repeat
1447	DLD1	mock	DLD1_high_clone4	chr13	61814512	DEL	3.46	A	-	21	0.619	0.938	1	del_1	repeat
1448	HCT116	mock	HCT116_high_clone2	chr13	62137729	DEL	7.28	G	-	29	0.552	0.973	1	del_1	repeat
1449	DLD1	hypoxia	DLD1_low_clone3	chr13	62284244	DEL	4.58	T	-	33	0.515	0.955	1	del_1	repeat
1450	HCT116	mock	HCT116_high_clone1	chr13	62644736	DEL	4.33	A	-	17	0.471	0.967	1	del_1	repeat
1451	HCT116	hypoxia	HCT116_low_clone2	chr13	62685343	DEL	4.07	C	-	11	0.727	0.95	1	del_1	repeat
1452	HCT116	mock	HCT116_high_clone2	chr13	63506532	DEL	4.22	A	-	16	0.562	1	1	del_1	repeat
1453	HCT116	hypoxia	HCT116_low_clone1	chr13	63869970	DEL	3.57	A	-	13	0.615	0.952	1	del_1	repeat
1454	HCT116	mock	HCT116_high_clone1	chr13	64101043	DEL	4.67	A	-	17	0.529	0.963	1	del_1	repeat
1455	DLD1	mock	DLD1_high_clone5	chr13	64566045	DEL	3.11	T	-	27	0.481	0.95	1	del_1	repeat
1456	DLD1	mock	DLD1_high_clone1	chr13	64725763	DEL	3.58	T	-	34	0.353	0.971	1	del_1	repeat
1457	HCT116	mock	HCT116_high_clone1	chr13	64851433	DEL	3.27	T	-	20	0.4	0.957	1	del_1	repeat
1458	HCT116	mock	HCT116_high_clone2	chr13	65508904	DEL	3.6	A	-	17	0.471	1	1	del_1	repeat
1459	HCT116	hypoxia	HCT116_low_clone1	chr13	65578083	DEL	3.17	ATC	-	8	0.5	0.964	3	del_1-10	repeat
1460	HCT116	mock	HCT116_high_clone1	chr13	65653572	DEL	5.41	A	-	12	0.75	1	1	del_1	repeat
1461	HCT116	hypoxia	HCT116_low_clone1	chr13	65667047	DEL	3.26	T	-	14	0.429	1	1	del_1	repeat
1462	DLD1	hypoxia	DLD1_low_clone2	chr13	66159017	DEL	5.69	T	-	23	0.565	1	1	del_1	repeat
1463	DLD1	mock	DLD1_high_clone4	chr13	66693202	DEL	3.3	T	-	26	0.385	1	1	del_1	repeat
1464	HCT116	hypoxia	HCT116_low_clone2	chr13	67695485	DEL	3.86	A	-	7	0.714	0.935	1	del_1	repeat
1465	HCT116	hypoxia	HCT116_low_clone1	chr13	67786806	DEL	4.26	T	-	19	0.526	0.955	1	del_1	repeat
1466	DLD1	mock	DLD1_high_clone1	chr13	68210091	DEL	3.49	T	-	16	0.375	0.97	1	del_1	repeat
1467	DLD1	mock	DLD1_high_clone2	chr13	68526433	DEL	5	A	-	36	0.444	0.967	1	del_1	repeat
1468	DLD1	hypoxia	DLD1_low_clone1	chr13	68914174	DEL	3.41	C	-	21	0.381	1	1	del_1	no_repeat
1469	HCT116_chr3	hypoxia	HCT116_chr3_low_clone2	chr13	69250633	DEL	3.85	T	-	11	0.636	0.96	1	del_1	repeat
1470	HCT116	hypoxia	HCT116_low_clone1	chr13	69578946	DEL	3.52	A	-	19	0.526	0.931	1	del_1	repeat
1471	DLD1	hypoxia	DLD1_low_clone2	chr13	71287916	DEL	4.5	T	-	27	0.481	0.958	1	del_1	repeat
1472	HCT116	hypoxia	HCT116_low_clone2	chr13	71505386	DEL	5.22	T	-	39	0.513	1	1	del_1	repeat
1473	DLD1	hypoxia	DLD1_low_clone3	chr13	71556527	DEL	4.32	T	-	32	0.406	1	1	del_1	repeat
1474	HCT116	hypoxia	HCT116_low_clone1	chr13	71642858	DEL	5.33	A	-	22	0.545	1	1	del_1	repeat
1475	HCT116	mock	HCT116_high_clone2	chr13	71777953	DEL	3.16	A	-	18	0.5	1	1	del_1	repeat
1476	HCT116	mock	HCT116_high_clone1	chr13	71872483	DEL	3.56	A	-	26	0.462	0.955	1	del_1	repeat
1477	HCT116	hypoxia	HCT116_low_clone1	chr13	72566984	DEL	3.86	A	-	16	0.562	0.938	1	del_1	repeat
1478	HCT116	mock	HCT116_high_clone2	chr13	72748991	DEL	4.81	C	-	15	0.6	1	1	del_1	repeat
1479	DLD1	mock	DLD1_high_clone2	chr13	74109069	DEL	5.91	A	-	35	0.629	0.96	1	del_1	repeat
1480	DLD1	mock	DLD1_high_clone3	chr13	74189008	DEL	4.86	A	-	21	0.429	0.974	1	del_1	repeat
1481	DLD1	mock	DLD1_high_clone3	chr13	74734239	DEL	3.92	T	-	24	0.667	1	1	del_1	repeat
1482	HCT116	hypoxia	HCT116_low_clone1	chr13	74855427	DEL	4.6	A	-	14	0.714	1	1	del_1	repeat
1483	HCT116	mock	HCT116_high_clone1	chr13	75236117	DEL	5.33	A	-	22	0.545	0.963	1	del_1	repeat
1484	DLD1	hypoxia	DLD1_low_clone1	chr13	75404514	DEL	6.43	T	-	34	0.618	0.933	1	del_1	repeat
1485	HCT116	hypoxia	HCT116_low_clone1	chr13	75519447	DEL	3.33	A	-	22	0.545	1	1	del_1	repeat
1486	DLD1	mock	DLD1_high_clone5	chr13	76261582	DEL	3.22	T	-	19	0.526	0.952	1	del_1	repeat
1487	DLD1	hypoxia	DLD1_low_clone3	chr13	76724488	DEL	3.48	A	-	42	0.405	1	1	del_1	repeat
1488	HCT116	mock	HCT116_high_clone1	chr13	76820116	DEL	4.53	A	-	27	0.63	0.95	1	del_1	repeat
1489	DLD1	mock	DLD1_high_clone3	chr13	76836255	DEL	3.31	T	-	19	0.421	1	1	del_1	repeat
1490	HCT116	mock	HCT116_high_clone2	chr13	77868438	DEL	5.8	T	-	25	0.68	1	1	del_1	repeat
1491	HCT116	hypoxia	HCT116_low_clone1	chr13	77980273	DEL	3.19	A	-	14	0.429	0.958	1	del_1	repeat
1492	HCT116	hypoxia	HCT116_low_clone1	chr13	78114708	DEL	6.1	T	-	32	0.594	1	1	del_1	repeat
1493	HCT116	mock	HCT116_high_clone2	chr13	78474487	DEL	3.73	T	-	25	0.56	0.95	1	del_1	repeat
1494	DLD1	hypoxia	DLD1_low_clone2	chr13	78565627	DEL	4.8	T	-	23	0.652	0.952	1	del_1	repeat
1495	HCT116	mock	HCT116_high_clone1	chr13	80453370	DEL	3.33	A	-	33	0.394	0.957	1	del_1	repeat
1496	HCT116	mock	HCT116_high_clone2	chr13	81213698	DEL	3.3	A	-	23	0.522	0.933	1	del_1	repeat
1497	DLD1	mock	DLD1_high_clone4	chr13	81366007	DEL	3.8	A	-	34	0.382	1	1	del_1	repeat
1498	HCT116	hypoxia	HCT116_low_clone1	chr13	81689572	DEL	4.33	A	-	29	0.69	1	1	del_1	repeat
1499	HCT116	hypoxia	HCT116_low_clone1	chr13	82452857	DEL	3.76	C	-	15	0.467	0.962	1	del_1	repeat
1500	HCT116	mock	HCT116_high_clone2	chr13	83352224	DEL	3.11	A	-	12	0.5	0.947	1	del_1	repeat
1501	HCT116	hypoxia	HCT116_low_clone1	chr13	84237284	DEL	3.72	CT	-	7	0.857	1	2	del_1-10	repeat
1502	HCT116	hypoxia	HCT116_low_clone1	chr13	85077111	DEL	4.7	A	-	7	0.857	0.947	1	del_1	repeat
1503	HCT116	mock	HCT116_high_clone1	chr13	85316644	DEL	3.44	A	-	20	0.55	1	1	del_1	repeat
1504	HCT116	hypoxia	HCT116_low_clone2	chr13	85712105	DEL	3.53	T	-	19	0.579	1	1	del_1	repeat
1505	DLD1	mock	DLD1_high_clone3	chr13	86117974	DEL	3.6	A	-	36	0.472	0.947	1	del_1	repeat
1506	HCT116	mock	HCT116_high_clone1	chr13	86718443	DEL	4.83	A	-	18	0.611	0.947	1	del_1	repeat
1507	HCT116	mock	HCT116_high_clone1	chr13	87817643	DEL	6.9	T	-	12	1	0.941	1	del_1	repeat
1508	DLD1	hypoxia	DLD1_low_clone2	chr13	88562539	DEL	3.13	T	-	19	0.579	0.941	1	del_1	repeat
1509	HCT116	hypoxia	HCT116_low_clone1	chr13	88862380	DEL	3.57	A	-	21	0.381	0.964	1	del_1	repeat
1510	HCT116	mock	HCT116_high_clone2	chr13	90422208	DEL	6.79	A	-	17	0.706	1	1	del_1	repeat
1511	HCT116	mock	HCT116_high_clone2	chr13	90793118	DEL	4.08	A	-	20	0.5	0.955	1	del_1	repeat
1512	HCT116	hypoxia	HCT116_low_clone2	chr13	92174176	DEL	4.97	A	-	26	0.538	1	1	del_1	repeat
1513	HCT116	mock	HCT116_high_clone1	chr13	92250874	DEL	3.36	A	-	22	0.455	0.947	1	del_1	repeat
1514	HCT116	mock	HCT116_high_clone1	chr13	93147248	DEL	3.42	T	-	23	0.565	0.95	1	del_1	repeat
1515	HCT116	mock	HCT116_high_clone2	chr13	93272988	DEL	7.23	A	-	37	0.622	1	1	del_1	repeat
1516	DLD1	mock	DLD1_high_clone3	chr13	93754332	DEL	3.22	T	-	25	0.52	1	1	del_1	repeat
1517	DLD1	mock	DLD1_high_clone1	chr13	94125492	DEL	4.23	A	-	22	0.409	0.967	1	del_1	repeat
1518	HCT116	mock	HCT116_high_clone1	chr13	94609528	DEL	4.22	T	-	43	0.395	0.964	1	del_1	repeat
1519	DLD1	mock	DLD1_high_clone4	chr13	94682044	DEL	4.78	T	-	25	0.6	0.931	1	del_1	repeat
1520	HCT116	mock	HCT116_high_clone2	chr13	94748019	DEL	4.56	T	-	15	0.533	1	1	del_1	repeat
1521	HCT116	mock	HCT116_high_clone2	chr13	95654651	DEL	4.13	T	-	25	0.52	1	1	del_1	repeat
1522	DLD1	mock	DLD1_high_clone1	chr13	96410606	DEL	3.13	A	-	26	0.462	1	1	del_1	repeat
1523	HCT116	mock	HCT116_high_clone1	chr13	96511250	DEL	3.33	T	-	17	0.588	0.952	1	del_1	repeat
1524	HCT116	hypoxia	HCT116_low_clone2	chr13	96597735	DEL	3.2	T	-	10	0.5	0.957	1	del_1	repeat
1525	HCT116	hypoxia	HCT116_low_clone1	chr13	96913277	DEL	4.15	T	-	21	0.476	0.958	1	del_1	repeat
1526	HCT116	hypoxia	HCT116_low_clone1	chr13	97180571	DEL	4.39	A	-	18	0.444	0.97	1	del_1	repeat
1527	HCT116	hypoxia	HCT116_low_clone1	chr13	97373315	DEL	3.35	G	-	18	0.444	1	1	del_1	repeat
1528	DLD1	hypoxia	DLD1_low_clone3	chr13	97463893	DEL	4.66	A	-	34	0.529	0.938	1	del_1	repeat
1529	HCT116	hypoxia	HCT116_low_clone1	chr13	97619185	DEL	3.29	C	-	18	0.333	1	1	del_1	repeat
1530	DLD1	mock	DLD1_high_clone4	chr13	97875984	DEL	5.78	T	-	21	0.524	0.978	1	del_1	repeat
1531	HCT116	hypoxia	HCT116_low_clone1	chr13	97908966	DEL	3.28	A	-	18	0.556	0.95	1	del_1	repeat
1532	HCT116	mock	HCT116_high_clone2	chr13	98232578	DEL	6.76	T	-	32	0.562	1	1	del_1	repeat
1533	HCT116	hypoxia	HCT116_low_clone2	chr13	98611444	DEL	5.73	G	-	30	0.533	1	1	del_1	repeat
1534	HCT116	mock	HCT116_high_clone1	chr13	98903026	DEL	3.64	A	-	31	0.355	1	1	del_1	repeat
1535	HCT116	mock	HCT116_high_clone1	chr13	99782626	DEL	3.83	T	-	24	0.458	0.957	1	del_1	repeat
1536	HCT116	mock	HCT116_high_clone1	chr13	100192918	DEL	6.07	T	-	28	0.536	1	1	del_1	repeat
1537	HCT116	mock	HCT116_high_clone2	chr13	100399355	DEL	4.29	A	-	24	0.5	0.958	1	del_1	repeat
1538	DLD1	mock	DLD1_high_clone5	chr13	101053488	DEL	4.61	A	-	26	0.385	0.973	1	del_1	repeat
1539	HCT116	hypoxia	HCT116_low_clone2	chr13	101998921	DEL	4.21	T	-	22	0.545	1	1	del_1	repeat
1540	HCT116	hypoxia	HCT116_low_clone1	chr13	102171150	DEL	5.26	A	-	13	0.615	0.967	1	del_1	repeat
1541	HCT116	hypoxia	HCT116_low_clone2	chr13	102607753	DEL	3.28	T	-	25	0.32	0.967	1	del_1	repeat
1542	HCT116	mock	HCT116_high_clone2	chr13	102609001	DEL	3.91	T	-	22	0.5	0.955	1	del_1	repeat
1543	HCT116	hypoxia	HCT116_low_clone1	chr13	103547680	DEL	3.81	A	-	22	0.545	1	1	del_1	repeat
1544	DLD1	hypoxia	DLD1_low_clone3	chr13	103616842	DEL	6.94	T	-	35	0.629	1	1	del_1	repeat
1545	HCT116	mock	HCT116_high_clone1	chr13	103621897	DEL	3.17	T	-	17	0.706	1	1	del_1	repeat
1546	HCT116	mock	HCT116_high_clone2	chr13	104556978	DEL	4.83	T	-	25	0.52	1	1	del_1	repeat
1547	DLD1	mock	DLD1_high_clone3	chr13	104984303	DEL	4.26	A	-	23	0.609	1	1	del_1	repeat
1548	HCT116	hypoxia	HCT116_low_clone1	chr13	105601437	DEL	3.99	T	-	29	0.621	0.944	1	del_1	repeat
1549	HCT116	hypoxia	HCT116_low_clone1	chr13	105898374	DEL	4.03	A	-	27	0.481	1	1	del_1	repeat
1550	HCT116	hypoxia	HCT116_low_clone1	chr13	106225508	DEL	5.35	T	-	19	0.737	0.952	1	del_1	repeat
1551	HCT116	mock	HCT116_high_clone2	chr13	106383367	DEL	5.08	T	-	34	0.471	1	1	del_1	repeat
1552	DLD1	mock	DLD1_high_clone4	chr13	106636040	DEL	5.46	T	-	23	0.565	1	1	del_1	repeat
1553	DLD1	mock	DLD1_high_clone3	chr13	106823391	DEL	3.42	T	-	22	0.545	0.952	1	del_1	repeat
1554	DLD1	hypoxia	DLD1_low_clone2	chr13	106843142	DEL	3.65	A	-	26	0.577	0.952	1	del_1	repeat
1555	HCT116	mock	HCT116_high_clone2	chr13	107469154	DEL	4.08	A	-	27	0.444	0.958	1	del_1	repeat
1556	HCT116	hypoxia	HCT116_low_clone2	chr13	107668944	DEL	4.17	A	-	5	0.8	0.947	1	del_1	repeat
1557	HCT116	hypoxia	HCT116_low_clone2	chr13	108557132	DEL	3.34	A	-	14	0.429	0.962	1	del_1	repeat
1558	HCT116	hypoxia	HCT116_low_clone2	chr13	108592854	DEL	4.47	A	-	15	0.533	1	1	del_1	repeat
1559	DLD1	hypoxia	DLD1_low_clone2	chr13	108600057	DEL	3.27	A	-	35	0.486	0.95	1	del_1	repeat
1560	DLD1	hypoxia	DLD1_low_clone3	chr13	109069487	DEL	3.26	A	-	36	0.361	1	1	del_1	repeat
1561	HCT116	hypoxia	HCT116_low_clone1	chr13	109892697	DEL	4.17	A	-	24	0.542	1	1	del_1	repeat
1562	DLD1	hypoxia	DLD1_low_clone3	chr13	110383099	DEL	5.62	T	-	43	0.419	1	1	del_1	repeat
1563	DLD1	hypoxia	DLD1_low_clone2	chr13	110392812	DEL	3.93	A	-	38	0.474	0.96	1	del_1	repeat
1564	HCT116	starting_clone	HCT116_high_ancestral	chr13	110493051	DEL	3.75	GGTGAAATAACGATGAGTGACACCCCCATG	-	32	0.438	0.957	30	del_10-	repeat
1565	DLD1	mock	DLD1_high_clone5	chr13	110741918	DEL	3.15	T	-	39	0.282	0.976	1	del_1	repeat
1566	DLD1	mock	DLD1_high_clone5	chr13	111033519	DEL	4.61	G	-	30	0.4	1	1	del_1	repeat
1567	HCT116	starting_clone	HCT116_low_ancestral	chr13	112152409	DEL	4.66	CCCAAATGTGCGCTCCGGGGCTGAGCACTCAC	-	26	0.5	1	32	del_10-	repeat
1568	DLD1	mock	DLD1_high_clone5	chr13	112927292	DEL	6.07	T	-	23	0.609	1	1	del_1	repeat
1569	HCT116	mock	HCT116_high_clone2	chr13	113260584	DEL	3.79	T	-	32	0.438	0.955	1	del_1	repeat
1570	DLD1	hypoxia	DLD1_low_clone3	chr13	113790763	DEL	5.61	ATCCTAGCTCTGGACTGACCGGACACGTAGACATCCTAGCATTGAACTGACTGGACACATGGAT	-	65	0.523	1	64	del_10-	no_repeat
1571	DLD1	mock	DLD1_high_clone5	chr14	18882928	DEL	3.87	A	-	35	0.257	1	1	del_1	repeat
1572	HCT116_chr3	hypoxia	HCT116_chr3_low_clone2	chr14	20075273	DEL	3.3	AAAC	-	18	0.556	0.952	4	del_1-10	repeat
1573	DLD1	mock	DLD1_high_clone4	chr14	20190145	DEL	4.17	A	-	26	0.385	0.977	1	del_1	repeat
1574	HCT116	mock	HCT116_high_clone1	chr14	20522204	DEL	5.02	T	-	33	0.364	1	1	del_1	repeat
1575	HCT116	mock	HCT116_high_clone2	chr14	20942694	DEL	3.33	A	-	46	0.239	0.974	1	del_1	repeat
1576	HCT116	mock	HCT116_high_clone2	chr14	21081043	DEL	6.87	C	-	36	0.611	0.962	1	del_1	repeat
1577	HCT116	hypoxia	HCT116_low_clone1	chr14	22026926	DEL	5.92	G	-	24	0.625	1	1	del_1	repeat
1578	HCT116	mock	HCT116_high_clone1	chr14	23472993	DEL	3.8	T	-	24	0.5	0.96	1	del_1	repeat
1579	HCT116	hypoxia	HCT116_low_clone2	chr14	23618170	DEL	3.92	T	-	15	0.467	0.964	1	del_1	repeat
1580	HCT116	hypoxia	HCT116_low_clone2	chr14	24071966	DEL	4.99	G	-	44	0.455	1	1	del_1	repeat
1581	HCT116_chr3	hypoxia	HCT116_chr3_low_clone2	chr14	24272603	DEL	5.82	TGCAGATTTGACG	-	34	0.412	1	13	del_10-	no_repeat
1582	HCT116	hypoxia	HCT116_low_clone1	chr14	24355590	DEL	4.46	T	-	22	0.5	0.969	1	del_1	repeat
1583	DLD1	mock	DLD1_high_clone4	chr14	24938186	DEL	4.5	T	-	27	0.481	1	1	del_1	repeat
1584	DLD1	hypoxia	DLD1_low_clone2	chr14	25407302	DEL	4.96	T	-	34	0.5	0.962	1	del_1	repeat
1585	DLD1	mock	DLD1_high_clone1	chr14	26911520	DEL	3.57	G	-	27	0.519	1	1	del_1	no_repeat
1586	DLD1	hypoxia	DLD1_low_clone2	chr14	28110843	DEL	3.15	A	-	17	0.529	0.933	1	del_1	repeat
1587	DLD1	hypoxia	DLD1_low_clone3	chr14	28198771	DEL	4.8	T	-	41	0.537	1	1	del_1	repeat
1588	HCT116	hypoxia	HCT116_low_clone1	chr14	28211651	DEL	4.76	T	-	21	0.524	1	1	del_1	repeat
1589	DLD1	mock	DLD1_high_clone3	chr14	28233087	DEL	3.95	A	-	30	0.6	0.944	1	del_1	repeat
1590	HCT116	mock	HCT116_high_clone2	chr14	28631774	DEL	3.91	T	-	21	0.524	1	1	del_1	repeat
1591	HCT116	mock	HCT116_high_clone1	chr14	28714917	DEL	4.46	A	-	22	0.5	0.939	1	del_1	repeat
1592	DLD1	hypoxia	DLD1_low_clone2	chr14	29458173	DEL	3.62	T	-	25	0.48	1	1	del_1	repeat
1593	HCT116	hypoxia	HCT116_low_clone2	chr14	29535104	DEL	3.72	T	-	27	0.407	1	1	del_1	repeat
1594	DLD1	hypoxia	DLD1_low_clone1	chr14	29692134	DEL	3.11	C	-	29	0.379	1	1	del_1	repeat
1595	DLD1	hypoxia	DLD1_low_clone1	chr14	31099230	DEL	3.47	T	-	26	0.385	0.963	1	del_1	repeat
1596	HCT116	hypoxia	HCT116_low_clone1	chr14	32364479	DEL	3.12	G	-	27	0.407	1	1	del_1	repeat
1597	HCT116	hypoxia	HCT116_low_clone2	chr14	33210228	DEL	3.19	T	-	14	0.429	0.958	1	del_1	repeat
1598	DLD1	mock	DLD1_high_clone3	chr14	33848504	DEL	5.94	C	-	23	0.609	0.969	1	del_1	repeat
1599	HCT116	mock	HCT116_high_clone1	chr14	33896677	DEL	3.33	AA	-	35	0.486	1	2	del_1-10	no_repeat
1600	HCT116	mock	HCT116_high_clone2	chr14	34552035	DEL	5.52	A	-	33	0.515	0.966	1	del_1	repeat
1601	DLD1	mock	DLD1_high_clone4	chr14	34814086	DEL	5.51	A	-	29	0.517	1	1	del_1	repeat
1602	DLD1	mock	DLD1_high_clone3	chr14	35071795	DEL	5.1	G	-	25	0.44	1	1	del_1	repeat
1603	HCT116	hypoxia	HCT116_low_clone1	chr14	35376856	DEL	4.45	A	-	32	0.344	0.974	1	del_1	repeat
1604	DLD1	mock	DLD1_high_clone3	chr14	35628618	DEL	4.04	A	-	29	0.414	1	1	del_1	repeat
1605	HCT116	hypoxia	HCT116_low_clone2	chr14	35848126	DEL	6.03	T	-	21	0.571	0.968	1	del_1	repeat
1606	DLD1	mock	DLD1_high_clone4	chr14	35935929	DEL	5.14	T	-	30	0.433	1	1	del_1	repeat
1607	HCT116	mock	HCT116_high_clone1	chr14	36800720	DEL	5.66	A	-	20	0.6	0.962	1	del_1	repeat
1608	HCT116	mock	HCT116_high_clone2	chr14	37175752	DEL	3.82	T	-	34	0.412	0.939	1	del_1	repeat
1609	HCT116	mock	HCT116_high_clone2	chr14	37772513	DEL	5.12	T	-	32	0.469	0.964	1	del_1	repeat
1610	DLD1	mock	DLD1_high_clone5	chr14	38544332	DEL	3.53	A	-	19	0.579	0.933	1	del_1	repeat
1611	HCT116	mock	HCT116_high_clone1	chr14	39061190	DEL	5.94	A	-	28	0.5	0.97	1	del_1	repeat
1612	HCT116	mock	HCT116_high_clone2	chr14	39300161	DEL	4.36	AC	-	21	0.476	0.962	2	del_1-10	repeat
1613	DLD1	mock	DLD1_high_clone5	chr14	39404327	DEL	5.43	T	-	23	0.609	0.931	1	del_1	repeat
1614	HCT116	mock	HCT116_high_clone2	chr14	42797200	DEL	3.67	T	-	14	0.643	0.941	1	del_1	repeat
1615	DLD1	mock	DLD1_high_clone2	chr14	43183649	DEL	5.08	A	-	26	0.538	0.958	1	del_1	repeat
1616	HCT116_chr3	mock	HCT116_chr3_high_clone2	chr14	43369293	DEL	5.33	TCT	-	22	0.5	1	3	del_1-10	repeat
1617	DLD1	mock	DLD1_high_clone4	chr14	43922572	DEL	6.55	A	-	16	0.688	0.966	1	del_1	repeat
1618	DLD1	hypoxia	DLD1_low_clone2	chr14	44170768	DEL	5.57	T	-	27	0.556	0.962	1	del_1	repeat
1619	HCT116	mock	HCT116_high_clone2	chr14	44410553	DEL	3.76	A	-	23	0.522	1	1	del_1	repeat
1620	HCT116	mock	HCT116_high_clone2	chr14	44545081	DEL	4.66	A	-	16	0.625	1	1	del_1	repeat
1621	HCT116	hypoxia	HCT116_low_clone1	chr14	44761099	DEL	4.34	A	-	23	0.522	1	1	del_1	repeat
1622	HCT116	mock	HCT116_high_clone2	chr14	45840281	DEL	3.21	A	-	17	0.529	1	1	del_1	repeat
1623	DLD1	mock	DLD1_high_clone2	chr14	47537069	DEL	3.21	A	-	24	0.542	0.933	1	del_1	repeat
1624	HCT116	hypoxia	HCT116_low_clone1	chr14	48458855	DEL	3.68	T	-	11	0.545	1	1	del_1	repeat
1625	HCT116	hypoxia	HCT116_low_clone1	chr14	48967037	DEL	3.65	A	-	13	0.462	1	1	del_1	repeat
1626	HCT116	hypoxia	HCT116_low_clone2	chr14	49542074	DEL	5.24	C	-	30	0.6	0.96	1	del_1	repeat
1627	DLD1	hypoxia	DLD1_low_clone1	chr14	50709167	DEL	5.93	T	-	25	0.52	0.976	1	del_1	repeat
1628	DLD1	mock	DLD1_high_clone3	chr14	51222441	DEL	3.61	A	-	27	0.407	0.957	1	del_1	repeat
1629	HCT116	mock	HCT116_high_clone2	chr14	51536427	DEL	3.46	T	-	21	0.619	0.938	1	del_1	repeat
1630	HCT116	mock	HCT116_high_clone1	chr14	51804934	DEL	4.08	A	-	20	0.5	0.955	1	del_1	repeat
1631	DLD1	mock	DLD1_high_clone2	chr14	52476287	DEL	5.92	A	-	21	0.571	0.967	1	del_1	repeat
1632	DLD1	mock	DLD1_high_clone1	chr14	52792690	DEL	6.03	A	-	34	0.5	1	1	del_1	no_repeat
1633	DLD1	mock	DLD1_high_clone2	chr14	52844649	DEL	3.98	A	-	33	0.455	0.944	1	del_1	repeat
1634	DLD1	mock	DLD1_high_clone2	chr14	53106711	DEL	4.57	T	-	28	0.464	1	1	del_1	repeat
1635	HCT116	hypoxia	HCT116_low_clone2	chr14	53894643	DEL	3.2	T	-	25	0.52	0.952	1	del_1	repeat
1636	HCT116	hypoxia	HCT116_low_clone1	chr14	54194213	DEL	3.43	A	-	21	0.476	0.938	1	del_1	repeat
1637	HCT116	hypoxia	HCT116_low_clone1	chr14	54306449	DEL	6.15	A	-	31	0.548	1	1	del_1	repeat
1638	HCT116	mock	HCT116_high_clone1	chr14	54420531	DEL	3.95	T	-	29	0.448	1	1	del_1	repeat
1639	DLD1	hypoxia	DLD1_low_clone1	chr14	56629214	DEL	7.75	A	-	10	0.9	1	1	del_1	repeat
1640	HCT116	hypoxia	HCT116_low_clone1	chr14	56868004	DEL	5.45	A	-	27	0.593	0.955	1	del_1	repeat
1641	HCT116	hypoxia	HCT116_low_clone2	chr14	57030572	DEL	4	TG	-	15	0.467	1	2	del_1-10	no_repeat
1642	DLD1	mock	DLD1_high_clone3	chr14	57906365	DEL	3.38	T	-	20	0.55	1	1	del_1	repeat
1643	DLD1	mock	DLD1_high_clone4	chr14	58664835	DEL	4.06	A	-	30	0.433	0.939	1	del_1	repeat
1644	HCT116	mock	HCT116_high_clone2	chr14	58905896	DEL	5.4	A	-	24	0.5	0.968	1	del_1	repeat
1645	HCT116	hypoxia	HCT116_low_clone1	chr14	59241188	DEL	5.17	T	-	13	0.692	1	1	del_1	repeat
1646	HCT116	hypoxia	HCT116_low_clone1	chr14	59998649	DEL	3.58	T	-	30	0.567	1	1	del_1	repeat
1647	HCT116_chr3	hypoxia	HCT116_chr3_low_clone2	chr14	60313370	DEL	5.54	A	-	25	0.48	1	1	del_1	repeat
1648	DLD1	hypoxia	DLD1_low_clone1	chr14	60504627	DEL	4.49	T	-	35	0.571	0.952	1	del_1	repeat
1649	HCT116	mock	HCT116_high_clone2	chr14	60986705	DEL	3.72	A	-	15	0.467	0.972	1	del_1	repeat
1650	DLD1	mock	DLD1_high_clone5	chr14	61028813	DEL	4.35	A	-	28	0.571	0.947	1	del_1	repeat
1651	HCT116	mock	HCT116_high_clone2	chr14	61821975	DEL	5.27	A	-	25	0.56	1	1	del_1	repeat
1652	DLD1	hypoxia	DLD1_low_clone2	chr14	62400646	DEL	4.11	A	-	35	0.4	0.962	1	del_1	repeat
1653	HCT116	hypoxia	HCT116_low_clone2	chr14	62544852	DEL	3.29	A	-	17	0.647	1	1	del_1	repeat
1654	HCT116	hypoxia	HCT116_low_clone1	chr14	63103261	DEL	5.2	T	-	20	0.55	0.963	1	del_1	repeat
1655	HCT116_chr3	hypoxia	HCT116_chr3_low_clone2	chr14	63186245	DEL	3.86	T	-	11	0.636	1	1	del_1	repeat
1656	HCT116	mock	HCT116_high_clone1	chr14	63353828	DEL	3.73	CT	-	20	0.45	0.957	2	del_1-10	repeat
1657	DLD1	mock	DLD1_high_clone2	chr14	63450427	DEL	3.68	T	-	22	0.409	0.958	1	del_1	repeat
1658	DLD1	mock	DLD1_high_clone4	chr14	63957810	DEL	7.03	T	-	39	0.487	0.979	1	del_1	repeat
1659	HCT116	hypoxia	HCT116_low_clone2	chr14	64255435	DEL	5.27	GT	-	18	0.556	1	2	del_1-10	repeat
1660	HCT116	mock	HCT116_high_clone2	chr14	64432935	DEL	6.25	T	-	31	0.484	1	1	del_1	repeat
1661	HCT116	hypoxia	HCT116_low_clone2	chr14	64658459	DEL	4.38	C	-	37	0.514	0.96	1	del_1	repeat
1662	HCT116	mock	HCT116_high_clone2	chr14	64819592	DEL	4.25	G	-	29	0.345	0.973	1	del_1	repeat
1663	DLD1	hypoxia	DLD1_low_clone2	chr14	65381222	DEL	4.2	T	-	42	0.405	1	1	del_1	repeat
1664	HCT116	hypoxia	HCT116_low_clone1	chr14	65860270	DEL	3.83	G	-	24	0.458	0.958	1	del_1	repeat
1665	DLD1	mock	DLD1_high_clone4	chr14	65899584	DEL	6.06	T	-	26	0.615	0.958	1	del_1	repeat
1666	HCT116	hypoxia	HCT116_low_clone2	chr14	66827586	DEL	3.79	T	-	31	0.548	0.952	1	del_1	repeat
1667	HCT116	hypoxia	HCT116_low_clone1	chr14	66829541	DEL	4.28	A	-	31	0.452	1	1	del_1	repeat
1668	HCT116	hypoxia	HCT116_low_clone2	chr14	67204273	DEL	4.28	A	-	31	0.581	0.952	1	del_1	repeat
1669	DLD1	hypoxia	DLD1_low_clone2	chr14	67539678	DEL	3.15	T	-	29	0.414	0.931	1	del_1	repeat
1670	DLD1	mock	DLD1_high_clone3	chr14	67720427	DEL	4.16	A	-	34	0.412	1	1	del_1	repeat
1671	HCT116	hypoxia	HCT116_low_clone2	chr14	68016172	DEL	3.39	A	-	15	0.533	1	1	del_1	no_repeat
1672	HCT116	hypoxia	HCT116_low_clone1	chr14	68768826	DEL	4.7	C	-	27	0.444	0.966	1	del_1	repeat
1673	HCT116	hypoxia	HCT116_low_clone2	chr14	68808573	DEL	6.68	A	-	41	0.463	0.974	1	del_1	repeat
1674	HCT116	mock	HCT116_high_clone2	chr14	68830653	DEL	4.53	T	-	34	0.382	1	1	del_1	repeat
1675	HCT116	hypoxia	HCT116_low_clone2	chr14	68931720	DEL	4.88	A	-	29	0.517	1	1	del_1	repeat
1676	HCT116	hypoxia	HCT116_low_clone1	chr14	69129928	DEL	3.64	T	-	36	0.389	0.957	1	del_1	repeat
1677	HCT116	mock	HCT116_high_clone2	chr14	70060321	DEL	3.46	C	-	21	0.619	0.938	1	del_1	repeat
1678	HCT116	hypoxia	HCT116_low_clone1	chr14	70970207	DEL	4.47	A	-	27	0.556	0.947	1	del_1	repeat
1679	DLD1	hypoxia	DLD1_low_clone1	chr14	71595747	DEL	4.15	T	-	33	0.455	0.958	1	del_1	repeat
1680	HCT116	hypoxia	HCT116_low_clone1	chr14	72863019	DEL	6.06	A	-	14	0.857	1	1	del_1	repeat
1681	HCT116	mock	HCT116_high_clone1	chr14	72940292	DEL	5.9	C	-	22	0.5	1	1	del_1	repeat
1682	HCT116	hypoxia	HCT116_low_clone1	chr14	73092119	DEL	4.16	A	-	22	0.5	0.933	1	del_1	repeat
1683	HCT116	mock	HCT116_high_clone2	chr14	73357065	DEL	4.24	A	-	33	0.455	0.939	1	del_1	repeat
1684	HCT116	hypoxia	HCT116_low_clone2	chr14	74121075	DEL	5	A	-	22	0.636	0.96	1	del_1	repeat
1685	DLD1	hypoxia	DLD1_low_clone2	chr14	75260855	DEL	6	A	-	13	0.615	1	1	del_1	repeat
1686	HCT116	hypoxia	HCT116_low_clone1	chr14	76511099	DEL	4.25	T	-	24	0.417	0.964	1	del_1	repeat
1687	HCT116	mock	HCT116_high_clone1	chr14	76792630	DEL	3.31	A	-	24	0.583	0.941	1	del_1	repeat
1688	HCT116_chr3	hypoxia	HCT116_chr3_low_clone2	chr14	78317501	DEL	4	A	-	15	0.467	1	1	del_1	repeat
1689	HCT116	hypoxia	HCT116_low_clone2	chr14	78589177	DEL	4.75	T	-	30	0.6	1	1	del_1	repeat
1690	DLD1	mock	DLD1_high_clone2	chr14	79199452	DEL	3.7	A	-	34	0.412	1	1	del_1	repeat
1691	DLD1	mock	DLD1_high_clone4	chr14	80094340	DEL	4.33	A	-	26	0.423	0.963	1	del_1	repeat
1692	HCT116	mock	HCT116_high_clone2	chr14	81391451	DEL	5.59	G	-	17	0.765	1	1	del_1	repeat
1693	DLD1	hypoxia	DLD1_low_clone3	chr14	82913393	DEL	4.98	A	-	27	0.593	0.96	1	del_1	repeat
1694	DLD1	mock	DLD1_high_clone3	chr14	84716331	DEL	4.39	A	-	19	0.526	1	1	del_1	repeat
1695	HCT116	mock	HCT116_high_clone2	chr14	85111988	DEL	5.47	C	-	23	0.609	1	1	del_1	repeat
1696	DLD1	mock	DLD1_high_clone5	chr14	86144940	DEL	3.31	T	-	18	0.389	0.962	1	del_1	repeat
1697	DLD1	mock	DLD1_high_clone1	chr14	86547727	DEL	4.44	T	-	27	0.556	1	1	del_1	repeat
1698	HCT116	hypoxia	HCT116_low_clone1	chr14	87786377	DEL	3.78	AC	-	21	0.429	1	2	del_1-10	repeat
1699	HCT116	hypoxia	HCT116_low_clone2	chr14	87896924	DEL	5.3	T	-	12	0.667	0.963	1	del_1	repeat
1700	HCT116	hypoxia	HCT116_low_clone2	chr14	90061295	DEL	4.21	G	-	34	0.412	0.964	1	del_1	repeat
1701	HCT116	hypoxia	HCT116_low_clone1	chr14	90409870	DEL	4.88	C	-	33	0.424	0.968	1	del_1	repeat
1702	HCT116	hypoxia	HCT116_low_clone2	chr14	90666838	DEL	3.26	T	-	26	0.308	1	1	del_1	repeat
1703	DLD1	hypoxia	DLD1_low_clone3	chr14	91361247	DEL	5.67	A	-	31	0.548	1	1	del_1	repeat
1704	DLD1	mock	DLD1_high_clone4	chr14	91655527	DEL	4.95	A	-	23	0.478	0.967	1	del_1	repeat
1705	DLD1	mock	DLD1_high_clone2	chr14	91856815	DEL	6.14	T	-	31	0.581	1	1	del_1	repeat
1706	HCT116	mock	HCT116_high_clone1	chr14	93204454	DEL	6.39	T	-	29	0.655	0.955	1	del_1	repeat
1707	HCT116	mock	HCT116_high_clone1	chr14	93990650	DEL	4.1	G	-	31	0.419	0.972	1	del_1	repeat
1708	DLD1	mock	DLD1_high_clone5	chr14	94712812	DEL	6.46	A	-	36	0.583	0.944	1	del_1	repeat
1709	HCT116	hypoxia	HCT116_low_clone2	chr14	94904268	DEL	4.74	G	-	26	0.462	1	1	del_1	repeat
1710	DLD1	mock	DLD1_high_clone3	chr14	95236300	DEL	7.79	G	-	31	0.645	0.966	1	del_1	repeat
1711	DLD1	hypoxia	DLD1_low_clone2	chr14	95414937	DEL	4.67	A	-	33	0.485	0.969	1	del_1	repeat
1712	HCT116	hypoxia	HCT116_low_clone1	chr14	95821651	DEL	4.48	G	-	24	0.458	1	1	del_1	repeat
1713	HCT116	mock	HCT116_high_clone2	chr14	95876824	DEL	3.66	TC	-	30	0.367	0.967	2	del_1-10	repeat
1714	HCT116	mock	HCT116_high_clone2	chr14	96006608	DEL	3.29	A	-	17	0.471	0.947	1	del_1	repeat
1715	HCT116	hypoxia	HCT116_low_clone1	chr14	96131662	DEL	3.21	T	-	25	0.32	1	1	del_1	repeat
1716	HCT116	mock	HCT116_high_clone2	chr14	96242740	DEL	9.28	C	-	40	0.6	1	1	del_1	repeat
1717	DLD1	hypoxia	DLD1_low_clone1	chr14	96328209	DEL	4.83	T	-	24	0.5	1	1	del_1	repeat
1718	HCT116_chr3	hypoxia	HCT116_chr3_low_clone2	chr14	96973331	DEL	5.25	A	-	23	0.522	1	1	del_1	repeat
1719	DLD1	mock	DLD1_high_clone4	chr14	97265825	DEL	4.25	A	-	25	0.48	1	1	del_1	repeat
1720	DLD1	hypoxia	DLD1_low_clone3	chr14	97935505	DEL	3.74	T	-	27	0.407	0.962	1	del_1	repeat
1721	HCT116	hypoxia	HCT116_low_clone2	chr14	98224417	DEL	4.71	T	-	18	0.556	1	1	del_1	repeat
1722	HCT116	mock	HCT116_high_clone1	chr14	98502276	DEL	3.7	C	-	34	0.441	1	1	del_1	repeat
1723	HCT116	mock	HCT116_high_clone1	chr14	98774558	DEL	5.24	T	-	20	0.6	0.957	1	del_1	repeat
1724	HCT116	hypoxia	HCT116_low_clone1	chr14	100512058	DEL	4.19	T	-	23	0.391	0.97	1	del_1	repeat
1725	HCT116	hypoxia	HCT116_low_clone2	chr14	101001987	DEL	4.88	T	-	29	0.517	0.958	1	del_1	repeat
1726	DLD1	mock	DLD1_high_clone1	chr14	101094748	DEL	7.39	A	-	23	0.609	1	1	del_1	repeat
1727	HCT116	hypoxia	HCT116_low_clone2	chr14	101763795	DEL	6.65	T	-	24	0.5	0.977	1	del_1	no_repeat
1728	HCT116	hypoxia	HCT116_low_clone1	chr14	101801704	DEL	7.09	A	-	25	0.68	1	1	del_1	repeat
1729	DLD1	hypoxia	DLD1_low_clone2	chr14	101939745	DEL	4.46	A	-	33	0.424	0.971	1	del_1	repeat
1730	HCT116_chr3	mock	HCT116_chr3_high_clone2	chr14	102324542	DEL	6.49	A	-	30	0.633	0.943	1	del_1	repeat
1731	HCT116	mock	HCT116_high_clone1	chr14	102388309	DEL	3.92	A	-	30	0.433	0.958	1	del_1	repeat
1732	HCT116	mock	HCT116_high_clone2	chr14	103119765	DEL	4.28	AG	-	32	0.438	1	2	del_1-10	repeat
1733	DLD1	hypoxia	DLD1_low_clone2	chr14	103264450	DEL	8.35	T	-	31	0.677	0.966	1	del_1	repeat
1734	HCT116	mock	HCT116_high_clone1	chr14	103381188	DEL	4.86	T	-	32	0.438	1	1	del_1	repeat
1735	HCT116	mock	HCT116_high_clone1	chr14	103645309	DEL	4.85	T	-	28	0.429	0.953	1	del_1	repeat
1736	HCT116	hypoxia	HCT116_low_clone2	chr14	104875768	DEL	5.45	G	-	34	0.529	0.962	1	del_1	repeat
1737	HCT116	mock	HCT116_high_clone1	chr14	104894267	DEL	5.08	C	-	29	0.448	0.968	1	del_1	repeat
1738	HCT116	mock	HCT116_high_clone1	chr14	105387786	DEL	6.7	G	-	33	0.545	0.97	1	del_1	repeat
1739	HCT116	hypoxia	HCT116_low_clone1	chr14	105476596	DEL	5.91	C	-	35	0.629	0.96	1	del_1	repeat
1740	HCT116	mock	HCT116_high_clone1	chr14	106136295	DEL	3.19	T	-	37	0.405	1	1	del_1	repeat
1741	HCT116	hypoxia	HCT116_low_clone1	chr14	106260812	DEL	6.01	A	-	35	0.4	0.971	1	del_1	repeat
1742	DLD1	mock	DLD1_high_clone3	chr14	106871595	DEL	3.6	A	-	28	0.393	0.958	1	del_1	repeat
1743	HCT116	mock	HCT116_high_clone2	chr15	22884296	DEL	5.56	A	-	45	0.4	1	1	del_1	repeat
1744	HCT116	mock	HCT116_high_clone1	chr15	23007389	DEL	3.47	A	-	29	0.483	0.952	1	del_1	repeat
1745	HCT116	mock	HCT116_high_clone2	chr15	23709501	DEL	6.61	C	-	20	0.7	1	1	del_1	repeat
1746	HCT116	mock	HCT116_high_clone2	chr15	23783393	DEL	4.66	T	-	18	0.5	1	1	del_1	repeat
1747	HCT116	mock	HCT116_high_clone2	chr15	23824705	DEL	5.31	T	-	19	0.579	1	1	del_1	repeat
1748	DLD1	mock	DLD1_high_clone1	chr15	24326254	DEL	3.99	G	-	26	0.538	1	1	del_1	repeat
1749	HCT116	mock	HCT116_high_clone2	chr15	24736428	DEL	4.1	T	-	24	0.542	1	1	del_1	repeat
1750	HCT116	mock	HCT116_high_clone2	chr15	24840640	DEL	5.14	C	-	40	0.45	1	1	del_1	repeat
1751	HCT116	mock	HCT116_high_clone2	chr15	25176077	DEL	3.57	C	-	31	0.355	0.963	1	del_1	repeat
1752	HCT116	mock	HCT116_high_clone1	chr15	26177847	DEL	5.58	T	-	27	0.556	0.969	1	del_1	repeat
1753	DLD1	mock	DLD1_high_clone3	chr15	26505118	DEL	3.44	T	-	23	0.609	1	1	del_1	repeat
1754	DLD1	mock	DLD1_high_clone1	chr15	26654141	DEL	5.79	T	-	32	0.5	0.968	1	del_1	repeat
1755	DLD1	hypoxia	DLD1_low_clone3	chr15	26816798	DEL	4.78	A	-	30	0.5	0.958	1	del_1	repeat
1756	DLD1	mock	DLD1_high_clone4	chr15	26995485	DEL	3.36	T	-	17	0.588	0.95	1	del_1	repeat
1757	HCT116_chr3	mock	HCT116_chr3_high_clone2	chr15	27085252	DEL	3.31	T	-	24	0.333	1	1	del_1	repeat
1758	HCT116	mock	HCT116_high_clone2	chr15	27319067	DEL	4.15	A	-	22	0.409	0.966	1	del_1	repeat
1759	HCT116	mock	HCT116_high_clone1	chr15	28000765	DEL	7.35	A	-	31	0.613	0.967	1	del_1	repeat
1760	HCT116	mock	HCT116_high_clone1	chr15	29110578	DEL	4.64	C	-	34	0.441	1	1	del_1	repeat
1761	HCT116	mock	HCT116_high_clone2	chr15	29229481	DEL	3.44	T	-	33	0.394	0.939	1	del_1	repeat
1762	HCT116	mock	HCT116_high_clone2	chr15	30095249	DEL	3.57	T	-	18	0.556	1	1	del_1	repeat
1763	HCT116	hypoxia	HCT116_low_clone2	chr15	30298075	DEL	3.74	A	-	25	0.56	1	1	del_1	repeat
1764	DLD1	mock	DLD1_high_clone3	chr15	31059572	DEL	4.46	T	-	23	0.522	0.958	1	del_1	repeat
1765	HCT116	hypoxia	HCT116_low_clone2	chr15	32240596	DEL	3.89	T	-	17	0.529	1	1	del_1	repeat
1766	DLD1	mock	DLD1_high_clone2	chr15	32377722	DEL	4.01	A	-	33	0.364	1	1	del_1	repeat
1767	DLD1	mock	DLD1_high_clone1	chr15	32490841	DEL	4.16	T	-	17	0.471	0.964	1	del_1	repeat
1768	HCT116	hypoxia	HCT116_low_clone1	chr15	32501790	DEL	3.56	T	-	32	0.344	1	1	del_1	repeat
1769	HCT116	mock	HCT116_high_clone1	chr15	34561694	DEL	4.1	T	-	37	0.378	1	1	del_1	repeat
1770	HCT116	mock	HCT116_high_clone1	chr15	34869607	DEL	4.21	A	-	26	0.462	1	1	del_1	repeat
1771	DLD1	hypoxia	DLD1_low_clone1	chr15	35453988	DEL	5.28	T	-	30	0.567	0.933	1	del_1	repeat
1772	HCT116	hypoxia	HCT116_low_clone1	chr15	35623722	DEL	3.21	T	-	24	0.542	0.933	1	del_1	repeat
1773	HCT116	mock	HCT116_high_clone1	chr15	36115246	DEL	3.25	A	-	24	0.5	1	1	del_1	repeat
1774	HCT116	mock	HCT116_high_clone2	chr15	36260179	DEL	3.2	T	-	26	0.423	1	1	del_1	repeat
1775	HCT116	mock	HCT116_high_clone1	chr15	36517649	DEL	3.76	A	-	19	0.421	0.963	1	del_1	repeat
1776	DLD1	mock	DLD1_high_clone4	chr15	36586774	DEL	5.19	A	-	31	0.613	1	1	del_1	repeat
1777	HCT116	hypoxia	HCT116_low_clone2	chr15	37227839	DEL	3.49	T	-	21	0.476	1	1	del_1	repeat
1778	HCT116	mock	HCT116_high_clone2	chr15	37821579	DEL	3.69	A	-	34	0.441	0.933	1	del_1	repeat
1779	HCT116	mock	HCT116_high_clone2	chr15	39732019	DEL	3.18	G	-	26	0.5	0.933	1	del_1	repeat
1780	DLD1	mock	DLD1_high_clone2	chr15	39950094	DEL	3.22	A	-	39	0.359	0.955	1	del_1	repeat
1781	DLD1	mock	DLD1_high_clone1	chr15	40572079	DEL	3.93	A	-	32	0.375	0.964	1	del_1	repeat
1782	DLD1	mock	DLD1_high_clone3	chr15	40656432	DEL	4.03	A	-	47	0.404	0.962	1	del_1	repeat
1783	HCT116	mock	HCT116_high_clone2	chr15	40736861	DEL	4.04	T	-	31	0.452	0.944	1	del_1	repeat
1784	HCT116	mock	HCT116_high_clone2	chr15	41066217	DEL	3.72	C	-	40	0.575	0.941	1	del_1	repeat
1785	DLD1	mock	DLD1_high_clone5	chr15	41746798	DEL	3.66	T	-	23	0.522	0.931	1	del_1	repeat
1786	HCT116	mock	HCT116_high_clone1	chr15	41953371	DEL	3.64	T	-	33	0.273	1	1	del_1	repeat
1787	HCT116	hypoxia	HCT116_low_clone1	chr15	42027367	DEL	4.16	C	-	24	0.417	1	1	del_1	repeat
1788	HCT116	hypoxia	HCT116_low_clone1	chr15	42079488	DEL	7.72	C	-	33	0.606	1	1	del_1	repeat
1789	HCT116	mock	HCT116_high_clone1	chr15	42207622	DEL	7.19	A	-	33	0.576	0.967	1	del_1	repeat
1790	DLD1	mock	DLD1_high_clone1	chr15	42862508	DEL	4.44	A	-	36	0.444	0.963	1	del_1	repeat
1791	HCT116	mock	HCT116_high_clone1	chr15	43159088	DEL	3.95	T	-	26	0.385	0.966	1	del_1	repeat
1792	HCT116	mock	HCT116_high_clone2	chr15	43406451	DEL	6.78	T	-	29	0.552	1	1	del_1	repeat
1793	HCT116	hypoxia	HCT116_low_clone2	chr15	43982735	DEL	4.06	T	-	27	0.63	0.941	1	del_1	repeat
1794	HCT116	mock	HCT116_high_clone2	chr15	44133235	DEL	4.67	A	-	28	0.714	0.941	1	del_1	repeat
1795	HCT116	mock	HCT116_high_clone1	chr15	44417357	DEL	7.28	A	-	31	0.645	0.963	1	del_1	repeat
1796	HCT116	hypoxia	HCT116_low_clone2	chr15	44831934	DEL	3.45	A	-	26	0.346	1	1	del_1	repeat
1797	HCT116	mock	HCT116_high_clone2	chr15	45249452	DEL	6.61	A	-	34	0.559	0.974	1	del_1	repeat
1798	DLD1	mock	DLD1_high_clone5	chr15	45317585	DEL	4.43	A	-	20	0.5	1	1	del_1	repeat
1799	HCT116	mock	HCT116_high_clone2	chr15	45524301	DEL	7.24	A	-	33	0.576	0.947	1	del_1	repeat
1800	HCT116	mock	HCT116_high_clone2	chr15	46744019	DEL	3.18	A	-	26	0.5	0.933	1	del_1	repeat
1801	DLD1	mock	DLD1_high_clone2	chr15	48020692	DEL	4.03	A	-	32	0.5	0.938	1	del_1	repeat
1802	HCT116	hypoxia	HCT116_low_clone2	chr15	48129125	DEL	3.45	T	-	11	0.455	0.967	1	del_1	repeat
1803	HCT116	mock	HCT116_high_clone2	chr15	48437089	DEL	3.49	A	-	17	0.647	0.938	1	del_1	repeat
1804	HCT116	mock	HCT116_high_clone1	chr15	48520940	DEL	4.67	C	-	31	0.548	0.96	1	del_1	repeat
1805	HCT116	hypoxia	HCT116_low_clone2	chr15	48536347	DEL	5.16	C	-	11	0.818	0.944	1	del_1	repeat
1806	HCT116	mock	HCT116_high_clone2	chr15	48645235	DEL	5.04	T	-	28	0.571	0.931	1	del_1	repeat
1807	DLD1	hypoxia	DLD1_low_clone2	chr15	48709691	DEL	3.71	A	-	25	0.44	0.955	1	del_1	repeat
1808	HCT116	mock	HCT116_high_clone2	chr15	49088095	DEL	6.2	A	-	36	0.556	1	1	del_1	repeat
1809	HCT116	mock	HCT116_high_clone1	chr15	50596754	DEL	4.21	T	-	31	0.452	0.957	1	del_1	repeat
1810	HCT116	mock	HCT116_high_clone2	chr15	50620768	DEL	5.24	A	-	25	0.6	0.963	1	del_1	repeat
1811	HCT116	mock	HCT116_high_clone1	chr15	50687883	DEL	4.73	T	-	38	0.421	0.956	1	del_1	repeat
1812	HCT116	mock	HCT116_high_clone1	chr15	51317274	DEL	3.69	T	-	35	0.429	0.933	1	del_1	repeat
1813	HCT116	hypoxia	HCT116_low_clone1	chr15	51560255	DEL	4.95	A	-	22	0.545	1	1	del_1	repeat
1814	HCT116	mock	HCT116_high_clone1	chr15	51580799	DEL	4.94	A	-	25	0.52	0.939	1	del_1	repeat
1815	HCT116	hypoxia	HCT116_low_clone1	chr15	51877062	DEL	5.45	A	-	29	0.517	0.962	1	del_1	repeat
1816	TK6	mock	TK6_high_clone3	chr15	52299373	DEL	5.64	TGT	-	21	0.524	1	3	del_1-10	repeat
1817	DLD1	mock	DLD1_high_clone4	chr15	52359759	DEL	3.35	A	-	33	0.424	1	1	del_1	repeat
1818	HCT116	mock	HCT116_high_clone1	chr15	52525563	DEL	6.06	T	-	39	0.538	0.962	1	del_1	repeat
1819	HCT116	mock	HCT116_high_clone1	chr15	52591397	DEL	5.05	T	-	19	0.579	1	1	del_1	repeat
1820	DLD1	mock	DLD1_high_clone3	chr15	52815715	DEL	5.52	A	-	20	0.6	1	1	del_1	repeat
1821	DLD1	mock	DLD1_high_clone5	chr15	53584494	DEL	3.17	A	-	28	0.429	0.96	1	del_1	repeat
1822	HCT116	hypoxia	HCT116_low_clone1	chr15	53593872	DEL	5.26	A	-	12	0.75	1	1	del_1	repeat
1823	HCT116	mock	HCT116_high_clone2	chr15	54375889	DEL	4.53	T	-	26	0.5	1	1	del_1	repeat
1824	HCT116	hypoxia	HCT116_low_clone1	chr15	54673104	DEL	3.85	A	-	13	0.462	0.968	1	del_1	repeat
1825	HCT116	hypoxia	HCT116_low_clone2	chr15	55329723	DEL	4.67	T	-	17	0.529	1	1	del_1	repeat
1826	DLD1	mock	DLD1_high_clone4	chr15	56090796	DEL	3.69	A	-	19	0.684	1	1	del_1	repeat
1827	DLD1	mock	DLD1_high_clone5	chr15	57010420	DEL	3.37	A	-	29	0.414	0.943	1	del_1	repeat
1828	HCT116	mock	HCT116_high_clone1	chr15	57143533	DEL	5.19	A	-	40	0.425	1	1	del_1	repeat
1829	DLD1	mock	DLD1_high_clone5	chr15	57433391	DEL	3.72	A	-	27	0.407	1	1	del_1	repeat
1830	HCT116	hypoxia	HCT116_low_clone1	chr15	58758467	DEL	3.67	C	-	16	0.438	1	1	del_1	repeat
1831	HCT116	mock	HCT116_high_clone2	chr15	58918194	DEL	3.67	A	-	30	0.467	0.941	1	del_1	repeat
1832	HCT116	mock	HCT116_high_clone1	chr15	60301430	DEL	4.57	A	-	34	0.441	0.962	1	del_1	repeat
1833	HCT116	hypoxia	HCT116_low_clone2	chr15	60381371	DEL	3.95	G	-	17	0.412	0.97	1	del_1	repeat
1834	HCT116_chr3	mock	HCT116_chr3_high_clone1	chr15	61651492	DEL	5.17	T	-	31	0.516	0.963	1	del_1	repeat
1835	DLD1	mock	DLD1_high_clone4	chr15	62174712	DEL	5.45	A	-	28	0.536	0.962	1	del_1	repeat
1836	HCT116	mock	HCT116_high_clone2	chr15	62835211	DEL	6.48	C	-	28	0.5	0.974	1	del_1	repeat
1837	HCT116	mock	HCT116_high_clone1	chr15	63907851	DEL	4.1	C	-	31	0.419	0.972	1	del_1	repeat
1838	HCT116	hypoxia	HCT116_low_clone2	chr15	63992201	DEL	5.19	T	-	26	0.423	1	1	del_1	repeat
1839	DLD1	mock	DLD1_high_clone2	chr15	64146784	DEL	4.99	T	-	43	0.465	0.963	1	del_1	repeat
1840	DLD1	mock	DLD1_high_clone4	chr15	64351997	DEL	4.53	A	-	26	0.5	1	1	del_1	repeat
1841	HCT116	hypoxia	HCT116_low_clone2	chr15	64579933	DEL	3.71	A	-	36	0.444	0.938	1	del_1	repeat
1842	HCT116	mock	HCT116_high_clone2	chr15	64647711	DEL	4.5	A	-	22	0.455	1	1	del_1	repeat
1843	HCT116	hypoxia	HCT116_low_clone2	chr15	64687468	DEL	3.71	T	-	30	0.4	0.972	1	del_1	repeat
1844	DLD1	mock	DLD1_high_clone3	chr15	65373092	DEL	4.07	A	-	30	0.4	0.967	1	del_1	repeat
1845	DLD1	mock	DLD1_high_clone5	chr15	66204823	DEL	5.02	T	-	26	0.577	0.943	1	del_1	repeat
1846	HCT116	hypoxia	HCT116_low_clone1	chr15	66469775	DEL	5.31	A	-	19	0.579	0.962	1	del_1	repeat
1847	DLD1	mock	DLD1_high_clone1	chr15	66797296	DEL	4.02	T	-	26	0.538	0.947	1	del_1	repeat
1848	HCT116	mock	HCT116_high_clone1	chr15	66806173	DEL	3.68	C	-	27	0.407	0.958	1	del_1	repeat
1849	DLD1	hypoxia	DLD1_low_clone3	chr15	67207019	DEL	6.5	A	-	25	0.52	0.974	1	del_1	repeat
1850	HCT116	hypoxia	HCT116_low_clone2	chr15	67410652	DEL	3.56	G	-	25	0.36	1	1	del_1	repeat
1851	DLD1	mock	DLD1_high_clone3	chr15	67794887	DEL	6.15	A	-	22	0.591	0.966	1	del_1	repeat
1852	DLD1	mock	DLD1_high_clone5	chr15	67876433	DEL	3.25	T	-	16	0.375	1	1	del_1	repeat
1853	HCT116	hypoxia	HCT116_low_clone2	chr15	67975711	DEL	4.54	T	-	30	0.467	0.971	1	del_1	repeat
1854	HCT116	mock	HCT116_high_clone1	chr15	68190981	DEL	4.49	T	-	27	0.519	1	1	del_1	repeat
1855	HCT116	mock	HCT116_high_clone1	chr15	68209163	DEL	4.42	C	-	37	0.459	0.958	1	del_1	repeat
1856	DLD1	hypoxia	DLD1_low_clone3	chr15	68259472	DEL	4.42	T	-	39	0.538	0.947	1	del_1	repeat
1857	DLD1	mock	DLD1_high_clone4	chr15	68535381	DEL	3.36	T	-	20	0.4	1	1	del_1	repeat
1858	DLD1	mock	DLD1_high_clone3	chr15	69109162	DEL	5.63	T	-	25	0.52	0.967	1	del_1	repeat
1859	DLD1	mock	DLD1_high_clone3	chr15	69525095	DEL	3.91	T	-	29	0.552	0.952	1	del_1	repeat
1860	HCT116	hypoxia	HCT116_low_clone1	chr15	69776324	DEL	3.26	T	-	24	0.458	1	1	del_1	repeat
1861	DLD1	mock	DLD1_high_clone4	chr15	69936432	DEL	4.26	A	-	18	0.5	1	1	del_1	repeat
1862	HCT116	mock	HCT116_high_clone2	chr15	70104827	DEL	6.77	T	-	22	0.591	1	1	del_1	repeat
1863	HCT116	mock	HCT116_high_clone2	chr15	70108640	DEL	4.88	C	-	29	0.517	0.958	1	del_1	repeat
1864	HCT116	hypoxia	HCT116_low_clone1	chr15	70375872	DEL	5.09	A	-	27	0.481	0.947	1	del_1	repeat
1865	HCT116	hypoxia	HCT116_low_clone2	chr15	70385495	DEL	5.31	G	-	38	0.447	1	1	del_1	repeat
1866	DLD1	mock	DLD1_high_clone5	chr15	70484550	DEL	3.75	C	-	24	0.375	1	1	del_1	repeat
1867	DLD1	mock	DLD1_high_clone5	chr15	70753806	DEL	3.76	T	-	22	0.545	0.931	1	del_1	repeat
1868	DLD1	mock	DLD1_high_clone2	chr15	71157282	DEL	5.17	A	-	34	0.441	0.968	1	del_1	repeat
1869	DLD1	hypoxia	DLD1_low_clone2	chr15	71182054	DEL	4.5	T	-	31	0.419	0.967	1	del_1	repeat
1870	HCT116	mock	HCT116_high_clone2	chr15	71260407	DEL	5.54	T	-	32	0.562	1	1	del_1	repeat
1871	HCT116	mock	HCT116_high_clone1	chr15	71412734	DEL	5.28	C	-	24	0.583	0.958	1	del_1	repeat
1872	DLD1	mock	DLD1_high_clone3	chr15	71413517	DEL	3.29	T	-	33	0.515	0.95	1	del_1	repeat
1873	HCT116	mock	HCT116_high_clone1	chr15	72495382	DEL	3.85	A	-	26	0.423	0.949	1	del_1	repeat
1874	DLD1	mock	DLD1_high_clone4	chr15	73094066	DEL	4.65	T	-	24	0.583	0.947	1	del_1	repeat
1875	HCT116	mock	HCT116_high_clone1	chr15	73112907	DEL	4.26	T	-	19	0.526	0.955	1	del_1	repeat
1876	HCT116	mock	HCT116_high_clone2	chr15	73353004	DEL	3.21	GATG	-	44	0.523	0.938	4	del_1-10	repeat
1877	HCT116	mock	HCT116_high_clone1	chr15	75083023	DEL	5.75	C	-	28	0.464	1	1	del_1	repeat
1878	HCT116	mock	HCT116_high_clone2	chr15	75241667	DEL	6.07	T	-	29	0.517	0.967	1	del_1	repeat
1879	HCT116	hypoxia	HCT116_low_clone1	chr15	75514671	DEL	5.41	TG	-	36	0.472	0.966	2	del_1-10	repeat
1880	DLD1	mock	DLD1_high_clone4	chr15	76733388	DEL	3.33	A	-	19	0.368	1	1	del_1	repeat
1881	HCT116	mock	HCT116_high_clone1	chr15	76766509	DEL	4.48	T	-	31	0.613	0.933	1	del_1	repeat
1882	DLD1	mock	DLD1_high_clone1	chr15	77076248	DEL	4.08	T	-	30	0.4	1	1	del_1	repeat
1883	HCT116	mock	HCT116_high_clone1	chr15	77241178	DEL	3.26	T	-	24	0.458	0.947	1	del_1	repeat
1884	HCT116	mock	HCT116_high_clone1	chr15	78610765	DEL	5.33	A	-	32	0.438	0.977	1	del_1	repeat
1885	HCT116	hypoxia	HCT116_low_clone2	chr15	79261772	DEL	4	G	-	19	0.526	0.963	1	del_1	repeat
1886	HCT116	mock	HCT116_high_clone1	chr15	79900786	DEL	3.83	T	-	16	0.438	0.966	1	del_1	repeat
1887	HCT116	hypoxia	HCT116_low_clone1	chr15	80140628	DEL	3.95	A	-	26	0.385	1	1	del_1	repeat
1888	HCT116	hypoxia	HCT116_low_clone1	chr15	81633055	DEL	4.79	TG	-	24	0.458	0.967	2	del_1-10	repeat
1889	DLD1	hypoxia	DLD1_low_clone2	chr15	81694181	DEL	5.69	A	-	23	0.565	1	1	del_1	repeat
1890	HCT116	hypoxia	HCT116_low_clone1	chr15	82570607	DEL	4.35	G	-	30	0.6	0.95	1	del_1	repeat
1891	HCT116	mock	HCT116_high_clone1	chr15	83626165	DEL	4.49	T	-	22	0.682	0.95	1	del_1	repeat
1892	HCT116	mock	HCT116_high_clone1	chr15	84169206	DEL	3.29	G	-	55	0.291	0.974	1	del_1	repeat
1893	HCT116	hypoxia	HCT116_low_clone2	chr15	85040144	DEL	4.25	A	-	24	0.542	0.96	1	del_1	repeat
1894	DLD1	mock	DLD1_high_clone3	chr15	85277160	DEL	5.22	A	-	29	0.483	0.971	1	del_1	repeat
1895	HCT116	mock	HCT116_high_clone1	chr15	86579319	DEL	3.43	A	-	23	0.435	0.955	1	del_1	repeat
1896	HCT116	hypoxia	HCT116_low_clone2	chr15	87172490	DEL	3.61	CAAA	-	10	0.7	1	4	del_1-10	no_repeat
1897	HCT116_chr3	hypoxia	HCT116_chr3_low_clone2	chr15	87530937	DEL	3.39	A	-	18	0.611	0.941	1	del_1	repeat
1898	HCT116	mock	HCT116_high_clone1	chr15	87712309	DEL	4.78	A	-	30	0.567	1	1	del_1	repeat
1899	DLD1	mock	DLD1_high_clone5	chr15	88084121	DEL	3.88	T	-	19	0.474	1	1	del_1	repeat
1900	HCT116	mock	HCT116_high_clone2	chr15	88174362	DEL	4.34	A	-	28	0.5	1	1	del_1	repeat
1901	DLD1	mock	DLD1_high_clone4	chr15	88204335	DEL	3.94	A	-	32	0.625	0.941	1	del_1	repeat
1902	HCT116	mock	HCT116_high_clone2	chr15	89618198	DEL	4.1	A	-	30	0.433	0.972	1	del_1	repeat
1903	HCT116	mock	HCT116_high_clone1	chr15	90801233	DEL	4.45	T	-	32	0.406	1	1	del_1	repeat
1904	HCT116	hypoxia	HCT116_low_clone2	chr15	91925401	DEL	4.8	T	-	30	0.5	1	1	del_1	repeat
1905	HCT116	mock	HCT116_high_clone1	chr15	92912991	DEL	5.31	A	-	37	0.486	0.964	1	del_1	repeat
1906	HCT116	hypoxia	HCT116_low_clone2	chr15	93050710	DEL	5.78	C	-	29	0.448	1	1	del_1	repeat
1907	HCT116	mock	HCT116_high_clone2	chr15	93891049	DEL	5.02	A	-	21	0.571	0.957	1	del_1	repeat
1908	HCT116	hypoxia	HCT116_low_clone1	chr15	94661355	DEL	5.82	T	-	20	0.65	1	1	del_1	repeat
1909	HCT116	mock	HCT116_high_clone1	chr15	94760885	DEL	3.14	T	-	28	0.393	1	1	del_1	repeat
1910	DLD1	mock	DLD1_high_clone4	chr15	95675260	DEL	3.11	T	-	24	0.458	0.931	1	del_1	repeat
1911	HCT116	hypoxia	HCT116_low_clone1	chr15	95974762	DEL	4.14	A	-	14	0.714	0.944	1	del_1	repeat
1912	DLD1	hypoxia	DLD1_low_clone3	chr15	96034030	DEL	4.48	C	-	27	0.593	1	1	del_1	repeat
1913	HCT116	mock	HCT116_high_clone2	chr15	96795816	DEL	3.56	A	-	20	0.55	0.952	1	del_1	repeat
1914	HCT116	mock	HCT116_high_clone2	chr15	97437363	DEL	4.06	A	-	23	0.435	1	1	del_1	repeat
1915	DLD1	mock	DLD1_high_clone4	chr15	97796328	DEL	3.3	G	-	23	0.522	1	1	del_1	repeat
1916	DLD1	mock	DLD1_high_clone3	chr15	98147205	DEL	5.01	T	-	23	0.522	1	1	del_1	repeat
1917	HCT116	hypoxia	HCT116_low_clone2	chr15	98216299	DEL	3.96	A	-	24	0.458	1	1	del_1	repeat
1918	HCT116	hypoxia	HCT116_low_clone1	chr15	98425606	DEL	3.43	T	-	25	0.44	0.931	1	del_1	repeat
1919	DLD1	hypoxia	DLD1_low_clone1	chr15	98483349	DEL	4.9	A	-	40	0.575	1	1	del_1	repeat
1920	HCT116	mock	HCT116_high_clone1	chr15	98601080	DEL	6.96	A	-	40	0.6	0.946	1	del_1	repeat
1921	HCT116	hypoxia	HCT116_low_clone2	chr15	98848725	DEL	3.76	C	-	19	0.421	0.963	1	del_1	repeat
1922	HCT116	hypoxia	HCT116_low_clone1	chr15	98893012	DEL	3.47	A	-	29	0.517	0.952	1	del_1	repeat
1923	HCT116	hypoxia	HCT116_low_clone2	chr15	100060917	DEL	3.65	T	-	30	0.4	0.969	1	del_1	repeat
1924	HCT116	hypoxia	HCT116_low_clone1	chr15	100687452	DEL	4.11	A	-	34	0.5	1	1	del_1	repeat
1925	HCT116	mock	HCT116_high_clone2	chr15	100752187	DEL	4.68	A	-	24	0.625	1	1	del_1	repeat
1926	HCT116	hypoxia	HCT116_low_clone1	chr15	101025054	DEL	6.73	A	-	38	0.526	0.97	1	del_1	repeat
1927	HCT116	mock	HCT116_high_clone1	chr15	101185783	DEL	3.86	T	-	32	0.375	0.963	1	del_1	repeat
1928	HCT116	hypoxia	HCT116_low_clone2	chr15	101439182	DEL	3.83	G	-	26	0.346	0.97	1	del_1	repeat
1929	DLD1	mock	DLD1_high_clone4	chr15	101484122	DEL	3.28	A	-	19	0.316	1	1	del_1	repeat
1930	HCT116	hypoxia	HCT116_low_clone1	chr16	233002	DEL	9.18	A	-	16	1	0.952	1	del_1	repeat
1931	HCT116	hypoxia	HCT116_low_clone1	chr16	1024151	DEL	8.47	G	-	30	0.6	1	1	del_1	repeat
1932	HCT116	mock	HCT116_high_clone1	chr16	1280278	DEL	3.97	G	-	37	0.432	0.958	1	del_1	repeat
1933	HCT116	mock	HCT116_high_clone2	chr16	2124795	DEL	6.78	G	-	26	0.538	0.973	1	del_1	repeat
1934	HCT116	mock	HCT116_high_clone1	chr16	2208235	DEL	4.69	G	-	38	0.5	0.963	1	del_1	repeat
1935	HCT116	hypoxia	HCT116_low_clone2	chr16	2750422	DEL	3.61	A	-	33	0.333	0.968	1	del_1	repeat
1936	HCT116	hypoxia	HCT116_low_clone1	chr16	3085310	DEL	5.45	A	-	39	0.308	1	1	del_1	repeat
1937	HCT116	hypoxia	HCT116_low_clone2	chr16	3835358	DEL	6	A	-	27	0.519	1	1	del_1	repeat
1938	DLD1	mock	DLD1_high_clone1	chr16	4041193	DEL	4.9	T	-	25	0.48	1	1	del_1	repeat
1939	HCT116	hypoxia	HCT116_low_clone1	chr16	4430000	DEL	4.63	A	-	27	0.407	0.97	1	del_1	repeat
1940	DLD1	mock	DLD1_high_clone3	chr16	4969340	DEL	3.36	T	-	25	0.4	1	1	del_1	repeat
1941	HCT116	hypoxia	HCT116_low_clone2	chr16	5137904	DEL	7.13	G	-	34	0.559	0.97	1	del_1	repeat
1942	HCT116	hypoxia	HCT116_low_clone1	chr16	5798823	DEL	3.2	T	-	30	0.333	1	1	del_1	repeat
1943	DLD1	mock	DLD1_high_clone5	chr16	6395206	DEL	3.7	T	-	17	0.471	0.957	1	del_1	repeat
1944	HCT116	mock	HCT116_high_clone1	chr16	6928850	DEL	5.55	ACC	-	11	0.909	1	3	del_1-10	repeat
1945	DLD1	mock	DLD1_high_clone5	chr16	6968119	DEL	4.41	C	-	23	0.478	1	1	del_1	repeat
1946	HCT116	hypoxia	HCT116_low_clone1	chr16	7770462	DEL	3.62	T	-	27	0.556	1	1	del_1	repeat
1947	HCT116	mock	HCT116_high_clone2	chr16	8996127	DEL	4.44	C	-	35	0.514	0.963	1	del_1	repeat
1948	DLD1	mock	DLD1_high_clone5	chr16	9596112	DEL	5.01	A	-	26	0.577	0.955	1	del_1	repeat
1949	HCT116	hypoxia	HCT116_low_clone1	chr16	10401562	DEL	3.82	T	-	31	0.484	0.96	1	del_1	repeat
1950	DLD1	hypoxia	DLD1_low_clone3	chr16	10833899	DEL	3.4	TG	-	33	0.364	1	2	del_1-10	repeat
1951	HCT116	mock	HCT116_high_clone2	chr16	11025632	DEL	3.44	A	-	33	0.394	0.969	1	del_1	repeat
1952	HCT116	mock	HCT116_high_clone1	chr16	11537211	DEL	3.54	A	-	40	0.425	0.947	1	del_1	repeat
1953	HCT116	hypoxia	HCT116_low_clone1	chr16	11660790	DEL	3.62	AT	-	25	0.48	1	2	del_1-10	repeat
1954	HCT116	mock	HCT116_high_clone1	chr16	11733752	DEL	7.83	A	-	35	0.629	1	1	del_1	repeat
1955	HCT116	hypoxia	HCT116_low_clone2	chr16	12393268	DEL	4.36	T	-	24	0.333	0.978	1	del_1	repeat
1956	DLD1	hypoxia	DLD1_low_clone3	chr16	12927032	DEL	4.61	T	-	28	0.464	0.952	1	del_1	repeat
1957	DLD1	mock	DLD1_high_clone4	chr16	12967230	DEL	3.48	A	-	28	0.429	1	1	del_1	repeat
1958	HCT116	mock	HCT116_high_clone2	chr16	13440629	DEL	4.65	A	-	22	0.5	0.971	1	del_1	repeat
1959	HCT116	hypoxia	HCT116_low_clone2	chr16	14455785	DEL	6.54	C	-	26	0.577	1	1	del_1	repeat
1960	HCT116	mock	HCT116_high_clone1	chr16	15994685	DEL	6.38	A	-	35	0.543	1	1	del_1	repeat
1961	DLD1	mock	DLD1_high_clone3	chr16	16680203	DEL	3.78	A	-	21	0.429	1	1	del_1	repeat
1962	HCT116	hypoxia	HCT116_low_clone1	chr16	16786593	DEL	5.12	A	-	25	0.48	0.967	1	del_1	repeat
1963	DLD1	mock	DLD1_high_clone3	chr16	16786915	DEL	3.79	T	-	18	0.611	0.944	1	del_1	repeat
1964	HCT116	mock	HCT116_high_clone2	chr16	16800920	DEL	3.16	T	-	18	0.5	1	1	del_1	repeat
1965	HCT116	mock	HCT116_high_clone1	chr16	17337032	DEL	6.49	A	-	37	0.486	1	1	del_1	repeat
1966	DLD1	mock	DLD1_high_clone2	chr16	17548438	DEL	3.15	CTC	-	28	0.393	1	3	del_1-10	no_repeat
1967	HCT116	mock	HCT116_high_clone1	chr16	17590526	DEL	6.84	C	-	29	0.655	1	1	del_1	repeat
1968	DLD1	hypoxia	DLD1_low_clone3	chr16	19610065	DEL	7.64	A	-	26	0.654	0.967	1	del_1	repeat
1969	DLD1	hypoxia	DLD1_low_clone3	chr16	20497771	DEL	3.34	A	-	38	0.316	0.967	1	del_1	repeat
1970	HCT116	hypoxia	HCT116_low_clone2	chr16	21942966	DEL	4.05	A	-	21	0.571	0.96	1	del_1	repeat
1971	DLD1	mock	DLD1_high_clone3	chr16	22286100	DEL	4.06	A	-	24	0.375	1	1	del_1	repeat
1972	HCT116	mock	HCT116_high_clone2	chr16	22332569	DEL	4.52	A	-	23	0.478	0.962	1	del_1	repeat
1973	DLD1	hypoxia	DLD1_low_clone3	chr16	23086353	DEL	3.21	A	-	24	0.458	1	1	del_1	repeat
1974	HCT116	hypoxia	HCT116_low_clone2	chr16	23372801	DEL	4.38	T	-	16	0.75	1	1	del_1	repeat
1975	HCT116	hypoxia	HCT116_low_clone2	chr16	23784493	DEL	5.01	C	-	25	0.44	1	1	del_1	repeat
1976	HCT116	mock	HCT116_high_clone2	chr16	24461919	DEL	4.89	T	-	24	0.542	1	1	del_1	repeat
1977	HCT116	hypoxia	HCT116_low_clone2	chr16	24519284	DEL	3.54	T	-	26	0.385	0.971	1	del_1	repeat
1978	HCT116	mock	HCT116_high_clone2	chr16	25332002	DEL	6.46	C	-	22	0.682	1	1	del_1	repeat
1979	TK6	mock	TK6_high_clone3	chr16	26204777	DEL	4.7	GACTATA	-	15	0.6	1	7	del_1-10	no_repeat
1980	HCT116	mock	HCT116_high_clone2	chr16	26847516	DEL	5.08	T	-	26	0.538	0.958	1	del_1	repeat
1981	DLD1	mock	DLD1_high_clone5	chr16	27290769	DEL	3.69	C	-	19	0.579	0.952	1	del_1	repeat
1982	HCT116	mock	HCT116_high_clone1	chr16	27483959	DEL	5	A	-	33	0.515	0.957	1	del_1	repeat
1983	DLD1	mock	DLD1_high_clone4	chr16	27521832	DEL	3.85	T	-	30	0.333	0.97	1	del_1	repeat
1984	DLD1	hypoxia	DLD1_low_clone3	chr16	27527348	DEL	4.23	T	-	19	0.421	1	1	del_1	repeat
1985	DLD1	mock	DLD1_high_clone3	chr16	28956724	DEL	3.57	T	-	31	0.387	0.969	1	del_1	repeat
1986	HCT116	hypoxia	HCT116_low_clone1	chr16	29188824	DEL	4.92	T	-	26	0.423	1	1	del_1	repeat
1987	HCT116	hypoxia	HCT116_low_clone1	chr16	30474020	DEL	5.8	G	-	32	0.531	0.971	1	del_1	repeat
1988	HCT116	hypoxia	HCT116_low_clone2	chr16	30551859	DEL	4.6	A	-	36	0.583	0.95	1	del_1	repeat
1989	HCT116	mock	HCT116_high_clone1	chr16	30883358	DEL	5.24	T	-	30	0.567	0.955	1	del_1	repeat
1990	DLD1	hypoxia	DLD1_low_clone3	chr16	31002433	DEL	5.88	C	-	29	0.552	0.963	1	del_1	repeat
1991	HCT116	hypoxia	HCT116_low_clone1	chr16	31157075	DEL	5.71	T	-	27	0.481	1	1	del_1	repeat
1992	HCT116	hypoxia	HCT116_low_clone1	chr16	31302366	DEL	5.3	T	-	36	0.5	0.964	1	del_1	repeat
1993	HCT116	hypoxia	HCT116_low_clone1	chr16	31334392	DEL	5.8	T	-	27	0.481	0.978	1	del_1	repeat
1994	HCT116	mock	HCT116_high_clone1	chr16	31368341	DEL	3.28	A	-	24	0.5	0.952	1	del_1	repeat
1995	DLD1	hypoxia	DLD1_low_clone3	chr16	32004575	DEL	5.04	T	-	29	0.483	1	1	del_1	repeat
1996	HCT116	mock	HCT116_high_clone2	chr16	34130289	DEL	6.12	T	-	35	0.486	1	1	del_1	repeat
1997	DLD1	hypoxia	DLD1_low_clone3	chr16	34130725	DEL	5.32	A	-	37	0.405	1	1	del_1	repeat
1998	HCT116	mock	HCT116_high_clone1	chr16	34218131	DEL	4.57	G	-	17	0.471	0.97	1	del_1	repeat
1999	DLD1	mock	DLD1_high_clone5	chr16	34227114	DEL	3.35	A	-	22	0.545	0.933	1	del_1	repeat
[truncated: 4,082 more rows]

## Sheet: INS
	genotype	treatment	sample	chr	pos	type	score	ref	mut	coverage	mut_freq	cleanliness
1	DLD1	mock	DLD1_high_clone3	chr1	933959	INS	5.61	-	CTGCTCCGTTACAGGTGGGCAGGGGAGG	24	0.792	1
2	HCT116	mock	HCT116_high_clone1	chr1	2450146	INS	4.82	-	T	41	0.39	1
3	HCT116	mock	HCT116_high_clone1	chr1	4171016	INS	4.52	-	AG	23	0.478	0.962
4	HCT116	mock	HCT116_high_clone2	chr1	5397835	INS	3.05	-	A	23	0.435	0.96
5	HCT116	mock	HCT116_high_clone2	chr1	6482691	INS	3.42	-	T	21	0.333	1
6	HCT116	mock	HCT116_high_clone2	chr1	6691412	INS	4.02	-	AT	37	0.432	0.957
7	HCT116	hypoxia	HCT116_low_clone1	chr1	6758405	INS	2.46	-	C	18	0.278	0.964
8	HCT116	mock	HCT116_high_clone2	chr1	13653656	INS	4.37	-	A	24	0.458	0.962
9	HCT116	hypoxia	HCT116_low_clone2	chr1	13774820	INS	4.74	-	A	30	0.5	0.962
10	HCT116	hypoxia	HCT116_low_clone1	chr1	14433012	INS	2.91	-	CA	23	0.565	0.938
11	HCT116	hypoxia	HCT116_low_clone2	chr1	15739560	INS	8.25	-	T	26	0.654	1
12	HCT116	mock	HCT116_high_clone2	chr1	16666557	INS	3.07	-	A	24	0.292	1
13	HCT116	mock	HCT116_high_clone2	chr1	16740901	INS	2.15	-	T	37	0.27	0.95
14	HCT116	hypoxia	HCT116_low_clone1	chr1	18045036	INS	7.22	-	T	26	0.577	1
15	DLD1	mock	DLD1_high_clone2	chr1	19487296	INS	5.86	-	G	25	0.52	1
16	HCT116	hypoxia	HCT116_low_clone1	chr1	23033235	INS	2.48	-	A	24	0.25	0.966
17	HCT116	hypoxia	HCT116_low_clone2	chr1	24893222	INS	5.12	-	T	37	0.405	0.97
18	HCT116	mock	HCT116_high_clone2	chr1	29054686	INS	4.22	-	A	30	0.333	1
19	HCT116	hypoxia	HCT116_low_clone2	chr1	29412716	INS	3.63	-	GA	25	0.44	1
20	HCT116	hypoxia	HCT116_low_clone1	chr1	30145141	INS	2.8	-	T	28	0.321	0.957
21	HCT116	hypoxia	HCT116_low_clone1	chr1	31352305	INS	4.26	-	C	33	0.424	1
22	HCT116	mock	HCT116_high_clone2	chr1	31863003	INS	3.99	-	C	28	0.464	0.955
23	HCT116	hypoxia	HCT116_low_clone2	chr1	33257092	INS	4.17	-	T	35	0.429	0.969
24	HCT116	hypoxia	HCT116_low_clone2	chr1	35255288	INS	4.73	-	G	26	0.423	1
25	HCT116	hypoxia	HCT116_low_clone1	chr1	37517466	INS	4.91	-	AT	31	0.452	0.968
26	HCT116	mock	HCT116_high_clone1	chr1	38765010	INS	4.5	-	C	19	0.526	0.958
27	HCT116	hypoxia	HCT116_low_clone2	chr1	39932327	INS	6.21	-	G	37	0.568	1
28	DLD1	mock	DLD1_high_clone1	chr1	46310131	INS	4.73	-	T	31	0.452	0.963
29	HCT116	hypoxia	HCT116_low_clone1	chr1	48520352	INS	2.62	-	T	31	0.452	0.944
30	HCT116	hypoxia	HCT116_low_clone1	chr1	50923420	INS	3.56	-	A	27	0.444	1
31	HCT116	hypoxia	HCT116_low_clone1	chr1	51782160	INS	4.03	-	A	26	0.5	0.955
32	HCT116	mock	HCT116_high_clone1	chr1	53397845	INS	3.5	-	G	30	0.4	0.957
33	HCT116	mock	HCT116_high_clone2	chr1	55208953	INS	3.3	-	A	26	0.385	0.957
34	DLD1	mock	DLD1_high_clone5	chr1	55761341	INS	5.03	-	A	24	0.625	0.938
35	HCT116	mock	HCT116_high_clone2	chr1	56425665	INS	4.24	-	C	33	0.424	1
36	HCT116	mock	HCT116_high_clone2	chr1	57959921	INS	2.27	-	T	27	0.296	0.969
37	HCT116	hypoxia	HCT116_low_clone2	chr1	57988317	INS	3.49	-	C	13	0.538	0.947
38	HCT116	hypoxia	HCT116_low_clone2	chr1	61707254	INS	6.14	-	A	25	0.64	0.957
39	HCT116	mock	HCT116_high_clone1	chr1	62579391	INS	3.27	-	A	23	0.522	1
40	HCT116	mock	HCT116_high_clone2	chr1	66697832	INS	4.23	-	A	18	0.611	1
41	HCT116	mock	HCT116_high_clone1	chr1	66810900	INS	3.51	-	A	26	0.5	1
42	HCT116	mock	HCT116_high_clone2	chr1	69332129	INS	3.09	-	T	29	0.552	0.941
43	HCT116	mock	HCT116_high_clone2	chr1	70667508	INS	4.71	-	T	25	0.52	1
44	HCT116	hypoxia	HCT116_low_clone2	chr1	72427470	INS	3.87	-	T	22	0.409	1
45	HCT116	hypoxia	HCT116_low_clone1	chr1	74548804	INS	2.24	-	A	19	0.474	0.938
46	DLD1	hypoxia	DLD1_low_clone1	chr1	80697702	INS	3.4	-	A	18	0.389	0.974
47	HCT116	hypoxia	HCT116_low_clone2	chr1	81304566	INS	3.08	-	T	11	0.455	1
48	HCT116	hypoxia	HCT116_low_clone2	chr1	81911536	INS	4.92	-	T	25	0.44	0.97
49	TK6	hypoxia	TK6_low_clone1	chr1	82357228	INS	5.46	-	T	23	0.565	1
50	HCT116	hypoxia	HCT116_low_clone2	chr1	82944868	INS	3.55	-	T	10	0.6	0.947
51	HCT116	mock	HCT116_high_clone2	chr1	83379931	INS	6.04	-	A	18	0.556	0.973
52	HCT116	mock	HCT116_high_clone2	chr1	85809725	INS	2.84	-	TT	18	0.444	0.947
53	HCT116	hypoxia	HCT116_low_clone2	chr1	88032830	INS	2.63	-	T	18	0.444	0.933
54	HCT116	hypoxia	HCT116_low_clone2	chr1	90468378	INS	2.92	-	A	25	0.36	0.955
55	HCT116	hypoxia	HCT116_low_clone2	chr1	91332012	INS	3.09	-	A	24	0.333	1
56	HCT116	hypoxia	HCT116_low_clone1	chr1	99845926	INS	3.43	-	T	24	0.417	0.955
57	HCT116	hypoxia	HCT116_low_clone1	chr1	102675640	INS	2.72	-	G	17	0.471	0.933
58	HCT116	hypoxia	HCT116_low_clone1	chr1	103210692	INS	3.14	-	T	13	0.538	1
59	HCT116	mock	HCT116_high_clone1	chr1	103440261	INS	4.3	-	T	24	0.458	0.971
60	HCT116	mock	HCT116_high_clone2	chr1	106518596	INS	4.49	-	AT	19	0.632	1
61	HCT116	mock	HCT116_high_clone1	chr1	107034789	INS	2.31	-	C	15	0.6	1
62	HCT116	hypoxia	HCT116_low_clone2	chr1	109194337	INS	4.39	-	G	32	0.406	1
63	HCT116	hypoxia	HCT116_low_clone1	chr1	110159270	INS	3.58	-	G	20	0.45	0.935
64	HCT116	mock	HCT116_high_clone1	chr1	110364231	INS	7.17	-	T	27	0.741	0.96
65	HCT116	hypoxia	HCT116_low_clone1	chr1	110760349	INS	3.18	-	A	17	0.353	1
66	HCT116	mock	HCT116_high_clone1	chr1	113491591	INS	4	-	T	38	0.474	1
67	HCT116	mock	HCT116_high_clone1	chr1	116415498	INS	3.03	-	T	31	0.419	1
68	DLD1	mock	DLD1_high_clone3	chr1	116806489	INS	3.11	-	T	23	0.348	1
69	HCT116	mock	HCT116_high_clone1	chr1	117196427	INS	2.12	-	A	21	0.381	0.933
70	HCT116	mock	HCT116_high_clone2	chr1	117809127	INS	3.09	-	T	27	0.519	0.933
71	HCT116	mock	HCT116_high_clone2	chr1	118122571	INS	4.96	-	T	17	0.529	1
72	HCT116	mock	HCT116_high_clone1	chr1	146449540	INS	4.19	-	G	23	0.391	1
73	DLD1	mock	DLD1_high_clone3	chr1	149795971	INS	4.92	-	CA	30	0.467	0.964
74	HCT116	hypoxia	HCT116_low_clone1	chr1	150769992	INS	3.6	-	T	32	0.438	0.941
75	HCT116	mock	HCT116_high_clone2	chr1	151091785	INS	6.85	-	T	25	0.64	1
76	HCT116	hypoxia	HCT116_low_clone2	chr1	151621060	INS	3.52	-	G	28	0.536	0.95
77	HCT116	hypoxia	HCT116_low_clone1	chr1	152250086	INS	3.43	-	A	9	0.556	0.957
78	HCT116_chr3	hypoxia	HCT116_chr3_low_clone2	chr1	155222838	INS	3.29	-	T	17	0.471	0.947
79	HCT116	hypoxia	HCT116_low_clone1	chr1	155612969	INS	6.07	-	A	36	0.472	1
80	DLD1	mock	DLD1_high_clone2	chr1	155792243	INS	5.32	-	T	26	0.577	0.962
81	DLD1	hypoxia	DLD1_low_clone3	chr1	155884967	INS	4.67	-	A	31	0.387	1
82	TK6	mock	TK6_high_clone2	chr1	164410888	INS	4.16	-	A	23	0.435	1
83	HCT116	mock	HCT116_high_clone2	chr1	166446276	INS	2.6	-	A	20	0.5	0.941
84	DLD1	mock	DLD1_high_clone4	chr1	168852637	INS	4.28	-	T	23	0.522	1
85	HCT116	mock	HCT116_high_clone1	chr1	174686304	INS	3.26	-	T	35	0.429	0.96
86	HCT116	mock	HCT116_high_clone2	chr1	175019447	INS	4.26	-	T	19	0.526	1
87	HCT116	hypoxia	HCT116_low_clone2	chr1	180737460	INS	3.6	-	T	18	0.389	1
88	HCT116	hypoxia	HCT116_low_clone1	chr1	181369565	INS	2.72	-	T	27	0.37	0.955
89	HCT116	mock	HCT116_high_clone2	chr1	181386929	INS	5.05	-	T	37	0.405	1
90	HCT116	mock	HCT116_high_clone2	chr1	182345926	INS	4.15	-	T	21	0.476	0.958
91	HCT116	mock	HCT116_high_clone2	chr1	182475835	INS	3.04	-	A	28	0.321	0.966
92	DLD1	hypoxia	DLD1_low_clone3	chr1	182532904	INS	6.52	-	A	40	0.525	0.967
93	HCT116	mock	HCT116_high_clone2	chr1	182577211	INS	3.25	-	TA	16	0.375	1
94	HCT116	mock	HCT116_high_clone2	chr1	184761622	INS	3.65	-	T	26	0.577	0.952
95	HCT116_chr3	mock	HCT116_chr3_high_clone1	chr1	187657460	INS	2.17	-	A	16	0.312	1
96	DLD1	hypoxia	DLD1_low_clone2	chr1	190242799	INS	3.33	-	A	17	0.529	1
97	HCT116	hypoxia	HCT116_low_clone1	chr1	191925925	INS	2.49	-	A	23	0.478	0.941
98	HCT116	hypoxia	HCT116_low_clone1	chr1	192531131	INS	2.19	-	A	18	0.444	1
99	HCT116	mock	HCT116_high_clone2	chr1	195067526	INS	3.31	-	G	25	0.4	0.955
100	DLD1	mock	DLD1_high_clone4	chr1	197740828	INS	3.56	-	A	28	0.429	1
101	HCT116	mock	HCT116_high_clone2	chr1	203973388	INS	2.55	-	A	34	0.265	0.975
102	DLD1	hypoxia	DLD1_low_clone1	chr1	204543338	INS	4.48	-	A	37	0.514	1
103	HCT116	hypoxia	HCT116_low_clone2	chr1	205314428	INS	3.53	-	A	29	0.414	1
104	HCT116	hypoxia	HCT116_low_clone1	chr1	210224317	INS	2.41	-	A	13	0.308	1
105	TK6	hypoxia	TK6_low_clone3	chr1	210285063	INS	4.65	-	T	13	0.538	1
106	HCT116	mock	HCT116_high_clone2	chr1	213192077	INS	5.95	-	T	35	0.4	1
107	DLD1	hypoxia	DLD1_low_clone1	chr1	215997370	INS	2.82	-	T	25	0.4	0.947
108	HCT116	mock	HCT116_high_clone1	chr1	216266938	INS	2.94	-	TA	12	0.417	0.955
109	HCT116	mock	HCT116_high_clone1	chr1	224343208	INS	7.54	-	T	36	0.556	0.976
110	HCT116	hypoxia	HCT116_low_clone1	chr1	224939518	INS	2.96	-	A	35	0.514	0.938
111	HCT116	mock	HCT116_high_clone2	chr1	228473392	INS	2.95	-	A	32	0.375	0.955
112	TK6	mock	TK6_high_clone4	chr1	230230646	INS	4.15	-	G	36	0.389	1
113	DLD1	mock	DLD1_high_clone4	chr1	234048250	INS	3.68	-	A	29	0.379	1
114	HCT116_chr3	hypoxia	HCT116_chr3_low_clone2	chr1	235385275	INS	5.3	-	A	24	0.5	0.967
115	HCT116	mock	HCT116_high_clone1	chr1	236405210	INS	3.57	-	A	38	0.526	0.95
116	DLD1	hypoxia	DLD1_low_clone1	chr1	237687183	INS	2.94	-	T	15	0.6	0.938
117	DLD1	mock	DLD1_high_clone4	chr1	239751071	INS	3.8	-	A	17	0.471	1
118	HCT116	hypoxia	HCT116_low_clone2	chr1	241259145	INS	2.55	-	A	18	0.333	1
119	HCT116	mock	HCT116_high_clone1	chr1	245929726	INS	5.14	-	T	26	0.538	0.962
120	HCT116	mock	HCT116_high_clone1	chr1	246176092	INS	8.44	-	T	22	0.727	1
121	HCT116	mock	HCT116_high_clone2	chr1	246472257	INS	2.8	-	A	21	0.333	0.971
122	HCT116	hypoxia	HCT116_low_clone1	chr1	246809127	INS	4.27	-	A	30	0.5	0.955
123	HCT116	mock	HCT116_high_clone2	chr1	247663467	INS	3.01	-	T	20	0.55	0.941
124	HCT116	hypoxia	HCT116_low_clone2	chr10	499632	INS	5.04	-	A	28	0.5	1
125	HCT116	hypoxia	HCT116_low_clone2	chr10	2213130	INS	3.13	-	T	19	0.579	0.941
126	HCT116	mock	HCT116_high_clone2	chr10	5836824	INS	3.2	-	T	37	0.459	0.952
127	HCT116	hypoxia	HCT116_low_clone2	chr10	6457455	INS	3.83	-	A	23	0.478	1
128	HCT116	hypoxia	HCT116_low_clone1	chr10	6694191	INS	2.99	-	T	20	0.5	0.933
129	DLD1	hypoxia	DLD1_low_clone2	chr10	7185375	INS	2.48	-	T	37	0.378	0.952
130	DLD1	mock	DLD1_high_clone5	chr10	7626266	INS	2.29	-	T	17	0.294	0.971
131	HCT116	mock	HCT116_high_clone1	chr10	12658147	INS	2.17	-	A	43	0.326	0.931
132	DLD1	mock	DLD1_high_clone4	chr10	15745588	INS	5.47	-	T	16	0.562	0.97
133	DLD1	mock	DLD1_high_clone4	chr10	22746418	INS	5.78	-	A	26	0.462	0.961
134	HCT116	hypoxia	HCT116_low_clone2	chr10	29709786	INS	5.71	-	C	18	0.611	1
135	HCT116	hypoxia	HCT116_low_clone1	chr10	30354778	INS	8.09	-	A	40	0.575	1
136	DLD1	mock	DLD1_high_clone2	chr10	31063395	INS	4.44	-	T	29	0.483	0.957
137	HCT116	mock	HCT116_high_clone2	chr10	33017611	INS	2.59	-	T	21	0.381	1
138	HCT116	mock	HCT116_high_clone2	chr10	34430232	INS	3.04	-	A	27	0.296	1
139	HCT116	hypoxia	HCT116_low_clone2	chr10	35735989	INS	3.8	-	A	26	0.423	0.958
140	DLD1	mock	DLD1_high_clone5	chr10	36869948	INS	3.36	-	A	16	0.625	0.941
141	HCT116	mock	HCT116_high_clone1	chr10	37529376	INS	3.55	-	G	27	0.481	1
142	HCT116	hypoxia	HCT116_low_clone1	chr10	43886944	INS	4.19	-	T	19	0.474	0.962
143	HCT116	hypoxia	HCT116_low_clone1	chr10	44857177	INS	6.1	-	G	32	0.562	1
144	DLD1	mock	DLD1_high_clone2	chr10	45907714	INS	2.94	-	A	22	0.318	1
145	DLD1	hypoxia	DLD1_low_clone2	chr10	48257253	INS	3.45	-	T	32	0.562	0.941
146	HCT116	mock	HCT116_high_clone1	chr10	54017821	INS	3.4	-	A	34	0.353	1
147	HCT116	mock	HCT116_high_clone1	chr10	54080077	INS	2.84	-	T	22	0.455	1
148	HCT116	mock	HCT116_high_clone1	chr10	57299507	INS	3.79	-	T	25	0.44	1
149	HCT116	hypoxia	HCT116_low_clone1	chr10	58352119	INS	3.79	-	T	19	0.526	0.96
150	HCT116	mock	HCT116_high_clone1	chr10	65416855	INS	3.58	-	TC	27	0.444	0.955
151	DLD1	mock	DLD1_high_clone3	chr10	65440298	INS	3.42	-	T	23	0.565	0.952
152	HCT116	hypoxia	HCT116_low_clone2	chr10	65600867	INS	2.44	-	T	7	0.571	1
153	HCT116	hypoxia	HCT116_low_clone2	chr10	66502040	INS	2.84	-	T	25	0.52	1
154	HCT116	mock	HCT116_high_clone2	chr10	68062759	INS	5.58	-	A	29	0.483	0.967
155	HCT116	mock	HCT116_high_clone2	chr10	75268855	INS	4.35	-	T	23	0.435	0.966
156	HCT116	hypoxia	HCT116_low_clone2	chr10	75313210	INS	2.98	-	T	22	0.5	0.95
157	HCT116	mock	HCT116_high_clone1	chr10	77278247	INS	4.01	-	T	27	0.37	1
158	HCT116	mock	HCT116_high_clone1	chr10	77780105	INS	2.75	-	G	25	0.28	0.964
159	DLD1	mock	DLD1_high_clone3	chr10	79888460	INS	6.2	-	T	29	0.517	0.968
160	HCT116	mock	HCT116_high_clone1	chr10	85791581	INS	6.17	-	AT	28	0.536	0.974
161	HCT116	hypoxia	HCT116_low_clone1	chr10	90511084	INS	3.85	-	A	11	0.545	1
162	HCT116	mock	HCT116_high_clone2	chr10	92049030	INS	2.93	-	A	25	0.28	0.968
163	HCT116	mock	HCT116_high_clone2	chr10	93442996	INS	4.44	-	A	21	0.476	0.972
164	HCT116	mock	HCT116_high_clone2	chr10	94460767	INS	3.3	-	T	26	0.385	0.957
165	HCT116	hypoxia	HCT116_low_clone2	chr10	94836394	INS	4.71	-	T	18	0.556	0.958
166	DLD1	hypoxia	DLD1_low_clone2	chr10	95033044	INS	2.77	-	A	26	0.5	0.941
167	DLD1	mock	DLD1_high_clone3	chr10	96592008	INS	4.73	-	T	19	0.526	0.962
168	HCT116	mock	HCT116_high_clone2	chr10	98816256	INS	3.03	-	T	32	0.344	0.962
169	HCT116	hypoxia	HCT116_low_clone1	chr10	98970656	INS	5.39	-	A	34	0.353	1
170	HCT116	mock	HCT116_high_clone2	chr10	99480937	INS	4.72	-	A	53	0.283	1
171	HCT116	hypoxia	HCT116_low_clone1	chr10	101815705	INS	4.87	-	A	40	0.3	1
172	HCT116	mock	HCT116_high_clone2	chr10	102223036	INS	5.2	-	A	54	0.352	0.974
173	HCT116	mock	HCT116_high_clone2	chr10	105638980	INS	4.48	-	A	37	0.297	0.977
174	HCT116	mock	HCT116_high_clone2	chr10	105768220	INS	3.3	-	A	26	0.385	1
175	HCT116	hypoxia	HCT116_low_clone1	chr10	105980182	INS	2.89	-	T	32	0.406	0.938
176	HCT116	hypoxia	HCT116_low_clone1	chr10	106465578	INS	4.04	-	A	39	0.385	0.971
177	HCT116	mock	HCT116_high_clone1	chr10	108195884	INS	2.39	-	A	42	0.357	1
178	DLD1	mock	DLD1_high_clone4	chr10	108324426	INS	3.19	-	A	23	0.348	0.962
179	HCT116	mock	HCT116_high_clone1	chr10	109158085	INS	3.57	-	A	31	0.387	0.969
180	HCT116	hypoxia	HCT116_low_clone1	chr10	110690067	INS	3	-	T	34	0.324	0.958
181	HCT116	hypoxia	HCT116_low_clone1	chr10	110760163	INS	4.23	-	A	55	0.364	0.972
182	HCT116	mock	HCT116_high_clone2	chr10	110769253	INS	2.54	-	T	43	0.326	0.944
183	HCT116	mock	HCT116_high_clone2	chr10	112494986	INS	4.04	-	T	42	0.333	1
184	HCT116	mock	HCT116_high_clone2	chr10	120165060	INS	2.45	-	T	37	0.216	0.97
185	HCT116	hypoxia	HCT116_low_clone2	chr10	121375719	INS	4.8	-	A	32	0.438	1
186	HCT116	mock	HCT116_high_clone2	chr10	122870358	INS	2.75	-	A	41	0.415	0.952
187	HCT116	hypoxia	HCT116_low_clone2	chr10	124513227	INS	3.54	-	T	50	0.26	1
188	HCT116	mock	HCT116_high_clone2	chr10	127088333	INS	3.83	-	T	31	0.323	1
189	DLD1	hypoxia	DLD1_low_clone2	chr10	127401885	INS	2.49	-	T	37	0.405	0.95
190	HCT116	hypoxia	HCT116_low_clone1	chr10	128069578	INS	2.73	-	A	45	0.244	0.978
191	HCT116	hypoxia	HCT116_low_clone2	chr10	128159118	INS	3.26	-	A	30	0.4	0.935
192	DLD1	mock	DLD1_high_clone4	chr10	128630974	INS	6.52	-	T	24	0.583	1
193	DLD1	mock	DLD1_high_clone5	chr10	128655162	INS	2.69	-	A	28	0.464	0.944
194	HCT116	mock	HCT116_high_clone1	chr10	129444738	INS	3	-	A	36	0.306	1
195	DLD1	mock	DLD1_high_clone5	chr11	358812	INS	2.86	-	G	31	0.29	0.964
196	DLD1	mock	DLD1_high_clone2	chr11	2570365	INS	3.84	-	CCTATGGCCAAGGCTGGGGTTCCTGGTGTGGGGCCT	46	0.326	1
197	HCT116	mock	HCT116_high_clone2	chr11	2741564	INS	8.14	-	C	35	0.571	1
198	HCT116	mock	HCT116_high_clone2	chr11	3029675	INS	4.11	-	G	23	0.391	1
199	HCT116	hypoxia	HCT116_low_clone2	chr11	5168978	INS	2.54	-	A	12	0.417	1
200	HCT116	hypoxia	HCT116_low_clone2	chr11	5402186	INS	2.16	-	T	23	0.348	0.941
201	HCT116	mock	HCT116_high_clone1	chr11	8640763	INS	2.31	-	G	15	0.333	0.969
202	HCT116	mock	HCT116_high_clone2	chr11	8650372	INS	5.23	-	A	30	0.533	0.958
203	DLD1	mock	DLD1_high_clone4	chr11	10848184	INS	3.95	-	T	31	0.581	0.944
204	HCT116	mock	HCT116_high_clone1	chr11	12995720	INS	4.58	-	A	33	0.515	1
205	HCT116	mock	HCT116_high_clone2	chr11	15332331	INS	2.91	-	TTC	17	0.588	0.941
206	HCT116	mock	HCT116_high_clone1	chr11	18651524	INS	4.38	-	T	28	0.464	0.958
207	TK6	mock	TK6_high_clone4	chr11	20608859	INS	6.64	-	T	23	0.609	0.967
208	HCT116	mock	HCT116_high_clone2	chr11	22000114	INS	4.85	-	T	23	0.478	1
209	HCT116	mock	HCT116_high_clone1	chr11	22570026	INS	3.35	-	A	23	0.435	1
210	HCT116	mock	HCT116_high_clone1	chr11	22583451	INS	3.74	-	A	25	0.56	1
211	HCT116	mock	HCT116_high_clone1	chr11	22835901	INS	2.89	-	T	34	0.441	0.95
212	DLD1	mock	DLD1_high_clone1	chr11	23625026	INS	4.33	-	T	16	0.688	0.933
213	HCT116	hypoxia	HCT116_low_clone2	chr11	23902051	INS	2.36	-	T	11	0.455	1
214	DLD1	hypoxia	DLD1_low_clone2	chr11	24121633	INS	6.75	-	T	18	0.667	1
215	HCT116	hypoxia	HCT116_low_clone1	chr11	24800125	INS	2.94	-	T	18	0.333	0.964
216	DLD1	hypoxia	DLD1_low_clone3	chr11	25583026	INS	3.69	-	T	14	0.5	1
217	HCT116	mock	HCT116_high_clone1	chr11	25961239	INS	2.73	-	A	18	0.556	0.938
218	HCT116	hypoxia	HCT116_low_clone2	chr11	26168164	INS	4.67	-	A	28	0.714	0.941
219	HCT116	hypoxia	HCT116_low_clone1	chr11	31436775	INS	3.26	-	A	22	0.409	0.931
220	DLD1	hypoxia	DLD1_low_clone3	chr11	32426627	INS	3.04	-	A	33	0.333	0.958
221	HCT116	hypoxia	HCT116_low_clone2	chr11	33143333	INS	4.74	-	A	15	0.533	0.967
222	HCT116	hypoxia	HCT116_low_clone2	chr11	34339567	INS	7.11	-	A	28	0.607	1
223	TK6	hypoxia	TK6_low_clone1	chr11	38736711	INS	3.29	-	G	18	0.5	0.947
224	HCT116	hypoxia	HCT116_low_clone2	chr11	39585024	INS	4.32	-	A	15	0.6	1
225	DLD1	hypoxia	DLD1_low_clone3	chr11	40475291	INS	4.66	-	T	26	0.5	1
226	HCT116	mock	HCT116_high_clone2	chr11	41347493	INS	2.81	-	A	10	0.5	1
227	HCT116	hypoxia	HCT116_low_clone1	chr11	41750159	INS	2.46	-	T	13	0.538	1
228	DLD1	mock	DLD1_high_clone5	chr11	42960292	INS	3.8	-	A	24	0.5	0.96
229	HCT116	hypoxia	HCT116_low_clone1	chr11	43687911	INS	5.21	-	T	39	0.487	0.962
230	DLD1	hypoxia	DLD1_low_clone2	chr11	44534265	INS	6.56	-	G	26	0.538	1
231	HCT116	mock	HCT116_high_clone1	chr11	54654494	INS	2.36	-	T	26	0.385	1
232	HCT116	hypoxia	HCT116_low_clone2	chr11	57202896	INS	2.56	-	AA	24	0.333	1
233	HCT116	mock	HCT116_high_clone1	chr11	57476516	INS	4.75	-	C	31	0.613	0.952
234	HCT116	mock	HCT116_high_clone2	chr11	62330065	INS	3.71	-	A	34	0.471	0.947
235	HCT116	hypoxia	HCT116_low_clone2	chr11	68332814	INS	5.71	-	G	27	0.481	1
236	HCT116	mock	HCT116_high_clone1	chr11	69113946	INS	5.86	-	C	40	0.425	1
237	HCT116	mock	HCT116_high_clone1	chr11	72950178	INS	3.32	-	A	27	0.37	1
238	HCT116	hypoxia	HCT116_low_clone1	chr11	74118318	INS	5.71	-	T	47	0.447	1
239	HCT116	hypoxia	HCT116_low_clone1	chr11	76510055	INS	3.89	-	A	31	0.419	1
240	HCT116	hypoxia	HCT116_low_clone1	chr11	76884366	INS	3.76	-	T	26	0.346	1
241	DLD1	mock	DLD1_high_clone4	chr11	77922389	INS	4.74	-	A	26	0.462	0.947
242	HCT116	mock	HCT116_high_clone2	chr11	79793040	INS	3.22	-	A	25	0.44	1
243	HCT116	hypoxia	HCT116_low_clone1	chr11	80593580	INS	2.99	-	C	18	0.389	1
244	HCT116	hypoxia	HCT116_low_clone1	chr11	81524012	INS	2.21	-	A	11	0.545	1
245	HCT116	hypoxia	HCT116_low_clone2	chr11	81760677	INS	3.9	-	A	6	0.667	0.968
246	HCT116	mock	HCT116_high_clone2	chr11	82424661	INS	3.92	-	A	15	0.467	0.964
247	HCT116	mock	HCT116_high_clone1	chr11	83700792	INS	2.47	-	T	23	0.522	0.938
248	HCT116	mock	HCT116_high_clone2	chr11	84671495	INS	3.74	-	G	17	0.647	1
249	HCT116	hypoxia	HCT116_low_clone1	chr11	88181666	INS	3.41	-	A	11	0.545	1
250	HCT116_chr3	mock	HCT116_chr3_high_clone1	chr11	88618539	INS	2.42	-	A	14	0.5	1
251	DLD1	hypoxia	DLD1_low_clone1	chr11	92004436	INS	6.28	-	A	22	0.591	0.967
252	HCT116	mock	HCT116_high_clone1	chr11	92157061	INS	4.83	-	T	37	0.514	0.957
253	HCT116	mock	HCT116_high_clone1	chr11	95021937	INS	6.5	-	G	23	0.609	1
254	HCT116	hypoxia	HCT116_low_clone2	chr11	98112178	INS	2.56	-	A	20	0.45	1
255	DLD1	mock	DLD1_high_clone4	chr11	98189269	INS	3.43	-	T	24	0.417	1
256	HCT116	hypoxia	HCT116_low_clone2	chr11	102175399	INS	2.64	-	A	30	0.433	0.933
257	HCT116	mock	HCT116_high_clone1	chr11	102348583	INS	3.03	-	T	32	0.344	1
258	HCT116	hypoxia	HCT116_low_clone1	chr11	103213455	INS	4.14	-	T	14	0.714	0.944
259	DLD1	mock	DLD1_high_clone5	chr11	114494864	INS	6.12	-	G	26	0.654	1
260	DLD1	hypoxia	DLD1_low_clone1	chr11	114979000	INS	3.56	-	T	25	0.36	1
261	HCT116	mock	HCT116_high_clone1	chr11	115029034	INS	7.06	-	A	22	0.682	1
262	HCT116	hypoxia	HCT116_low_clone2	chr11	115327963	INS	2.93	-	T	16	0.5	0.952
263	HCT116	mock	HCT116_high_clone1	chr11	118675596	INS	4.27	-	G	28	0.5	0.941
264	HCT116	mock	HCT116_high_clone2	chr11	121304783	INS	2.82	-	A	24	0.458	0.95
265	HCT116	hypoxia	HCT116_low_clone2	chr11	128944710	INS	3.97	-	A	21	0.429	1
266	HCT116	mock	HCT116_high_clone2	chr11	129100786	INS	6.1	-	A	25	0.48	1
267	HCT116	hypoxia	HCT116_low_clone1	chr11	129923864	INS	9.5	-	A	33	0.758	1
268	HCT116	hypoxia	HCT116_low_clone2	chr11	131604361	INS	2.97	-	T	8	0.625	1
269	DLD1	mock	DLD1_high_clone4	chr11	133419046	INS	3.57	-	T	27	0.519	1
270	HCT116	hypoxia	HCT116_low_clone2	chr11	134866616	INS	6.65	-	A	25	0.56	1
271	HCT116	mock	HCT116_high_clone1	chr12	3377738	INS	3.15	-	C	27	0.259	0.974
272	DLD1	mock	DLD1_high_clone3	chr12	7935452	INS	5.57	-	A	25	0.6	0.943
273	HCT116	mock	HCT116_high_clone2	chr12	9090455	INS	4.87	-	G	32	0.438	1
274	HCT116	hypoxia	HCT116_low_clone2	chr12	9431698	INS	3.08	-	T	32	0.312	0.962
275	DLD1	hypoxia	DLD1_low_clone2	chr12	15255056	INS	3.44	-	T	30	0.433	1
276	HCT116	mock	HCT116_high_clone1	chr12	18911922	INS	3.71	-	A	26	0.423	1
277	HCT116	mock	HCT116_high_clone1	chr12	20030222	INS	3.05	-	T	16	0.375	0.962
278	DLD1	mock	DLD1_high_clone3	chr12	20402696	INS	4.77	-	T	24	0.542	1
279	HCT116	mock	HCT116_high_clone2	chr12	21231587	INS	4.04	-	A	14	0.5	0.963
280	HCT116	mock	HCT116_high_clone1	chr12	21440814	INS	2.25	-	T	25	0.36	0.96
281	HCT116	hypoxia	HCT116_low_clone1	chr12	22017863	INS	4.74	-	A	23	0.478	0.964
282	DLD1	hypoxia	DLD1_low_clone3	chr12	22349890	INS	6.44	-	T	26	0.538	1
283	HCT116	mock	HCT116_high_clone1	chr12	22485482	INS	3.85	-	A	24	0.667	0.938
284	DLD1	mock	DLD1_high_clone1	chr12	22629167	INS	4.18	-	A	27	0.519	0.963
285	HCT116	mock	HCT116_high_clone1	chr12	23311427	INS	3.4	-	A	19	0.368	0.966
286	HCT116	mock	HCT116_high_clone2	chr12	25357924	INS	5.46	-	T	23	0.565	1
287	HCT116	mock	HCT116_high_clone2	chr12	25444391	INS	3.01	-	A	19	0.474	1
288	HCT116	mock	HCT116_high_clone2	chr12	26912465	INS	3.69	-	A	29	0.379	0.964
289	DLD1	mock	DLD1_high_clone2	chr12	31593583	INS	2.78	-	A	23	0.304	1
290	HCT116	hypoxia	HCT116_low_clone2	chr12	33608312	INS	2.72	-	A	10	0.5	1
291	HCT116	mock	HCT116_high_clone2	chr12	34299418	INS	4.95	-	G	30	0.467	1
292	HCT116	mock	HCT116_high_clone2	chr12	39042016	INS	4.41	-	T	22	0.455	1
293	HCT116	hypoxia	HCT116_low_clone1	chr12	39248218	INS	3.31	-	T	23	0.478	1
294	HCT116	mock	HCT116_high_clone2	chr12	42913005	INS	2.57	-	A	14	0.429	0.96
295	HCT116	mock	HCT116_high_clone2	chr12	43232967	INS	4.75	-	A	18	0.444	0.974
296	HCT116	mock	HCT116_high_clone2	chr12	44725630	INS	3.17	-	A	26	0.462	1
297	DLD1	mock	DLD1_high_clone2	chr12	44921063	INS	2.58	-	G	24	0.333	1
298	HCT116	mock	HCT116_high_clone2	chr12	50176897	INS	6.9	-	T	31	0.581	0.966
299	HCT116	mock	HCT116_high_clone2	chr12	53554699	INS	6.77	-	A	22	0.591	1
300	HCT116	hypoxia	HCT116_low_clone2	chr12	53988274	INS	2.81	-	A	34	0.265	0.967
301	HCT116	hypoxia	HCT116_low_clone2	chr12	54783228	INS	3.31	-	T	27	0.37	1
302	HCT116	mock	HCT116_high_clone1	chr12	56192876	INS	5.2	-	T	41	0.537	0.955
303	HCT116	hypoxia	HCT116_low_clone1	chr12	56596966	INS	3.59	-	C	15	0.467	0.958
304	HCT116	hypoxia	HCT116_low_clone1	chr12	58878121	INS	2.46	-	G	21	0.429	1
305	HCT116	mock	HCT116_high_clone2	chr12	59569065	INS	2.78	-	A	26	0.462	0.952
306	HCT116	mock	HCT116_high_clone1	chr12	63020768	INS	3.45	-	T	18	0.444	0.955
307	HCT116	mock	HCT116_high_clone2	chr12	63376246	INS	5.35	-	T	15	0.6	0.966
308	HCT116	mock	HCT116_high_clone1	chr12	63748661	INS	3.26	-	C	29	0.345	1
309	DLD1	mock	DLD1_high_clone4	chr12	67010816	INS	3.19	-	C	20	0.55	0.95
310	DLD1	mock	DLD1_high_clone2	chr12	67092699	INS	6.98	-	A	29	0.621	0.964
311	TK6	mock	TK6_high_clone1	chr12	67376570	INS	4.96	-	GC	26	0.615	1
312	HCT116	hypoxia	HCT116_low_clone1	chr12	71277420	INS	2.16	-	A	13	0.538	0.941
313	HCT116	mock	HCT116_high_clone2	chr12	72122554	INS	5.25	-	T	19	0.526	0.968
314	HCT116	mock	HCT116_high_clone1	chr12	76397814	INS	3.98	-	T	27	0.556	0.952
315	DLD1	mock	DLD1_high_clone2	chr12	76947686	INS	3.63	-	T	34	0.441	0.955
316	HCT116	hypoxia	HCT116_low_clone2	chr12	77681610	INS	2.26	-	T	30	0.4	0.952
317	DLD1	hypoxia	DLD1_low_clone1	chr12	78923123	INS	2.76	-	A	33	0.515	1
318	HCT116	mock	HCT116_high_clone1	chr12	80468579	INS	3.06	-	A	29	0.448	1
319	HCT116	mock	HCT116_high_clone1	chr12	81477229	INS	3.45	-	A	16	0.5	0.947
320	HCT116_chr3	mock	HCT116_chr3_high_clone1	chr12	82907314	INS	4.65	-	TA	19	0.579	1
321	DLD1	mock	DLD1_high_clone2	chr12	82949483	INS	4.08	-	T	35	0.457	1
322	DLD1	mock	DLD1_high_clone5	chr12	82998449	INS	2.89	-	A	22	0.455	0.931
323	HCT116	hypoxia	HCT116_low_clone2	chr12	83203214	INS	3.68	-	T	22	0.409	1
324	HCT116	hypoxia	HCT116_low_clone2	chr12	88194221	INS	4.21	-	A	22	0.545	0.947
325	HCT116	hypoxia	HCT116_low_clone1	chr12	89095288	INS	2.16	-	T	24	0.292	1
326	HCT116	mock	HCT116_high_clone1	chr12	89553825	INS	5.43	-	T	25	0.48	1
327	HCT116	hypoxia	HCT116_low_clone1	chr12	93270178	INS	3.43	-	A	22	0.455	1
328	DLD1	mock	DLD1_high_clone5	chr12	93965871	INS	3.17	-	T	20	0.5	0.96
329	HCT116	mock	HCT116_high_clone1	chr12	94901280	INS	4.43	-	A	26	0.423	1
330	HCT116	hypoxia	HCT116_low_clone2	chr12	94961846	INS	5.96	-	T	31	0.516	1
331	HCT116	mock	HCT116_high_clone2	chr12	95311646	INS	4.37	-	CA	24	0.458	0.962
332	HCT116	mock	HCT116_high_clone2	chr12	95417347	INS	4.57	-	A	21	0.476	0.964
333	HCT116	mock	HCT116_high_clone1	chr12	95597471	INS	2.29	-	TA	5	0.6	0.933
334	HCT116	hypoxia	HCT116_low_clone2	chr12	97627598	INS	3.92	-	A	26	0.423	0.962
335	HCT116	mock	HCT116_high_clone1	chr12	99415194	INS	4.93	-	A	35	0.543	1
336	HCT116	mock	HCT116_high_clone1	chr12	101103973	INS	3.23	-	T	37	0.459	1
337	HCT116	mock	HCT116_high_clone2	chr12	101190655	INS	2.41	-	A	25	0.44	0.944
338	HCT116	hypoxia	HCT116_low_clone2	chr12	101601257	INS	4.92	-	C	19	0.579	0.957
339	HCT116	hypoxia	HCT116_low_clone1	chr12	101746171	INS	2.4	-	A	26	0.462	0.941
340	HCT116	mock	HCT116_high_clone2	chr12	101896439	INS	4.2	-	A	32	0.438	1
341	HCT116_chr3	mock	HCT116_chr3_high_clone1	chr12	103129105	INS	2.87	-	G	14	0.429	1
342	HCT116	hypoxia	HCT116_low_clone2	chr12	103935615	INS	4.87	-	T	38	0.526	1
343	HCT116	mock	HCT116_high_clone2	chr12	108713214	INS	5.89	-	T	36	0.5	1
344	HCT116	mock	HCT116_high_clone1	chr12	112179981	INS	3.6	-	T	21	0.333	1
345	HCT116	mock	HCT116_high_clone2	chr12	114384496	INS	5.27	-	T	30	0.533	1
346	DLD1	mock	DLD1_high_clone1	chr12	114675774	INS	3.81	-	A	22	0.545	1
347	HCT116	mock	HCT116_high_clone2	chr12	116278840	INS	5.22	-	A	31	0.516	0.962
348	HCT116	hypoxia	HCT116_low_clone2	chr12	116300839	INS	3.61	-	A	27	0.407	1
349	HCT116	mock	HCT116_high_clone2	chr12	116987645	INS	5.89	-	T	30	0.533	0.966
350	HCT116	mock	HCT116_high_clone2	chr12	117794766	INS	4.55	-	CA	36	0.583	0.952
351	HCT116	hypoxia	HCT116_low_clone2	chr12	117817903	INS	2.73	-	A	27	0.481	0.947
352	HCT116	mock	HCT116_high_clone2	chr12	121304681	INS	5.44	-	A	30	0.433	1
353	HCT116	mock	HCT116_high_clone1	chr12	121839468	INS	6.52	-	C	30	0.467	1
354	TK6	mock	TK6_high_clone4	chr12	121960817	INS	4.95	-	C	30	0.467	0.966
355	DLD1	mock	DLD1_high_clone2	chr12	122720264	INS	5.22	-	A	26	0.538	0.949
356	HCT116	hypoxia	HCT116_low_clone1	chr12	122746321	INS	5.47	-	A	23	0.609	0.958
357	HCT116	mock	HCT116_high_clone1	chr12	123664745	INS	3.02	-	T	35	0.314	0.962
358	HCT116	mock	HCT116_high_clone1	chr12	128649700	INS	3.56	-	A	28	0.464	0.96
359	HCT116	hypoxia	HCT116_low_clone1	chr12	131838704	INS	7.25	-	C	51	0.529	1
360	DLD1	mock	DLD1_high_clone5	chr12	132886555	INS	5.04	-	T	34	0.471	1
361	DLD1	mock	DLD1_high_clone4	chr13	18234633	INS	5.72	-	CCACGGATTCGCTGACAGGCACGCCGT	31	0.387	1
362	DLD1	hypoxia	DLD1_low_clone3	chr13	18482839	INS	3.03	-	A	19	0.526	1
363	HCT116	mock	HCT116_high_clone2	chr13	21158646	INS	2.76	-	A	30	0.367	0.963
364	HCT116	hypoxia	HCT116_low_clone2	chr13	21737610	INS	2.52	-	T	23	0.391	0.941
365	HCT116	mock	HCT116_high_clone1	chr13	27646302	INS	2.63	-	T	18	0.5	1
366	HCT116	hypoxia	HCT116_low_clone2	chr13	27870416	INS	2.9	-	T	18	0.389	1
367	HCT116	hypoxia	HCT116_low_clone1	chr13	31695897	INS	2.36	-	A	28	0.393	0.952
368	HCT116	hypoxia	HCT116_low_clone2	chr13	31787948	INS	5.76	-	T	29	0.621	0.957
369	HCT116	mock	HCT116_high_clone2	chr13	31794976	INS	2.55	-	T	24	0.417	0.952
370	HCT116	mock	HCT116_high_clone1	chr13	35666753	INS	4.06	-	A	27	0.519	0.96
371	HCT116	mock	HCT116_high_clone2	chr13	36585390	INS	4.26	-	T	23	0.609	1
372	HCT116	hypoxia	HCT116_low_clone2	chr13	36995042	INS	2.5	-	A	22	0.5	0.944
373	DLD1	mock	DLD1_high_clone3	chr13	38124893	INS	2.66	-	A	27	0.444	1
374	HCT116	hypoxia	HCT116_low_clone1	chr13	39953791	INS	4.69	-	A	22	0.455	1
375	HCT116	hypoxia	HCT116_low_clone1	chr13	39985558	INS	5.47	-	T	23	0.609	0.958
376	HCT116	hypoxia	HCT116_low_clone1	chr13	41514971	INS	7.26	-	T	25	0.68	0.935
377	HCT116	mock	HCT116_high_clone1	chr13	42494718	INS	4.43	-	A	25	0.44	1
378	HCT116	mock	HCT116_high_clone1	chr13	44167271	INS	4.58	-	T	28	0.464	1
379	HCT116	starting_clone	HCT116_low_ancestral	chr13	44558409	INS	3.63	-	A	23	0.348	1
380	HCT116	mock	HCT116_high_clone2	chr13	45993210	INS	3.76	-	A	32	0.469	0.96
381	HCT116	mock	HCT116_high_clone1	chr13	46047004	INS	5.58	-	A	28	0.5	0.967
382	DLD1	mock	DLD1_high_clone3	chr13	46077967	INS	2.79	-	A	24	0.542	1
383	HCT116_chr3	mock	HCT116_chr3_high_clone2	chr13	49317764	INS	6.02	-	TA	16	0.688	1
384	DLD1	mock	DLD1_high_clone3	chr13	49916951	INS	4.54	-	T	29	0.448	0.964
385	HCT116	hypoxia	HCT116_low_clone1	chr13	51753603	INS	3.12	-	T	30	0.367	0.951
386	HCT116	mock	HCT116_high_clone2	chr13	52397211	INS	4.56	-	A	18	0.5	1
387	HCT116	hypoxia	HCT116_low_clone2	chr13	52843360	INS	4.48	-	T	21	0.429	0.97
388	HCT116	hypoxia	HCT116_low_clone1	chr13	54447414	INS	5.46	-	A	22	0.545	0.964
389	DLD1	hypoxia	DLD1_low_clone2	chr13	54927691	INS	3.31	-	T	23	0.478	1
390	HCT116	mock	HCT116_high_clone1	chr13	55519001	INS	4.24	-	T	12	0.667	1
391	DLD1	hypoxia	DLD1_low_clone1	chr13	57813669	INS	5.89	-	A	35	0.486	0.968
392	HCT116	mock	HCT116_high_clone2	chr13	58084868	INS	2.27	-	T	15	0.467	1
393	HCT116	mock	HCT116_high_clone1	chr13	58897391	INS	3.1	-	A	21	0.619	1
394	HCT116	hypoxia	HCT116_low_clone2	chr13	61036752	INS	4.05	-	T	18	0.5	1
395	HCT116	hypoxia	HCT116_low_clone2	chr13	61070635	INS	4.7	-	T	11	0.636	0.962
396	HCT116	mock	HCT116_high_clone1	chr13	61260110	INS	3.07	-	A	14	0.5	1
397	HCT116	hypoxia	HCT116_low_clone1	chr13	62026041	INS	4.03	-	A	12	0.583	1
398	HCT116	mock	HCT116_high_clone2	chr13	64279359	INS	4.7	-	T	16	0.812	1
399	HCT116	hypoxia	HCT116_low_clone2	chr13	66412332	INS	6.3	-	T	26	0.5	0.974
400	DLD1	mock	DLD1_high_clone2	chr13	69215855	INS	3.83	-	AA	21	0.476	0.933
401	HCT116	mock	HCT116_high_clone1	chr13	69570757	INS	2.81	-	T	25	0.4	1
402	HCT116	hypoxia	HCT116_low_clone2	chr13	73884027	INS	3.71	-	T	26	0.423	0.955
403	HCT116	hypoxia	HCT116_low_clone2	chr13	74528108	INS	2.55	-	T	11	0.364	0.962
404	HCT116	mock	HCT116_high_clone2	chr13	78024479	INS	4.15	-	T	24	0.5	1
405	HCT116	hypoxia	HCT116_low_clone1	chr13	79125635	INS	3.32	-	A	15	0.467	1
406	HCT116	hypoxia	HCT116_low_clone2	chr13	80172231	INS	4.76	-	A	25	0.48	0.933
407	HCT116	mock	HCT116_high_clone1	chr13	81893820	INS	5.41	-	AT	22	0.545	0.972
408	HCT116	mock	HCT116_high_clone1	chr13	85571456	INS	3.91	-	A	21	0.524	1
409	DLD1	mock	DLD1_high_clone4	chr13	86603222	INS	2.17	-	A	19	0.421	1
410	HCT116	hypoxia	HCT116_low_clone2	chr13	86716737	INS	3.56	-	A	26	0.462	1
411	HCT116	hypoxia	HCT116_low_clone2	chr13	88229327	INS	2.45	-	T	7	0.429	0.962
412	HCT116	hypoxia	HCT116_low_clone1	chr13	88858904	INS	3.72	-	T	14	0.571	1
413	HCT116	hypoxia	HCT116_low_clone1	chr13	89087249	INS	3.68	-	A	21	0.429	0.958
414	HCT116	mock	HCT116_high_clone2	chr13	89727750	INS	4.6	-	T	22	0.455	0.967
415	HCT116	hypoxia	HCT116_low_clone1	chr13	90115536	INS	2.12	-	A	14	0.286	0.958
416	HCT116	mock	HCT116_high_clone1	chr13	92443543	INS	3.49	-	A	17	0.647	0.938
417	HCT116	hypoxia	HCT116_low_clone2	chr13	92663322	INS	2.94	-	ACAATATTTGAT	18	0.333	1
418	HCT116	hypoxia	HCT116_low_clone2	chr13	95975080	INS	4.46	-	A	29	0.414	0.974
419	DLD1	mock	DLD1_high_clone3	chr13	96193823	INS	2.44	-	A	17	0.412	1
420	HCT116	hypoxia	HCT116_low_clone1	chr13	97286063	INS	4.58	-	A	27	0.481	1
421	HCT116	mock	HCT116_high_clone1	chr13	100316589	INS	5.36	-	T	23	0.478	0.978
422	HCT116	hypoxia	HCT116_low_clone1	chr13	101874706	INS	2.34	-	T	11	0.545	0.938
423	DLD1	mock	DLD1_high_clone2	chr13	104479614	INS	5.08	-	A	23	0.565	1
424	HCT116	mock	HCT116_high_clone2	chr13	105538266	INS	2.16	-	T	28	0.25	1
425	HCT116	mock	HCT116_high_clone2	chr13	107855355	INS	3.7	-	T	12	0.5	1
426	DLD1	hypoxia	DLD1_low_clone3	chr13	111271802	INS	5.91	-	T	34	0.412	1
427	DLD1	mock	DLD1_high_clone1	chr13	112463157	INS	7.42	-	TA	29	0.655	1
428	DLD1	hypoxia	DLD1_low_clone2	chr13	113570468	INS	4.28	-	A	33	0.424	1
429	DLD1	mock	DLD1_high_clone5	chr14	20343115	INS	2.19	-	A	23	0.304	0.957
430	DLD1	mock	DLD1_high_clone2	chr14	21276318	INS	2.48	-	T	24	0.25	0.966
431	HCT116	hypoxia	HCT116_low_clone2	chr14	21575093	INS	2.74	-	T	20	0.35	0.969
432	HCT116	hypoxia	HCT116_low_clone2	chr14	21891231	INS	5.18	-	C	24	0.5	0.966
433	HCT116	hypoxia	HCT116_low_clone2	chr14	23948127	INS	7	-	A	17	0.765	1
434	HCT116	mock	HCT116_high_clone1	chr14	26670621	INS	3.66	-	A	25	0.56	0.944
435	HCT116	hypoxia	HCT116_low_clone1	chr14	27609823	INS	2.86	-	A	8	0.625	1
436	HCT116	hypoxia	HCT116_low_clone1	chr14	28347762	INS	4.75	-	A	14	0.643	1
437	HCT116	hypoxia	HCT116_low_clone2	chr14	29009407	INS	2.11	-	T	15	0.467	0.944
438	DLD1	hypoxia	DLD1_low_clone3	chr14	30487555	INS	2.22	-	A	31	0.387	0.933
439	HCT116	hypoxia	HCT116_low_clone1	chr14	30927140	INS	5.6	-	A	31	0.484	0.974
440	HCT116	hypoxia	HCT116_low_clone2	chr14	31829907	INS	3.83	-	T	16	0.438	0.966
441	DLD1	hypoxia	DLD1_low_clone3	chr14	32329043	INS	2.24	-	T	40	0.225	0.962
442	HCT116	mock	HCT116_high_clone2	chr14	35269641	INS	2.22	-	T	20	0.45	0.941
443	HCT116	hypoxia	HCT116_low_clone1	chr14	35856780	INS	4.91	-	T	27	0.444	1
444	DLD1	mock	DLD1_high_clone5	chr14	37128781	INS	3.67	-	T	16	0.5	1
445	HCT116	mock	HCT116_high_clone1	chr14	37428079	INS	3.69	-	A	19	0.579	0.952
446	HCT116	mock	HCT116_high_clone1	chr14	39398907	INS	2.67	-	T	29	0.414	0.952
447	DLD1	mock	DLD1_high_clone3	chr14	39582111	INS	3.07	-	T	20	0.55	0.944
448	HCT116	mock	HCT116_high_clone1	chr14	42572877	INS	2.33	-	A	22	0.409	0.952
449	HCT116	mock	HCT116_high_clone1	chr14	42873313	INS	2.72	-	TA	10	0.7	1
450	HCT116	hypoxia	HCT116_low_clone1	chr14	42949115	INS	4.46	-	A	23	0.522	0.958
451	HCT116	mock	HCT116_high_clone1	chr14	43221936	INS	2.27	-	TA	15	0.467	1
452	HCT116	mock	HCT116_high_clone1	chr14	43519355	INS	3.48	-	A	14	0.429	0.964
453	HCT116	mock	HCT116_high_clone2	chr14	48065485	INS	2.93	-	A	16	0.5	0.952
454	HCT116	mock	HCT116_high_clone1	chr14	49666257	INS	3.07	-	A	29	0.379	0.958
455	HCT116	hypoxia	HCT116_low_clone1	chr14	51348113	INS	5.3	-	T	23	0.652	1
456	HCT116	mock	HCT116_high_clone1	chr14	53339675	INS	5.44	-	T	28	0.464	0.97
457	HCT116	hypoxia	HCT116_low_clone1	chr14	54937343	INS	2.2	-	A	34	0.412	0.944
458	HCT116	mock	HCT116_high_clone2	chr14	55141607	INS	5.68	-	A	30	0.567	0.958
459	HCT116	hypoxia	HCT116_low_clone1	chr14	56927857	INS	3.27	-	A	20	0.4	0.957
460	HCT116	mock	HCT116_high_clone2	chr14	57994628	INS	2.93	-	A	34	0.412	1
461	HCT116	hypoxia	HCT116_low_clone2	chr14	58499419	INS	4.17	-	T	26	0.462	0.958
462	DLD1	mock	DLD1_high_clone4	chr14	60590938	INS	3.14	-	T	21	0.524	0.952
463	HCT116	hypoxia	HCT116_low_clone2	chr14	61762294	INS	6.53	-	A	52	0.404	1
464	HCT116	hypoxia	HCT116_low_clone2	chr14	62020012	INS	4.49	-	T	23	0.391	1
465	HCT116	mock	HCT116_high_clone2	chr14	62460415	INS	3.43	-	T	16	0.562	0.952
466	HCT116	hypoxia	HCT116_low_clone2	chr14	63090156	INS	4.48	-	A	24	0.458	1
467	HCT116	hypoxia	HCT116_low_clone1	chr14	63495717	INS	3.4	-	TC	32	0.375	1
468	HCT116	mock	HCT116_high_clone1	chr14	66361601	INS	4.18	-	CT	33	0.455	1
469	HCT116	hypoxia	HCT116_low_clone1	chr14	67157049	INS	3.89	-	A	21	0.571	1
470	HCT116	hypoxia	HCT116_low_clone2	chr14	67355996	INS	2.37	-	A	27	0.481	0.938
471	HCT116	mock	HCT116_high_clone1	chr14	68543193	INS	3.61	-	A	26	0.462	0.943
472	HCT116	hypoxia	HCT116_low_clone1	chr14	69271833	INS	3.28	-	AT	35	0.4	1
473	HCT116	mock	HCT116_high_clone2	chr14	70343966	INS	6.54	-	T	24	0.625	1
474	HCT116	hypoxia	HCT116_low_clone1	chr14	74340762	INS	2.96	-	T	34	0.353	1
475	HCT116	mock	HCT116_high_clone1	chr14	74382863	INS	5.1	-	A	28	0.464	0.974
476	HCT116	mock	HCT116_high_clone2	chr14	77625774	INS	2.48	-	AT	38	0.421	0.944
477	HCT116	mock	HCT116_high_clone1	chr14	77698773	INS	5.05	-	T	18	0.556	0.963
478	HCT116	mock	HCT116_high_clone1	chr14	79832763	INS	5.06	-	A	20	0.65	0.947
479	TK6	mock	TK6_high_clone4	chr14	81885314	INS	4.19	-	A	25	0.56	1
480	DLD1	mock	DLD1_high_clone5	chr14	83368967	INS	2.58	-	T	22	0.364	1
481	HCT116	hypoxia	HCT116_low_clone1	chr14	85379055	INS	3.5	-	T	14	0.5	1
482	HCT116	hypoxia	HCT116_low_clone2	chr14	85646789	INS	2.13	-	TT	7	0.571	0.941
483	DLD1	mock	DLD1_high_clone4	chr14	86544783	INS	3.11	-	TA	27	0.481	0.95
484	DLD1	mock	DLD1_high_clone5	chr14	88563862	INS	3.66	-	T	19	0.474	0.933
485	HCT116	hypoxia	HCT116_low_clone1	chr14	89865674	INS	3.71	-	T	24	0.5	0.947
486	HCT116	hypoxia	HCT116_low_clone2	chr14	95824594	INS	4.5	-	A	12	0.583	0.963
487	HCT116	hypoxia	HCT116_low_clone2	chr14	96560812	INS	5.17	-	T	13	0.615	1
488	HCT116	hypoxia	HCT116_low_clone2	chr14	97595526	INS	2.93	-	AT	6	0.5	0.97
489	HCT116	hypoxia	HCT116_low_clone2	chr14	99191981	INS	3.18	-	T	20	0.4	0.955
490	DLD1	mock	DLD1_high_clone4	chr14	104020395	INS	5.69	-	G	9	0.667	1
491	HCT116	mock	HCT116_high_clone2	chr14	104525180	INS	4.18	-	G	34	0.412	0.962
492	HCT116	mock	HCT116_high_clone1	chr15	19990504	INS	3.48	-	T	42	0.262	1
493	HCT116	hypoxia	HCT116_low_clone1	chr15	22955608	INS	4.89	-	A	27	0.407	1
494	HCT116	hypoxia	HCT116_low_clone2	chr15	23558556	INS	3.36	-	TT	25	0.4	1
495	DLD1	mock	DLD1_high_clone5	chr15	24932245	INS	3.91	-	T	22	0.5	1
496	HCT116	mock	HCT116_high_clone1	chr15	25127408	INS	2.87	-	A	16	0.438	1
497	HCT116	hypoxia	HCT116_low_clone2	chr15	25830582	INS	4.4	-	G	38	0.447	0.969
498	HCT116	mock	HCT116_high_clone1	chr15	26107903	INS	3.49	-	A	20	0.5	1
499	HCT116	mock	HCT116_high_clone2	chr15	30976438	INS	5.84	-	A	29	0.655	0.96
500	HCT116	hypoxia	HCT116_low_clone2	chr15	33427584	INS	2.65	-	T	10	0.4	1
501	HCT116	hypoxia	HCT116_low_clone1	chr15	34925246	INS	3.83	-	A	24	0.458	1
502	HCT116	hypoxia	HCT116_low_clone2	chr15	35040063	INS	3.35	-	TGTA	20	0.35	0.967
503	DLD1	mock	DLD1_high_clone5	chr15	42572677	INS	7.4	-	C	28	0.571	0.978
504	DLD1	mock	DLD1_high_clone5	chr15	43381743	INS	3.92	-	AA	36	0.417	0.949
505	DLD1	mock	DLD1_high_clone1	chr15	45274670	INS	6.78	-	A	38	0.5	1
506	HCT116	hypoxia	HCT116_low_clone1	chr15	46501184	INS	3.39	-	A	16	0.562	1
507	DLD1	mock	DLD1_high_clone3	chr15	49505305	INS	2.5	-	T	21	0.524	1
508	HCT116	hypoxia	HCT116_low_clone1	chr15	51435795	INS	5.57	-	T	26	0.615	1
509	HCT116	mock	HCT116_high_clone2	chr15	54173515	INS	3.72	-	T	13	0.462	0.966
510	HCT116	mock	HCT116_high_clone1	chr15	55098451	INS	4.81	-	T	31	0.484	0.969
511	HCT116	mock	HCT116_high_clone1	chr15	55522360	INS	2.91	-	T	28	0.321	1
512	HCT116	mock	HCT116_high_clone2	chr15	57006930	INS	4.02	-	CAA	30	0.4	1
513	HCT116	hypoxia	HCT116_low_clone2	chr15	60157757	INS	3.87	-	A	21	0.429	1
514	HCT116	mock	HCT116_high_clone1	chr15	67033442	INS	4.14	-	G	37	0.297	1
515	DLD1	mock	DLD1_high_clone3	chr15	67311677	INS	2.31	-	T	29	0.414	1
516	HCT116	mock	HCT116_high_clone2	chr15	68226163	INS	4.07	-	A	30	0.4	0.967
517	HCT116	mock	HCT116_high_clone2	chr15	68263150	INS	2.13	-	T	21	0.476	0.941
518	HCT116	hypoxia	HCT116_low_clone1	chr15	69202502	INS	4.5	-	A	22	0.455	0.966
519	HCT116	hypoxia	HCT116_low_clone1	chr15	70803506	INS	4.97	-	TTTA	26	0.5	0.971
520	TK6	hypoxia	TK6_low_clone3	chr15	70952787	INS	3.73	-	T	25	0.56	0.95
521	HCT116	hypoxia	HCT116_low_clone1	chr15	71488640	INS	2.37	-	T	21	0.333	0.955
522	HCT116	mock	HCT116_high_clone2	chr15	74546807	INS	6.1	-	G	26	0.5	1
523	HCT116	hypoxia	HCT116_low_clone2	chr15	75916818	INS	3.21	-	TA	22	0.364	1
524	HCT116	mock	HCT116_high_clone2	chr15	76985248	INS	2.71	-	A	31	0.323	0.957
525	HCT116	mock	HCT116_high_clone1	chr15	78463520	INS	5.43	-	T	19	0.579	1
526	HCT116	hypoxia	HCT116_low_clone1	chr15	83188035	INS	3.94	-	T	22	0.455	0.969
527	HCT116	mock	HCT116_high_clone1	chr15	90923947	INS	7.63	-	AG	31	0.581	1
528	HCT116	hypoxia	HCT116_low_clone1	chr15	91922857	INS	4.45	-	T	27	0.519	1
529	HCT116	hypoxia	HCT116_low_clone1	chr15	94292244	INS	2.17	-	A	22	0.364	0.941
530	HCT116	mock	HCT116_high_clone1	chr15	95852711	INS	2.62	-	A	18	0.556	1
531	DLD1	mock	DLD1_high_clone5	chr15	98768209	INS	3.22	-	T	23	0.478	0.931
532	TK6	mock	TK6_high_clone1	chr15	101490312	INS	3.18	-	CAGGCCGTGCAGGTGAACCCC	33	0.303	0.966
533	HCT116	mock	HCT116_high_clone1	chr16	2193994	INS	6.32	-	C	43	0.512	0.968
534	HCT116	mock	HCT116_high_clone2	chr16	6985990	INS	3.38	-	T	9	0.667	1
535	DLD1	hypoxia	DLD1_low_clone3	chr16	7148139	INS	6.78	-	A	18	0.611	1
536	HCT116	mock	HCT116_high_clone2	chr16	7371758	INS	4.99	-	A	21	0.524	1
537	DLD1	mock	DLD1_high_clone1	chr16	9213585	INS	4.61	-	G	24	0.625	0.952
538	HCT116	hypoxia	HCT116_low_clone1	chr16	10067219	INS	2.43	-	T	20	0.3	0.957
539	HCT116	hypoxia	HCT116_low_clone1	chr16	18251058	INS	2.11	-	A	27	0.222	0.975
540	DLD1	mock	DLD1_high_clone1	chr16	19758545	INS	4.21	-	GA	27	0.481	0.969
541	HCT116	hypoxia	HCT116_low_clone1	chr16	20249074	INS	3.55	-	A	18	0.444	1
542	HCT116	mock	HCT116_high_clone2	chr16	23098463	INS	2.88	-	A	29	0.31	1
543	HCT116	hypoxia	HCT116_low_clone1	chr16	24691475	INS	2.12	-	G	24	0.417	0.941
544	HCT116	hypoxia	HCT116_low_clone2	chr16	27115169	INS	4.37	-	A	19	0.579	0.938
545	HCT116	mock	HCT116_high_clone2	chr16	29981132	INS	4.59	-	T	30	0.367	1
546	HCT116	hypoxia	HCT116_low_clone1	chr16	30459253	INS	2.96	-	G	25	0.36	0.958
547	DLD1	mock	DLD1_high_clone1	chr16	31255331	INS	4	-	A	21	0.667	0.941
548	HCT116	hypoxia	HCT116_low_clone2	chr16	34009711	INS	3.45	-	T	11	0.455	0.967
549	DLD1	mock	DLD1_high_clone2	chr16	35598486	INS	4.04	-	T	42	0.333	1
550	HCT116	hypoxia	HCT116_low_clone2	chr16	47735334	INS	3.59	-	A	16	0.438	1
551	HCT116	mock	HCT116_high_clone2	chr16	48515185	INS	2.17	-	A	36	0.361	0.952
552	HCT116	hypoxia	HCT116_low_clone1	chr16	48527685	INS	4.02	-	T	26	0.538	0.947
553	DLD1	hypoxia	DLD1_low_clone1	chr16	52684794	INS	2.41	-	T	29	0.276	0.957
554	HCT116	hypoxia	HCT116_low_clone2	chr16	53603086	INS	2.89	-	A	28	0.321	1
555	HCT116	hypoxia	HCT116_low_clone2	chr16	53704056	INS	5.37	-	T	43	0.488	0.964
556	HCT116	mock	HCT116_high_clone2	chr16	54048488	INS	4.44	-	A	28	0.5	0.957
557	HCT116	mock	HCT116_high_clone1	chr16	54661944	INS	3.95	-	A	26	0.385	1
558	DLD1	mock	DLD1_high_clone4	chr16	55843202	INS	3.58	-	T	22	0.455	0.957
559	HCT116	mock	HCT116_high_clone2	chr16	55860187	INS	4.83	-	T	24	0.5	1
560	DLD1	mock	DLD1_high_clone5	chr16	58028159	INS	5.62	-	CT	24	0.5	0.955
561	DLD1	mock	DLD1_high_clone3	chr16	58594249	INS	3.89	-	A	25	0.4	0.963
562	HCT116	mock	HCT116_high_clone2	chr16	59755801	INS	5.9	-	G	16	0.625	1
563	HCT116	hypoxia	HCT116_low_clone2	chr16	60232430	INS	3.54	-	T	15	0.6	0.95
564	HCT116	hypoxia	HCT116_low_clone1	chr16	60344374	INS	2.4	-	A	8	0.5	1
565	HCT116	mock	HCT116_high_clone2	chr16	61993815	INS	3.84	-	A	29	0.448	0.944
566	HCT116	hypoxia	HCT116_low_clone1	chr16	63384140	INS	3.03	-	A	18	0.5	1
567	HCT116	hypoxia	HCT116_low_clone1	chr16	63410046	INS	3.89	-	A	20	0.6	1
568	DLD1	hypoxia	DLD1_low_clone2	chr16	64229773	INS	2.35	-	T	32	0.469	1
569	DLD1	hypoxia	DLD1_low_clone1	chr16	65671185	INS	4.76	-	T	36	0.389	1
570	HCT116	hypoxia	HCT116_low_clone2	chr16	66284446	INS	3.67	-	C	14	0.429	1
571	HCT116	mock	HCT116_high_clone1	chr16	67408341	INS	3.78	-	T	35	0.4	0.969
572	HCT116	mock	HCT116_high_clone2	chr16	67690578	INS	6.02	-	C	33	0.545	1
573	DLD1	hypoxia	DLD1_low_clone1	chr16	70311483	INS	6.61	-	G	36	0.472	1
574	HCT116	hypoxia	HCT116_low_clone2	chr16	72339617	INS	6.02	-	A	27	0.63	1
575	HCT116	hypoxia	HCT116_low_clone1	chr16	74790720	INS	3.32	-	C	15	0.4	0.964
576	HCT116	hypoxia	HCT116_low_clone2	chr16	78862438	INS	3.6	-	TA	11	0.636	1
577	DLD1	hypoxia	DLD1_low_clone2	chr16	79738051	INS	4.88	-	T	32	0.438	1
578	HCT116	mock	HCT116_high_clone1	chr16	82409754	INS	2.21	-	T	35	0.314	0.933
579	HCT116	hypoxia	HCT116_low_clone1	chr16	82628125	INS	6.05	-	T	53	0.396	1
580	HCT116	mock	HCT116_high_clone2	chr16	83755936	INS	3.47	-	A	38	0.289	1
581	HCT116	hypoxia	HCT116_low_clone1	chr16	84434094	INS	3.35	-	T	46	0.261	0.979
582	HCT116	mock	HCT116_high_clone1	chr16	88191958	INS	4.47	-	G	46	0.435	0.962
583	HCT116	mock	HCT116_high_clone1	chr17	1730705	INS	8.8	-	C	30	0.633	0.973
584	HCT116	mock	HCT116_high_clone1	chr17	2750565	INS	5.33	-	A	28	0.429	0.973
585	HCT116	mock	HCT116_high_clone2	chr17	3644766	INS	7.32	-	T	32	0.562	1
586	DLD1	mock	DLD1_high_clone4	chr17	4010422	INS	3.38	-	A	31	0.452	0.947
587	HCT116	mock	HCT116_high_clone2	chr17	7978234	INS	3.49	-	A	29	0.414	1
588	HCT116	hypoxia	HCT116_low_clone1	chr17	9263826	INS	4.42	-	A	36	0.472	1
589	HCT116	mock	HCT116_high_clone1	chr17	9651797	INS	4.19	-	A	23	0.391	1
590	HCT116	mock	HCT116_high_clone2	chr17	10677456	INS	5.42	-	A	43	0.442	0.967
591	HCT116	hypoxia	HCT116_low_clone2	chr17	12767298	INS	2.35	-	A	13	0.462	0.95
592	HCT116	hypoxia	HCT116_low_clone2	chr17	16274799	INS	2.67	-	G	29	0.414	0.952
593	HCT116	mock	HCT116_high_clone2	chr17	19462039	INS	3.5	-	T	30	0.4	0.958
594	HCT116	mock	HCT116_high_clone1	chr17	20801943	INS	4.19	-	A	23	0.391	0.97
595	HCT116	hypoxia	HCT116_low_clone2	chr17	21111294	INS	3.66	-	A	37	0.378	0.969
596	HCT116	mock	HCT116_high_clone2	chr17	27622670	INS	4.6	-	A	36	0.417	1
597	HCT116	hypoxia	HCT116_low_clone2	chr17	29512232	INS	2.97	-	T	24	0.375	0.955
598	HCT116	mock	HCT116_high_clone1	chr17	30069965	INS	2.37	-	G	26	0.462	0.938
599	HCT116	mock	HCT116_high_clone1	chr17	33975558	INS	2.8	-	T	26	0.385	1
600	HCT116	mock	HCT116_high_clone2	chr17	40065245	INS	5.12	-	A	34	0.471	0.971
601	HCT116	mock	HCT116_high_clone2	chr17	41699109	INS	5.39	-	A	28	0.571	0.958
602	HCT116	mock	HCT116_high_clone1	chr17	42036949	INS	4.16	-	A	31	0.355	0.97
603	HCT116	starting_clone	HCT116_low_ancestral	chr17	44648301	INS	3.48	-	T	29	0.276	1
604	HCT116	mock	HCT116_high_clone1	chr17	47322266	INS	3.26	-	A	41	0.293	0.966
605	HCT116	hypoxia	HCT116_low_clone1	chr17	48119457	INS	3.96	-	T	55	0.327	0.976
606	HCT116	mock	HCT116_high_clone1	chr17	49664572	INS	3.49	-	T	52	0.25	1
607	DLD1	hypoxia	DLD1_low_clone1	chr17	50015740	INS	4.96	-	A	20	0.45	0.98
608	HCT116	mock	HCT116_high_clone1	chr17	50451172	INS	4.93	-	A	49	0.306	1
609	HCT116	mock	HCT116_high_clone1	chr17	53388971	INS	3.99	-	T	37	0.432	0.955
610	DLD1	mock	DLD1_high_clone3	chr17	56333141	INS	4.98	-	A	13	0.615	1
611	HCT116	mock	HCT116_high_clone2	chr17	56621742	INS	8.49	-	C	32	0.562	1
612	HCT116	hypoxia	HCT116_low_clone2	chr17	57169034	INS	2.28	-	T	25	0.32	0.939
613	HCT116	mock	HCT116_high_clone1	chr17	57754830	INS	3.38	-	A	49	0.327	0.972
614	HCT116	mock	HCT116_high_clone1	chr17	58164170	INS	3.06	-	T	44	0.318	1
615	HCT116	mock	HCT116_high_clone1	chr17	58750085	INS	3.17	-	T	37	0.378	0.957
616	HCT116	mock	HCT116_high_clone1	chr17	59198377	INS	2.17	-	A	42	0.262	0.971
617	HCT116	hypoxia	HCT116_low_clone1	chr17	59207217	INS	2.21	-	A	32	0.25	0.976
618	DLD1	hypoxia	DLD1_low_clone2	chr17	59947295	INS	2.32	-	T	29	0.31	0.939
619	HCT116	mock	HCT116_high_clone2	chr17	61360467	INS	4.94	-	TTGTATTTCTG	47	0.319	1
620	HCT116	hypoxia	HCT116_low_clone2	chr17	62054337	INS	2.48	-	A	39	0.282	0.962
621	HCT116	hypoxia	HCT116_low_clone1	chr17	62188778	INS	3.44	-	C	44	0.25	1
622	DLD1	mock	DLD1_high_clone5	chr17	62456671	INS	9.11	-	T	33	0.515	1
623	DLD1	mock	DLD1_high_clone5	chr17	63154080	INS	6.46	-	A	27	0.593	0.952
624	HCT116	hypoxia	HCT116_low_clone2	chr17	63992482	INS	4.98	-	A	41	0.366	0.973
625	HCT116	mock	HCT116_high_clone1	chr17	64081339	INS	2.78	-	C	37	0.324	0.949
626	HCT116	hypoxia	HCT116_low_clone2	chr17	65151046	INS	2.67	-	A	50	0.28	0.946
627	HCT116_chr3	hypoxia	HCT116_chr3_low_clone2	chr17	65970362	INS	4.71	-	ATTACATGCACACATCATGCATGTAA	23	0.435	0.97
628	DLD1	mock	DLD1_high_clone4	chr17	66568952	INS	5.57	-	T	22	0.545	0.966
629	HCT116	hypoxia	HCT116_low_clone1	chr17	68232769	INS	2.46	-	T	40	0.3	0.955
630	DLD1	mock	DLD1_high_clone3	chr17	70704514	INS	6.9	-	A	26	0.615	0.966
631	DLD1	mock	DLD1_high_clone5	chr17	77490686	INS	4.64	-	C	23	0.478	0.972
632	DLD1	mock	DLD1_high_clone4	chr17	78252740	INS	5.41	-	C	26	0.462	0.978
633	HCT116	mock	HCT116_high_clone2	chr17	79259675	INS	5.46	-	G	42	0.381	1
634	HCT116	mock	HCT116_high_clone2	chr17	83170429	INS	3.06	-	A	44	0.295	0.96
635	HCT116	hypoxia	HCT116_low_clone1	chr18	563192	INS	4.71	-	CT	30	0.5	1
636	HCT116	mock	HCT116_high_clone2	chr18	3065590	INS	4.26	-	A	19	0.526	1
637	HCT116	hypoxia	HCT116_low_clone2	chr18	3385934	INS	8.29	-	T	24	0.708	1
638	HCT116	mock	HCT116_high_clone2	chr18	3578953	INS	4.74	-	T	23	0.478	1
639	HCT116	hypoxia	HCT116_low_clone2	chr18	4000830	INS	6.54	-	A	21	0.619	0.967
640	DLD1	mock	DLD1_high_clone2	chr18	6047447	INS	2.23	-	A	32	0.469	0.938
641	HCT116	mock	HCT116_high_clone2	chr18	6289344	INS	2.58	-	T	24	0.333	0.957
642	HCT116	hypoxia	HCT116_low_clone1	chr18	11041685	INS	3.67	-	A	26	0.615	0.938
643	DLD1	hypoxia	DLD1_low_clone1	chr18	12452784	INS	4.03	-	T	27	0.481	0.955
644	HCT116	hypoxia	HCT116_low_clone2	chr18	13146832	INS	4.94	-	TA	10	1	1
645	HCT116	mock	HCT116_high_clone1	chr18	13795178	INS	4.2	-	T	26	0.462	0.962
646	HCT116	mock	HCT116_high_clone2	chr18	21700256	INS	2.65	-	T	30	0.433	0.95
647	DLD1	mock	DLD1_high_clone4	chr18	23337141	INS	6.67	-	A	24	0.625	0.971
648	HCT116	mock	HCT116_high_clone1	chr18	23488061	INS	3.54	-	T	37	0.324	0.975
649	HCT116	mock	HCT116_high_clone2	chr18	26195841	INS	5.53	-	A	30	0.433	1
650	DLD1	mock	DLD1_high_clone4	chr18	27660400	INS	2.24	-	C	32	0.406	0.944
651	HCT116	hypoxia	HCT116_low_clone2	chr18	30204508	INS	4.67	-	AT	21	0.476	1
652	HCT116	mock	HCT116_high_clone1	chr18	30609007	INS	3.13	-	A	27	0.63	1
653	HCT116	mock	HCT116_high_clone2	chr18	34242189	INS	3.01	-	A	26	0.385	0.969
654	HCT116	mock	HCT116_high_clone1	chr18	34420209	INS	3.38	-	A	31	0.452	0.947
655	HCT116	mock	HCT116_high_clone2	chr18	39093630	INS	3.96	-	T	16	0.562	0.947
656	HCT116	mock	HCT116_high_clone1	chr18	40932738	INS	2.13	-	T	15	0.333	1
657	HCT116	hypoxia	HCT116_low_clone1	chr18	42464825	INS	2.34	-	T	21	0.381	0.963
658	DLD1	mock	DLD1_high_clone5	chr18	44348615	INS	3.35	-	T	20	0.35	0.967
659	HCT116	mock	HCT116_high_clone1	chr18	45705750	INS	2.81	-	A	38	0.395	1
660	HCT116	hypoxia	HCT116_low_clone1	chr18	49433555	INS	2.95	-	A	25	0.36	1
661	HCT116	mock	HCT116_high_clone1	chr18	49596818	INS	3	-	C	31	0.452	0.952
662	HCT116	hypoxia	HCT116_low_clone2	chr18	50368577	INS	5.12	-	TG	17	0.647	1
663	DLD1	hypoxia	DLD1_low_clone1	chr18	55764300	INS	2.75	-	T	35	0.257	1
664	HCT116	mock	HCT116_high_clone2	chr18	57392463	INS	6.63	-	T	32	0.594	1
665	HCT116	mock	HCT116_high_clone1	chr18	57554491	INS	5.33	-	C	36	0.472	0.964
666	HCT116	hypoxia	HCT116_low_clone1	chr18	62817434	INS	5.95	-	AT	27	0.63	1
667	DLD1	hypoxia	DLD1_low_clone1	chr18	63500902	INS	4.02	-	T	20	0.55	0.947
668	HCT116	mock	HCT116_high_clone2	chr18	68618927	INS	4.47	-	A	24	0.458	0.972
669	HCT116	hypoxia	HCT116_low_clone2	chr18	69531259	INS	2.81	-	AT	6	0.667	0.933
670	HCT116	hypoxia	HCT116_low_clone1	chr18	69812799	INS	3.06	-	A	18	0.556	1
671	HCT116	hypoxia	HCT116_low_clone2	chr18	70673540	INS	3.09	-	T	20	0.45	0.947
672	HCT116	hypoxia	HCT116_low_clone2	chr18	71101088	INS	2.44	-	T	11	0.545	0.941
673	HCT116	hypoxia	HCT116_low_clone2	chr18	71273911	INS	3.71	-	A	12	0.583	1
674	HCT116	hypoxia	HCT116_low_clone1	chr18	75174663	INS	2.14	-	C	22	0.455	0.941
675	HCT116	mock	HCT116_high_clone1	chr18	77381746	INS	2.86	-	A	27	0.333	1
676	DLD1	mock	DLD1_high_clone1	chr18	78195743	INS	4.14	-	T	35	0.571	0.95
677	HCT116	hypoxia	HCT116_low_clone1	chr19	1004311	INS	7.22	-	C	31	0.516	1
678	HCT116	mock	HCT116_high_clone1	chr19	2346020	INS	6.5	-	T	40	0.55	1
679	HCT116	hypoxia	HCT116_low_clone1	chr19	2695011	INS	4.04	-	A	21	0.476	0.957
680	HCT116	hypoxia	HCT116_low_clone1	chr19	2718830	INS	2.57	-	T	30	0.367	0.941
681	DLD1	mock	DLD1_high_clone3	chr19	8684236	INS	4.91	-	C	29	0.517	0.957
682	HCT116_chr3	mock	HCT116_chr3_high_clone2	chr19	12011690	INS	3.63	-	AG	34	0.441	1
683	HCT116	hypoxia	HCT116_low_clone2	chr19	16146512	INS	5.4	-	A	35	0.6	0.96
684	HCT116	hypoxia	HCT116_low_clone1	chr19	17737888	INS	3.8	-	T	26	0.423	0.958
685	HCT116	hypoxia	HCT116_low_clone1	chr19	22238382	INS	5.32	-	T	24	0.542	1
686	DLD1	mock	DLD1_high_clone5	chr19	22513823	INS	3.18	-	G	17	0.353	1
687	HCT116	hypoxia	HCT116_low_clone1	chr19	29843540	INS	5.04	-	G	31	0.452	1
688	HCT116	hypoxia	HCT116_low_clone2	chr19	35308801	INS	6.24	-	T	34	0.471	1
689	DLD1	mock	DLD1_high_clone5	chr19	37498811	INS	6.96	-	A	24	0.667	0.962
690	HCT116	mock	HCT116_high_clone2	chr19	39356363	INS	4.96	-	T	36	0.444	1
691	HCT116	hypoxia	HCT116_low_clone1	chr19	39787380	INS	6.57	-	A	31	0.613	1
692	HCT116	hypoxia	HCT116_low_clone1	chr19	41554952	INS	5.04	-	A	28	0.5	1
693	TK6	mock	TK6_high_clone4	chr19	42623200	INS	3.27	-	GA	20	0.4	1
694	HCT116	hypoxia	HCT116_low_clone2	chr19	42741718	INS	5.79	-	C	32	0.5	0.968
695	HCT116	mock	HCT116_high_clone2	chr19	43763655	INS	6.93	-	C	37	0.541	0.976
696	HCT116	hypoxia	HCT116_low_clone2	chr19	46083234	INS	5.43	-	T	19	0.579	0.963
697	HCT116	hypoxia	HCT116_low_clone2	chr19	48608278	INS	2.94	-	T	26	0.346	1
698	HCT116	hypoxia	HCT116_low_clone1	chr19	51452125	INS	3.84	-	T	30	0.533	0.952
699	HCT116	hypoxia	HCT116_low_clone2	chr19	51674843	INS	8.93	-	T	20	0.8	1
700	HCT116	mock	HCT116_high_clone2	chr19	52970918	INS	3.74	-	A	23	0.522	1
701	HCT116	hypoxia	HCT116_low_clone1	chr19	53033403	INS	3.78	-	T	35	0.371	1
702	TK6	starting_clone	TK6_low_ancestral	chr19	56235036	INS	7.75	-	AAGCCTCCACTCCAGCCTCTGATGGACGGTGGGCC	19	0.842	0.96
703	HCT116	mock	HCT116_high_clone2	chr2	774847	INS	3.5	-	C	30	0.4	1
704	HCT116	mock	HCT116_high_clone1	chr2	1019879	INS	2.28	-	A	28	0.429	0.95
705	DLD1	hypoxia	DLD1_low_clone1	chr2	1262584	INS	2.29	-	CAGTCCAGACGAGGAAACCCAAAGGCT	28	0.25	1
706	HCT116	hypoxia	HCT116_low_clone2	chr2	1366546	INS	4.8	-	T	28	0.714	0.938
707	HCT116	mock	HCT116_high_clone2	chr2	1938316	INS	4.38	-	A	28	0.464	0.958
708	HCT116	hypoxia	HCT116_low_clone1	chr2	2791395	INS	4.58	-	T	22	0.5	1
709	HCT116	mock	HCT116_high_clone2	chr2	3789169	INS	5.67	-	A	31	0.548	1
710	HCT116	mock	HCT116_high_clone1	chr2	4305777	INS	3.74	-	TA	25	0.56	0.933
711	TK6	hypoxia	TK6_low_clone1	chr2	4797271	INS	5.1	-	T	18	0.5	1
712	HCT116	mock	HCT116_high_clone2	chr2	5421671	INS	3.62	-	GA	20	0.4	1
713	DLD1	mock	DLD1_high_clone5	chr2	6269939	INS	3.46	-	AT	21	0.619	0.938
714	DLD1	mock	DLD1_high_clone1	chr2	6577508	INS	4.04	-	T	35	0.486	0.96
715	HCT116	mock	HCT116_high_clone2	chr2	7902164	INS	2.47	-	A	16	0.438	1
716	HCT116	mock	HCT116_high_clone2	chr2	8455880	INS	4.74	-	T	41	0.415	1
717	HCT116	hypoxia	HCT116_low_clone2	chr2	9962950	INS	4.15	-	T	9	0.667	1
718	HCT116	hypoxia	HCT116_low_clone1	chr2	12940881	INS	2.68	-	A	19	0.526	0.944
719	HCT116	hypoxia	HCT116_low_clone2	chr2	13674778	INS	3.15	-	A	27	0.481	0.952
720	HCT116	hypoxia	HCT116_low_clone1	chr2	15727929	INS	2.52	-	A	21	0.429	1
721	HCT116	hypoxia	HCT116_low_clone2	chr2	17154620	INS	5.4	-	A	22	0.636	0.938
722	DLD1	hypoxia	DLD1_low_clone1	chr2	17403725	INS	5.84	-	A	25	0.56	0.962
723	HCT116	hypoxia	HCT116_low_clone1	chr2	17749304	INS	2.44	-	A	11	0.545	0.941
724	HCT116	mock	HCT116_high_clone1	chr2	20027289	INS	5.05	-	G	26	0.615	1
725	DLD1	mock	DLD1_high_clone5	chr2	21778600	INS	4.52	-	T	23	0.478	0.962
726	HCT116	hypoxia	HCT116_low_clone1	chr2	22597511	INS	2.46	-	T	21	0.429	1
727	HCT116	mock	HCT116_high_clone2	chr2	25252936	INS	3.03	-	G	28	0.286	0.967
728	HCT116	hypoxia	HCT116_low_clone2	chr2	27320822	INS	5.04	-	A	29	0.483	0.963
729	HCT116	mock	HCT116_high_clone2	chr2	29494939	INS	4.55	-	A	25	0.6	1
730	DLD1	hypoxia	DLD1_low_clone3	chr2	35582556	INS	4.48	-	T	37	0.514	1
731	HCT116	mock	HCT116_high_clone2	chr2	35719048	INS	2.57	-	A	19	0.526	1
732	HCT116	mock	HCT116_high_clone1	chr2	36242280	INS	2.84	-	A	15	0.533	0.933
733	HCT116	mock	HCT116_high_clone2	chr2	37584385	INS	2.79	-	T	18	0.611	1
734	HCT116	mock	HCT116_high_clone1	chr2	39071697	INS	4.21	-	T	27	0.667	0.938
735	HCT116_chr3	hypoxia	HCT116_chr3_low_clone2	chr2	41135953	INS	2.19	-	A	21	0.524	1
736	DLD1	starting_clone	DLD1_low_ancestral	chr2	42441753	INS	2.34	-	TATATATACCTATATGTATATATAAAATATATA	28	0.321	1
737	HCT116	hypoxia	HCT116_low_clone1	chr2	42675146	INS	2.4	-	T	15	0.333	0.955
738	HCT116	hypoxia	HCT116_low_clone1	chr2	42800852	INS	2.84	-	T	33	0.273	0.967
739	HCT116	mock	HCT116_high_clone1	chr2	42819056	INS	4.61	-	T	44	0.432	1
740	HCT116	mock	HCT116_high_clone2	chr2	44821395	INS	3.8	-	G	24	0.458	0.955
741	DLD1	mock	DLD1_high_clone3	chr2	49747413	INS	3.73	-	T	25	0.56	1
742	HCT116	hypoxia	HCT116_low_clone1	chr2	50739937	INS	4.89	-	A	13	0.692	1
743	DLD1	hypoxia	DLD1_low_clone1	chr2	53426810	INS	3.1	-	A	23	0.304	1
744	DLD1	mock	DLD1_high_clone2	chr2	55313737	INS	5.57	-	C	16	0.625	1
745	HCT116	mock	HCT116_high_clone2	chr2	55893262	INS	2.91	-	T	23	0.522	0.944
746	DLD1	hypoxia	DLD1_low_clone2	chr2	56241199	INS	2.3	-	AT	29	0.448	0.938
747	HCT116	hypoxia	HCT116_low_clone2	chr2	56286400	INS	3.55	-	A	10	0.6	1
748	DLD1	mock	DLD1_high_clone2	chr2	57780432	INS	6.47	-	T	17	0.706	1
749	HCT116	mock	HCT116_high_clone1	chr2	64871355	INS	4.33	-	T	26	0.462	1
750	TK6	mock	TK6_high_clone3	chr2	68465830	INS	2.22	-	A	33	0.364	1
751	DLD1	mock	DLD1_high_clone5	chr2	70065657	INS	4.41	-	A	17	0.471	1
752	HCT116	mock	HCT116_high_clone2	chr2	71380085	INS	2.94	-	A	32	0.406	0.947
753	HCT116	hypoxia	HCT116_low_clone2	chr2	71764820	INS	2.58	-	T	12	0.5	1
754	HCT116	hypoxia	HCT116_low_clone1	chr2	71968990	INS	4.58	-	G	15	0.6	0.955
755	HCT116	hypoxia	HCT116_low_clone2	chr2	72821150	INS	3.93	-	A	12	0.583	1
756	HCT116	mock	HCT116_high_clone1	chr2	76712701	INS	2.76	-	T	21	0.381	0.955
757	HCT116	mock	HCT116_high_clone2	chr2	77919436	INS	5.24	-	A	20	0.6	0.957
758	HCT116	mock	HCT116_high_clone2	chr2	78197320	INS	2.21	-	A	5	0.6	1
759	HCT116	hypoxia	HCT116_low_clone1	chr2	80268449	INS	3.18	-	T	20	0.4	0.955
760	DLD1	mock	DLD1_high_clone4	chr2	84827743	INS	4.02	-	A	30	0.4	1
761	HCT116	mock	HCT116_high_clone2	chr2	84948233	INS	2.88	-	T	24	0.458	0.952
762	HCT116	hypoxia	HCT116_low_clone2	chr2	86714640	INS	4.28	-	A	32	0.438	0.962
763	HCT116	hypoxia	HCT116_low_clone2	chr2	88032318	INS	2.44	-	T	25	0.4	0.952
764	DLD1	mock	DLD1_high_clone3	chr2	88055662	INS	3.59	-	C	15	0.467	1
765	HCT116	hypoxia	HCT116_low_clone2	chr2	88741049	INS	3.36	-	T	16	0.625	0.941
766	HCT116	hypoxia	HCT116_low_clone2	chr2	90269550	INS	2.32	-	C	21	0.238	1
767	HCT116	hypoxia	HCT116_low_clone2	chr2	91547230	INS	4.09	-	G	58	0.224	1
768	HCT116	mock	HCT116_high_clone2	chr2	94886355	INS	2.19	-	T	23	0.304	0.957
769	DLD1	hypoxia	DLD1_low_clone1	chr2	96813449	INS	5.46	-	T	34	0.5	1
770	HCT116	hypoxia	HCT116_low_clone1	chr2	98383839	INS	3.15	-	T	42	0.333	1
771	HCT116	mock	HCT116_high_clone1	chr2	100900267	INS	3.79	-	T	31	0.484	1
772	DLD1	mock	DLD1_high_clone5	chr2	101248881	INS	5.75	-	G	27	0.444	1
773	HCT116	hypoxia	HCT116_low_clone2	chr2	104934704	INS	3.92	-	T	26	0.423	0.962
774	HCT116	mock	HCT116_high_clone2	chr2	105393612	INS	5.84	-	G	25	0.56	1
775	DLD1	mock	DLD1_high_clone3	chr2	105965623	INS	3.7	-	A	28	0.393	0.962
776	HCT116	mock	HCT116_high_clone2	chr2	107028454	INS	2.79	-	T	19	0.368	1
777	DLD1	hypoxia	DLD1_low_clone3	chr2	107327159	INS	3.71	-	T	35	0.486	1
778	HCT116	mock	HCT116_high_clone2	chr2	108168904	INS	2.4	-	A	23	0.435	1
779	HCT116	hypoxia	HCT116_low_clone1	chr2	109209983	INS	4.14	-	C	28	0.429	0.963
780	HCT116	hypoxia	HCT116_low_clone2	chr2	109917115	INS	3.34	-	C	39	0.308	1
[truncated: 876 more rows]
